# Supplementary material for: Superoxide Initiates the Hyphal Differentiation to Microsclerotia Formation of Macrophomina phaseolina
Source: Microbiol Spectr. 2022 Jan 26;10(1):e02084-21. doi: 10.1128/spectrum.02084-21 (PMC8791194; doi:10.1128/spectrum.02084-21)
Supplement: SUPPLEMENTAL FILE 1 — Supplemental material. Download SPECTRUM02084-21_Supp_1_seq11.xlsx, XLSX file, 0.9 MB [file spectrum02084-21_supp_1_seq11.xlsx]

## Sheet: Table S1
Table S1. RNA-Seq sample statistics.
Sample	RIN score	QC reads (million)	Gene coverage (Pseudoaligned hits)	Kallisto mapping rate (%)
MS001	9	2.62	194.98	85.2
MS002	9.3	2.47	183.98	83.8
MS003	9.1	2.51	186.8	85.3
MS101	9	2.69	200.23	84
MS102	9.3	2.7	201.31	84.7
MS103	9.5	2.6	193.7	85.6
MS201	8.7	2.74	204.26	85.2
MS202	9.3	2.18	162.84	85.1
MS203	8.9	2.64	196.59	82.9
MS301	8.6	2.23	166.16	81.8
MS302	8.2	2.58	192.17	81.7
MS303	9	2.33	173.74	82.8
