# Supplementary material for: Superoxide Initiates the Hyphal Differentiation to Microsclerotia Formation of Macrophomina phaseolina
Source: Microbiol Spectr. 2022 Jan 26;10(1):e02084-21. doi: 10.1128/spectrum.02084-21 (PMC8791194; doi:10.1128/spectrum.02084-21)
Supplement: SUPPLEMENTAL FILE 2 — Supplemental material. Download SPECTRUM02084-21_Supp_2_seq12.xlsx, XLSX file, 0.01 MB [file spectrum02084-21_supp_2_seq12.xlsx]

## Sheet: Table S2
Table S2. Transcripts (log10(TPM+1)) in the expression cluster I.
Gene_ID	MS001	MS002	MS003	MS101	MS102	MS103	MS201	MS202	MS203	MS301	MS302	MS303
Al1_v1_00010	0.75	0.81	0.75	1	0.91	0.97	0.85	0.72	0.99	1.19	1.05	0.83
Al1_v1_00012	0.74	0.55	0.54	0.94	1.04	0.96	1.01	0.89	0.8	1.19	1.03	0.83
Al1_v1_00034	0.61	0.77	0.84	1	0.84	1	1.1	1	1.15	1.19	1.18	0.78
Al1_v1_00043	0	0	0	0.32	0.13	0.32	0.98	0.9	0.75	0.83	0.73	0.24
Al1_v1_00046	0.38	0.28	0.52	0.59	0.5	0.62	0.64	0.65	0.77	0.68	0.42	0.5
Al1_v1_00050	0	0.19	0.2	0.37	0.27	0.56	0.55	0.35	0.51	0.46	0.34	0.29
Al1_v1_00058	0	0	0	1.46	1.47	1.42	2.19	1.94	1.95	2.2	1.96	1.87
Al1_v1_00059	0	0	0	1.34	1.45	1.28	2.02	1.85	1.84	1.9	1.83	1.4
Al1_v1_00060	0	0	0	1.39	1.31	1.34	2.01	1.88	1.88	2.13	1.93	1.31
Al1_v1_00065	0	0.37	0.15	2.67	2.7	2.67	2.68	2.55	2.58	2.31	2.27	2.13
Al1_v1_00111	0.95	1.01	1.02	1.33	1.33	1.4	1.48	1.36	1.39	1.23	1.09	0.95
Al1_v1_00116	0	0	0	1.11	1.03	1.06	1.16	1.07	1.02	0.45	0.41	0.86
Al1_v1_00131	0.12	0.13	0	0.48	0.35	0.3	0.29	0.27	0.13	0	0.33	0
Al1_v1_00142	0.16	0.09	0.09	1.29	1.35	1.35	1.74	1.61	1.68	1.77	1.77	1.57
Al1_v1_00148	1.2	1.17	1.29	2.57	2.61	2.57	2.8	2.87	2.84	2.61	2.59	2.63
Al1_v1_00158	0	0.21	0.27	1.86	1.86	1.87	1.85	1.76	1.8	1.74	1.7	1.54
Al1_v1_00159	0.51	0.31	0.37	1.96	1.93	1.96	1.88	1.8	1.81	1.84	1.81	1.48
Al1_v1_00160	1.21	1.14	1.13	1.22	1.32	1.17	1.27	1.27	1.22	1.19	1.21	1.15
Al1_v1_00168	0.26	0.57	0	0.83	0.99	0.94	1.14	0.95	0.92	0.95	0.95	1.05
Al1_v1_00170	1.33	1.55	1.46	2.23	2.27	2.26	2	2.04	1.91	1.56	1.61	1.04
Al1_v1_00172	0.76	0.81	0.57	1.1	0.99	1.1	1.19	1.06	1.13	1.01	0.98	0.87
Al1_v1_00188	0	0	0	1.44	1.48	1.64	2.08	1.87	2	2.23	2.16	2.23
Al1_v1_00197	1.06	1.21	0.81	1.35	1.5	1.49	1.28	1.24	1.19	1.32	1.39	1.24
Al1_v1_00213	1.18	1.29	1.21	1.48	1.49	1.53	1.43	1.46	1.39	1.25	1.25	1.26
Al1_v1_00219	0.9	0.85	0.9	1.24	1.31	1.29	1.05	1.06	1.05	1.05	1.04	0.98
Al1_v1_00245	0.18	0.47	0.42	0.62	0.44	0.45	0.72	0.62	0.11	0.54	0.58	0.34
Al1_v1_00254	0.88	0.86	0.87	1.4	1.4	1.37	1.46	1.35	1.46	1.15	1.19	1.05
Al1_v1_00279	0	0	0	0.56	0.56	0.68	0.29	0.22	0.32	0.64	0.52	0.52
Al1_v1_00283	0	0.22	0	1.02	1.08	1.12	1.66	1.59	1.75	0.67	0.75	0.29
Al1_v1_00288	0.62	0.99	0.19	1.08	1.15	0.86	0.99	0.83	0.8	1.22	0.87	0.88
Al1_v1_00290	1.91	1.83	1.97	2.71	2.76	2.77	3.1	3.05	3.07	3.18	3.17	3.33
Al1_v1_00296	0.06	0.07	0.07	0.18	0.3	0.18	0.32	0.37	0.07	0.28	0.25	0
Al1_v1_00340	1.85	1.66	1.85	1.9	1.93	1.9	1.97	1.93	1.86	1.95	1.86	1.87
Al1_v1_00350	0.23	0.52	0	0.73	0.91	0.74	1.05	1.13	0.81	0.95	1.01	0.82
Al1_v1_00355	1.22	1.18	1.24	1.56	1.42	1.43	1.68	1.6	1.56	1.6	1.61	1.49
Al1_v1_00359	0.37	0.4	0.59	1.06	1.09	0.84	1.41	1.19	1.15	1.39	1.38	1.01
Al1_v1_00360	1.75	1.75	1.73	2.14	2.19	2.22	2	2.12	2.09	1.96	1.76	2.03
Al1_v1_00361	0.59	0.6	0.6	0.7	0.69	0.74	0.66	0.66	0.85	0.83	0.83	0.72
Al1_v1_00362	0.3	0.33	0.18	0.47	0.47	0.58	0.87	1.25	0.74	0.72	0.77	0.41
Al1_v1_00364	0	0.22	0.12	0.46	0.76	0.64	0.69	0.6	0.57	0.91	0.7	0.39
Al1_v1_00366	2.05	1.83	2.09	2.07	2.11	2.06	2.33	2.34	2.33	2.19	2.17	1.76
Al1_v1_00367	0	0	0	0	0.31	0.19	0.22	0.29	0	0	0	0
Al1_v1_00381	0.75	0.46	0.78	0.96	0.92	1.01	0.83	0.81	0.79	1.13	1.02	0.95
Al1_v1_00392	0.3	0.47	0.46	0.63	0.6	0.6	0.76	0.72	0.81	0.71	0.67	0.64
Al1_v1_00400	0.84	0.88	0.9	1	0.97	0.92	1.11	0.98	1.13	1.18	1.18	0.92
Al1_v1_00402	0.73	0.65	0.64	1.07	1.18	1.07	1.28	1.35	1.29	1.37	1.44	1.53
Al1_v1_00407	0.2	0.21	0	1.98	1.98	1.98	2.16	2.05	2.06	1.66	1.58	1.18
Al1_v1_00408	0	0	0	0.29	0.41	0.12	0.41	0.19	0.16	0	0	0
Al1_v1_00420	0.61	0.27	0.54	1.01	1.08	1.06	0.74	0.84	0.79	0.57	0.85	0.72
Al1_v1_00422	1.16	1.05	1.21	2.55	2.53	2.53	2.69	2.6	2.61	2.14	2.12	2.12
Al1_v1_00441	0.8	0.63	0.68	1.2	1.34	1.32	1.36	1.39	1.17	1.5	1.58	1.33
Al1_v1_00442	0.75	0	0.42	1.03	0.84	0.89	0.85	0.62	0.94	0.87	0.82	0.67
Al1_v1_00443	0	0	0	1.04	0.85	0.93	0.41	0.5	0.8	0.73	0.68	0.93
Al1_v1_00448	0.41	0.47	0.57	0.99	0.87	0.99	1.06	1.02	1.02	1.12	1.16	1.19
Al1_v1_00449	1.94	1.91	1.91	2.52	2.41	2.46	2.49	2.62	2.63	2.53	2.52	2.43
Al1_v1_00475	2.16	2.02	2.16	2.68	2.68	2.66	2.65	2.67	2.65	2.16	2.16	1.82
Al1_v1_00480	0.24	0.53	0.25	1.93	1.99	2.01	2.29	2.29	2.24	2.2	2.15	2.19
Al1_v1_00481	0.2	0.17	0.12	0.39	0.48	0.38	0.36	0.34	0.39	0.45	0.13	0.16
Al1_v1_00494	1.13	1.26	1.17	1.66	1.7	1.68	1.85	1.81	1.78	1.77	1.81	1.59
Al1_v1_00507	0.2	0.69	0.29	2.28	2.3	2.26	2.85	3.05	3.05	2.76	2.82	3.14
Al1_v1_00510	1.19	1.55	1.24	1.7	1.71	1.72	2.07	2.17	2.18	1.78	1.86	1.75
Al1_v1_00511	0.13	0.32	0.13	0.64	0.66	0.72	0.89	0.67	0.68	0.71	0.79	0.76
Al1_v1_00519	0.83	0.67	0.78	0.91	0.95	0.94	1.1	0.95	0.81	0.97	1.11	0.96
Al1_v1_00528	0.93	1.05	0.77	1.63	1.67	1.55	1.97	1.96	1.95	1.94	1.94	1.49
Al1_v1_00530	1.31	1.38	1.21	1.59	1.6	1.58	1.59	1.53	1.62	1.48	1.43	1.47
Al1_v1_00533	0.24	0.17	0.16	2.57	2.57	2.56	3.29	3.33	3.31	3.15	3.17	2.71
Al1_v1_00536	1.53	1.49	1.51	1.7	1.65	1.63	1.79	1.86	1.85	1.66	1.59	1.44
Al1_v1_00538	0.17	0	0	1.08	1.23	1.12	1.29	1.18	0.93	1.3	1.22	1.17
Al1_v1_00542	1.91	2.24	1.92	2.32	2.42	2.34	2.56	2.66	2.56	2.33	2.34	1.92
Al1_v1_00557	1.72	2.11	1.88	3.71	3.71	3.69	4.59	4.73	4.58	4.87	4.82	4.45
Al1_v1_00580	1.26	1.38	1.19	1.72	1.74	1.73	1.49	1.51	1.54	1.48	1.59	1.56
Al1_v1_00581	1.48	1.47	1.4	2.24	2.3	2.33	2.22	2.18	2.14	1.92	1.84	2.03
Al1_v1_00598	1.38	1.18	1.35	1.43	1.44	1.44	1.31	1.33	1.28	1.46	1.45	1.36
Al1_v1_00629	0	0.09	0.16	0.34	0.43	0.38	0.31	0.2	0.3	0.12	0.1	0.23
Al1_v1_00630	0.2	0.08	0.26	0.45	0.31	0.25	0.43	0.41	0.43	0.32	0.38	0.34
Al1_v1_00632	0.62	0.44	0.43	1.42	1.43	1.43	1.43	1.4	1.52	1.39	1.25	1.26
Al1_v1_00637	0.86	0.89	0.92	1.32	1.37	1.28	1.12	1.11	1.13	1.01	1	1.14
Al1_v1_00639	1.37	1.17	1.33	1.51	1.42	1.5	1.41	1.32	1.35	1.43	1.45	1.53
Al1_v1_00640	1.88	1.83	1.88	2.38	2.41	2.38	2.26	2.18	2.21	2.16	2.05	1.95
Al1_v1_00641	0.19	0	0.27	1.64	1.72	1.69	1.7	1.64	1.63	1.69	1.64	1.22
Al1_v1_00651	2.06	2.02	2.05	2.36	2.4	2.33	2.34	2.3	2.32	2.12	2.15	2.07
Al1_v1_00665	0	0.46	0.18	0.36	0.36	0.33	0.38	0.6	0.42	0.6	0.48	0.61
Al1_v1_00674	0.16	0.36	0.21	1.54	1.57	1.56	2	2.03	2.03	2.13	2.1	1.98
Al1_v1_00686	0.79	0	0	1.11	0.7	0.96	1.32	0.91	0.83	0	0.85	1.4
Al1_v1_00689	1.02	0.92	0.94	1.18	1.12	1.1	1.09	1.21	1.27	1.07	1.1	1.21
Al1_v1_00705	0	0	0	2.04	2.18	2.2	2.76	2.8	2.73	2.09	2.18	3.32
Al1_v1_00748	0.46	0.49	0.75	2.03	2.18	2.13	2	2.02	2.01	2.25	2.28	2
Al1_v1_00757	0.77	0.5	0.31	1.51	1.57	1.55	1.85	1.74	1.75	1.97	1.95	1.95
Al1_v1_00758	1.45	1.45	1.36	2.08	2.12	2.14	2.36	2.38	2.33	2.51	2.5	2.66
Al1_v1_00760	0.46	0.41	0.4	2.79	2.78	2.77	3.24	3.27	3.29	3.57	3.57	3.45
Al1_v1_00763	0.69	0.72	0.54	1.41	1.32	1.2	1.32	1.26	1.18	1.5	1.33	1.2
Al1_v1_00772	0.46	0.38	0.67	1.01	0.81	0.83	0.89	0.93	0.75	0.77	0.9	0.3
Al1_v1_00777	0	0	0	0.24	0.51	0.8	1.05	1.19	1.07	1.06	1.01	0.4
Al1_v1_00784	1.25	1.29	0.78	1.54	1.58	1.57	1.56	1.32	1.44	1.61	1.32	1.44
Al1_v1_00788	0.13	0	0	0.49	0.41	0.37	0.12	0.29	0.4	0.29	0.42	0.56
Al1_v1_00792	0.19	0.2	0.59	1.4	1.31	1.43	1.28	1.26	1.12	0	0.63	0.43
Al1_v1_00805	0.96	0.72	0.98	1.68	1.64	1.72	1.72	1.57	1.56	1.57	1.41	1.22
Al1_v1_00812	1.16	1.32	1.13	1.93	1.94	1.92	1.77	1.61	1.62	1.34	1.25	1.14
Al1_v1_00814	1.18	1.39	1.14	1.58	1.56	1.58	1.82	1.95	1.81	1.8	1.8	1.14
Al1_v1_00816	1.81	1.85	1.78	1.93	1.94	1.92	1.97	2	1.96	1.82	1.81	1.94
Al1_v1_00817	1.88	1.91	1.89	2.17	2.17	2.14	2.22	2.25	2.23	2.2	2.17	2.11
Al1_v1_00840	0.35	0.28	0.36	1.41	1.35	1.24	1.05	1.11	1.02	1.11	1.05	0.74
Al1_v1_00841	0.8	0.82	0.58	1.08	1.01	0.98	0.89	0.86	0.99	0.92	0.82	1.01
Al1_v1_00849	0.71	0.86	0.77	0.92	1.1	1.04	1.01	1.01	0.87	0.78	0.9	0.96
Al1_v1_00856	1.14	1.33	0.95	1.41	1.39	1.44	1.39	1.09	1.48	1.29	1.39	1.27
Al1_v1_00875	0	0	0	1.31	1.28	1.2	0.87	1.02	0.64	0.67	0.71	0.34
Al1_v1_00906	1.73	1.53	1.71	2.82	2.75	2.76	2.64	2.61	2.65	1.88	1.91	1.4
Al1_v1_00907	1.09	0.96	1.12	1.5	1.49	1.39	1.38	1.5	1.28	1.46	1.39	1.62
Al1_v1_00908	0.99	0.98	0.87	1.21	1.21	1.22	1.04	1.02	1.12	1.32	1.28	1.21
Al1_v1_00912	0	0.35	0.14	1.21	1.17	1.11	1.62	1.82	1.57	1.47	1.42	1.04
Al1_v1_00917	1.81	1.61	1.83	2.88	2.81	2.81	2.8	2.78	2.82	1.91	1.99	1.49
Al1_v1_00922	0.1	0	0.1	0.35	0.53	0.59	0.18	0.59	0.2	0.32	0.21	0.26
Al1_v1_00935	1.07	1.11	1.04	3.13	3.13	3.11	2.91	2.91	2.86	2.23	2.19	1.82
Al1_v1_00938	0.55	0.33	0.63	0.73	0.66	0.77	0.82	0.95	0.9	0.78	0.73	0.7
Al1_v1_00942	0.11	0.41	0.12	1.71	1.65	1.7	1.31	1.2	1.34	0.8	0.71	0.28
Al1_v1_00947	1.04	1.06	1.13	1.12	1.15	1.18	1.22	1.43	1.19	1.22	1.15	1.05
Al1_v1_00989	0.42	0.26	0.29	0.81	0.78	0.8	0.79	0.48	0.81	0.68	0.76	0.52
Al1_v1_00995	0.15	0.16	0	0.63	0.51	0.56	0.7	0.43	0.82	0.75	0.81	0.63
Al1_v1_01000	0.46	0.37	0.56	1.6	1.64	1.76	1.51	1.5	1.58	1.68	1.68	1.55
Al1_v1_01005	0.49	0.37	0.73	0.76	0.94	0.95	1.06	1.05	0.9	1.27	1.28	1.12
Al1_v1_01029	1.32	1.39	1.38	1.63	1.59	1.7	1.67	1.59	1.6	1.77	1.68	1.66
Al1_v1_01031	0.99	0.87	0.9	1.71	1.6	1.62	1.72	1.7	1.8	1.78	1.78	1.76
Al1_v1_01041	0.5	0.28	0.27	0.87	1	0.89	0.9	0.74	0.7	0.85	0.72	0.69
Al1_v1_01046	0.11	0.35	0.2	0.41	0.53	0.33	0.47	0.57	0.51	0.62	0.37	0.45
Al1_v1_01048	1.37	1.33	1.34	1.69	1.73	1.68	1.67	1.52	1.67	1.75	1.73	1.6
Al1_v1_01051	0.23	0	0	0.46	0.18	0.32	0.22	0.46	0.33	0.29	0.26	0.19
Al1_v1_01058	0	0	0.25	0.59	0.58	0.2	0.5	0.61	0.63	1.01	0.8	0.52
Al1_v1_01069	1.12	1.16	1.11	1.77	1.75	1.74	1.45	1.43	1.39	1.45	1.5	1.35
Al1_v1_01071	1.04	1.06	1.13	1.92	1.89	1.88	2.2	2.19	2.16	2.37	2.31	2.32
Al1_v1_01073	0	0	0	1.42	1.3	1.17	1.48	1.75	1.85	1.9	1.99	2.22
Al1_v1_01079	1.22	1.01	1.16	1.62	1.64	1.67	1.74	1.74	1.52	1.64	1.65	1.24
Al1_v1_01095	0	0	0	0.13	0.22	0	0	0.2	0.17	0	0	0
Al1_v1_01103	0.37	0.46	0.5	1.41	1.33	1.4	1.4	1.46	1.4	1.24	1.35	1.19
Al1_v1_01111	0.58	0.4	0.35	1.47	1.48	1.5	1.82	1.79	1.76	1.87	1.87	1.65
Al1_v1_01112	0.12	0.23	0.36	0.39	0.46	0.47	0.34	0.43	0.53	0.44	0.51	0.39
Al1_v1_01142	0.36	0	0.13	0.36	0.3	0.25	0.62	0.16	0.32	0.28	0.34	0.31
Al1_v1_01152	0.12	0.13	0.12	0.17	0.39	0.44	0.35	0.65	0.23	0.5	0.4	0.3
Al1_v1_01165	1.5	1.52	1.47	1.68	1.65	1.62	1.65	1.7	1.68	1.73	1.71	1.76
Al1_v1_01177	0	0.13	0	0.5	0.61	0.84	0.72	0.89	0.68	1.12	1.06	0.39
Al1_v1_01178	0.42	0.41	0.43	1.28	1.33	1.25	1.3	1.14	1.05	0.96	1.08	0.87
Al1_v1_01180	0.5	0.4	0.53	1.42	1.44	1.46	1.36	1.48	1.46	0.91	1.09	0.8
Al1_v1_01183	0.57	0.3	0.68	0.82	0.65	0.87	0.73	0.86	0.91	0.68	1.03	0
Al1_v1_01187	0.81	0.8	0.71	1.21	1.24	1.19	1.41	1.34	1.36	1.46	1.49	1.32
Al1_v1_01191	0	0	0	0.34	0.11	0.11	0.14	0.18	0.15	0	0.16	0
Al1_v1_01195	0	0	0	0.1	0.1	0.1	0.12	0	0	0	0.14	0
Al1_v1_01203	0.74	0.68	0.66	2	1.97	1.97	2.12	2.17	2.14	1.77	1.76	1.74
Al1_v1_01208	0.67	0.26	0.69	1.15	1.34	1.28	1.58	1.45	1.37	1.84	1.79	1.71
Al1_v1_01217	0.2	0.3	0.35	2.06	2.05	2.02	2.08	2.13	2.2	2.13	2.1	2.1
Al1_v1_01219	0.52	0.32	0.65	1	1.07	1.01	1.06	1.24	1.15	1.06	0.95	0.55
Al1_v1_01224	0	0	0.33	1.11	0.95	1.05	0.92	0.74	0.92	0.68	0.63	0
Al1_v1_01229	0.93	1.1	0.74	1.28	1.44	1.4	1.27	1.62	1.15	1.42	1.4	1.47
Al1_v1_01232	0.09	0	0.09	2.3	2.28	2.3	2.46	2.33	2.4	2.32	2.3	2.04
Al1_v1_01233	0	0	0.19	0.78	0.77	0.75	0.86	0.67	0.66	0.67	0.46	0.41
Al1_v1_01234	0	0	0	0.35	0.12	0.21	0.33	0.42	0.37	0.69	0.63	0
Al1_v1_01236	0	0.21	0	1.33	1.21	1.35	1.07	1.21	1.05	1.14	1.03	0.66
Al1_v1_01237	0	0	0	0.17	0.29	0.17	0	0.27	0.23	0	0	0
Al1_v1_01246	1.32	1.37	1.39	1.68	1.7	1.66	1.72	1.69	1.5	1.7	1.71	1.62
Al1_v1_01249	0	0.49	0.17	1.11	1.08	1.07	1.08	1.03	1	1.11	1.05	0.67
Al1_v1_01250	1.21	1.32	1.24	1.41	1.42	1.31	1.41	1.53	1.45	1.52	1.49	1.28
Al1_v1_01255	0.18	0	0	1.53	1.56	1.5	1.89	1.95	1.96	1.76	1.76	1.41
Al1_v1_01257	0	0	0	1.49	1.59	1.58	2.35	2.43	2.26	2.54	2.43	2.33
Al1_v1_01259	0.34	0.61	0.43	0.54	0.75	0.68	0.75	0.57	0.77	0.74	0.46	0.62
Al1_v1_01263	0	0	0	1.14	0.93	0.95	1.76	1.78	1.83	1.58	1.45	1.44
Al1_v1_01266	0	0	0	0	0	0.25	0	0.23	0.19	0	0	0
Al1_v1_01268	1.66	1.55	1.65	2.01	2.04	2.01	1.97	1.89	1.92	1.85	1.88	2.15
Al1_v1_01282	0	0	0	0	0.31	0	0.36	0	0	0	0	0
Al1_v1_01293	0	0	0	1.24	1.33	1.51	0.94	1.01	1	0.45	0.76	0
Al1_v1_01304	0.4	0.43	0.42	0.89	0.84	0.78	1	0.99	1.06	1.04	1.08	0.9
Al1_v1_01312	0.36	0.72	0.71	1.02	0.7	0.9	1.24	1.09	1.07	1.24	1.21	0.76
Al1_v1_01326	0.19	0.41	0.34	0.61	0.56	0.64	0.9	0.65	0.62	0.73	0.73	0.28
Al1_v1_01339	0.76	0.98	0.81	1.17	1.19	1.12	1.03	1.21	1.13	1.12	1.14	1.02
Al1_v1_01371	0	0	0	0	0.09	0.09	0.11	0	0	0	0	0
Al1_v1_01373	0.21	0.23	0.37	0.84	0.99	0.98	1.2	1.17	1.09	1.22	1.23	1
Al1_v1_01378	0.26	0.37	0.16	0.36	0.71	0.75	0.67	0.7	0.75	0.44	0.74	0.47
Al1_v1_01384	0	0	0	0.18	0.31	0.1	0.3	0.52	0.24	0.46	0.15	0
Al1_v1_01393	0.78	0.82	0.83	1	1.01	0.98	1.03	0.87	1.03	0.81	0.91	0.87
Al1_v1_01420	0.42	0.28	0.2	1.02	0.98	0.95	0.94	0.91	0.92	1.12	0.98	0.96
Al1_v1_01424	0.3	0.32	0.37	0.52	0.72	0.73	1.05	0.94	0.94	0.92	0.75	0.61
Al1_v1_01430	0	0	0	0.32	0.5	1.04	0.71	0	0.41	0.47	0	0
Al1_v1_01439	0	0	0	0.77	0.89	0.83	0.72	0.48	0.57	0.22	0.44	0.25
Al1_v1_01442	1.36	1.27	1.35	1.99	2.03	2.01	2.13	2.06	2.01	2.03	1.91	1.71
Al1_v1_01443	0	0.17	0	0.31	0.23	0.38	0.65	0.82	0.48	0.54	0.68	0
Al1_v1_01444	0.17	0	0.18	0.78	0.68	0.69	0.17	0.23	0.64	0.57	0.44	0
Al1_v1_01460	0.47	0.46	0.43	0.59	0.74	0.73	1.21	1.18	1.25	0.91	1.01	0.74
Al1_v1_01470	1.32	1.34	1.38	1.62	1.65	1.67	1.6	1.52	1.54	1.57	1.54	1.06
Al1_v1_01472	0.09	0	0.17	0.07	0.18	0.28	0.32	0.12	0.1	0.12	0.19	0.23
Al1_v1_01482	0.23	0.34	0.24	0.51	0.66	0.55	0.57	0.64	0.73	0.77	0.43	0.19
Al1_v1_01484	1.65	1.81	1.66	2	2.01	2.03	2.26	2.28	2.31	2.16	2.16	2.21
Al1_v1_01491	0.39	0.31	0.36	0.77	0.64	0.82	0.79	0.67	0.57	0.83	0.75	0.68
Al1_v1_01503	0.44	0.22	0.4	0.48	0.48	0.6	0.7	0.87	0.79	0.63	0.84	0.38
Al1_v1_01520	0.23	0.08	0.19	1.64	1.68	1.7	1.71	1.68	1.64	1.75	1.73	1.32
Al1_v1_01531	0.11	0.22	0.12	0.17	0.49	0.39	0.39	0.43	0.22	0.27	0.24	0.29
Al1_v1_01534	0.86	0.27	0.88	1.29	1.31	1.3	1.41	1.48	1.23	1.21	1.28	1.2
Al1_v1_01566	1.52	1.49	1.56	2.35	2.42	2.35	2.43	2.41	2.4	2.68	2.57	2.61
Al1_v1_01567	0.52	0.7	0.66	2.18	2.18	2.17	2.51	2.58	2.46	1.98	2.01	1.54
Al1_v1_01568	0.14	0.27	0.15	0.74	0.8	0.64	1.42	1.54	1.43	0.72	0.78	0.45
Al1_v1_01590	1.76	1.72	1.82	1.91	1.96	1.96	2.04	1.98	1.93	2.21	2.1	2.12
Al1_v1_01591	1.48	1.4	1.5	1.77	1.75	1.79	1.84	1.71	1.75	1.76	1.78	1.78
Al1_v1_01605	0	0.34	0.09	0.34	0.37	0.53	0.82	0.86	0.79	0.77	0.88	0.65
Al1_v1_01607	2.04	2.04	1.97	2.07	2.07	2.04	2.5	2.64	2.56	2.56	2.52	2.14
Al1_v1_01623	1.86	1.66	1.85	2.15	2.17	2.16	2.16	2.15	2.11	1.77	1.77	1.68
Al1_v1_01630	0	0.17	0.16	1.07	1.07	1.01	1.15	1.24	1.03	1.13	0.97	0.57
Al1_v1_01632	2.1	2.14	2.11	2.56	2.57	2.59	2.49	2.48	2.45	2.22	2.26	2.39
Al1_v1_01635	0	0.17	0	0.22	0.18	0.27	0.15	0.2	0	0.11	0.25	0
Al1_v1_01636	0.1	0.28	0.2	1.56	1.53	1.6	1.84	1.83	1.85	1.85	1.94	1.85
Al1_v1_01647	0.85	0.88	1.02	1.25	1.22	1.2	1.34	1.34	1.35	1.19	1.25	1.09
Al1_v1_01665	1.11	1.2	1.06	1.42	1.45	1.44	1.93	1.88	1.86	1.71	1.68	1.41
Al1_v1_01684	0.98	0.82	1.02	1.15	1.06	1.09	1.14	1.1	1.15	1.11	1.16	1.16
Al1_v1_01686	2.13	2.17	2.04	2.25	2.34	2.31	2.28	2.23	2.22	2.31	2.27	2.19
Al1_v1_01690	1.54	1.53	1.53	2.19	2.14	2.07	2.33	2.2	2.31	2.43	2.43	2.42
Al1_v1_01701	1.91	2.19	1.86	3.49	3.54	3.49	3.59	3.61	3.6	3.63	3.62	3.73
Al1_v1_01727	0.68	0.88	0.6	1.18	1.08	1.13	0.95	0.86	0.88	0.84	0.86	0.97
Al1_v1_01732	0.72	0.47	0.24	0.84	0.83	0.58	0.77	1.04	0.89	0.78	0.87	0.95
Al1_v1_01733	1.26	1.34	1.24	1.54	1.57	1.58	1.68	1.69	1.71	1.43	1.4	1.52
Al1_v1_01735	0.85	0.8	0.23	1.8	1.81	1.86	2.02	1.83	1.8	1.66	1.61	1.31
Al1_v1_01738	1.44	1.39	1.33	1.57	1.55	1.65	1.51	1.53	1.5	1.58	1.57	1.59
Al1_v1_01749	0	0	0.4	0.65	0.51	0.75	0.72	0.48	0.42	0.71	0.8	0.52
Al1_v1_01760	1.61	1.46	1.61	2.15	2.09	2.11	2.13	2.13	2.18	1.72	1.76	1.77
Al1_v1_01768	0.33	0.46	0.53	1.25	1.4	1.29	1.36	1.39	1.26	1.47	1.5	0.91
Al1_v1_01780	0.54	0.57	0.62	0.91	0.93	0.87	1.01	1.2	1.11	1.07	1.07	0.83
Al1_v1_01789	0.73	0.73	0.82	1.48	1.44	1.43	1.51	1.47	1.44	1.35	1.2	1.06
Al1_v1_01794	2.51	2.36	2.55	3.02	3.04	3.04	2.9	2.9	2.88	2.68	2.68	2.43
Al1_v1_01800	0.13	0.25	0	0.19	0.47	0.27	0.77	0.7	0.82	0.7	0.56	0.74
Al1_v1_01803	1.19	1.36	1.18	1.48	1.52	1.49	1.55	1.42	1.49	1.45	1.4	1.56
Al1_v1_01806	0.23	0.24	0.24	0.32	0.41	0.47	0.59	0.46	0.31	0.29	0.66	0.39
Al1_v1_01808	1.51	1.64	1.51	1.65	1.63	1.65	1.8	1.82	1.81	1.77	1.85	1.75
Al1_v1_01816	1.07	1.2	0.82	1.43	1.19	1.06	1.36	1.29	1.28	1.01	0.95	0.86
Al1_v1_01831	0	0	0.28	0.37	0.75	0.85	0.54	0.84	0.68	0.91	0.61	1.01
Al1_v1_01835	0.52	0.55	0	0	0	0.67	0.51	0.62	0	0	0.58	0.67
Al1_v1_01837	0	0	0	0.48	0.58	0.35	0.18	0.38	0.33	0.23	0	0
Al1_v1_01849	1.18	0.74	0.88	0.92	0.85	0.73	1.06	0.49	0.95	1.22	1.21	1.04
Al1_v1_01859	0.35	0.14	0.24	0.75	0.79	0.74	0.86	1.03	1	1.2	1.25	1.23
Al1_v1_01864	0.43	0.61	0.52	2.09	2.13	2.08	2.67	2.69	2.69	2.87	2.85	2.8
Al1_v1_01870	1.11	1.23	1.08	1.44	1.48	1.46	1.49	1.43	1.57	1.51	1.52	1.5
Al1_v1_01877	0.32	0	0.2	1.32	1.2	1.36	1.69	1.73	1.7	2.01	1.97	1.8
Al1_v1_01881	0.77	0.76	0.64	1.39	1.33	1.35	1.51	1.47	1.47	1.53	1.37	1.33
Al1_v1_01882	0.11	0.21	0	0.48	0.45	0.38	0.27	0.42	0.42	0.42	0.44	0
Al1_v1_01891	0	0.15	0	0.52	0.55	0.52	0.54	0.7	0.63	0.61	0.36	0.2
Al1_v1_01902	1.09	1.21	1.13	1.3	1.32	1.37	1.37	1.19	1.29	1.17	1.22	1.15
Al1_v1_01903	0	0.36	0	0.67	0.66	0.67	1.29	1.03	0.88	0.77	0.58	1.01
Al1_v1_01904	0.35	0.43	0.47	0.86	1.06	0.92	1.03	0.78	0.96	1	1.02	0.8
Al1_v1_01919	0.29	0	0	0.62	0.59	0.51	0.82	0.47	0.93	0.82	0.86	0.93
Al1_v1_01921	0.85	0.94	0.98	1.36	1.26	1.06	1.27	1.17	1.33	1.52	1.64	1.27
Al1_v1_01922	1.01	0.59	1.08	0.71	1.12	0.86	1.05	0.45	1.06	1.08	1.27	0.86
Al1_v1_01926	1.09	1.22	1.16	1.75	1.79	1.85	1.86	1.83	1.83	1.81	1.85	1.77
Al1_v1_01928	0.34	0.47	0	0.28	0.52	0.38	0.52	0.42	0	0.54	0.23	0.46
Al1_v1_01933	0.2	0.4	0.32	0.55	0.6	0.43	0.64	0.59	0.74	0.74	0.83	0.46
Al1_v1_01936	0.35	0.57	0.41	1.77	1.75	1.79	1.46	1.33	1.49	0.82	0.72	0.57
Al1_v1_01946	0	0	0.09	0.88	0.77	0.75	0.91	0.59	0.82	0.27	0.35	0
Al1_v1_01963	0	0.06	0	0.95	0.98	0.9	1.04	0.86	0.89	0.33	0.07	0.08
Al1_v1_01968	1.29	1.45	1.29	2.03	1.95	1.93	2.08	2.12	2.17	2.21	2.19	2.04
Al1_v1_01973	0.88	0.88	0.94	0.99	1.17	1.15	1.07	1.11	0.9	0.92	0.87	0.98
Al1_v1_02016	0.75	0.66	0.64	2.22	2.24	2.23	2.6	2.7	2.59	2.9	2.91	2.35
Al1_v1_02034	0	0	0.91	2.45	2.46	2.34	2.98	3.01	2.97	2.96	3.01	3.05
Al1_v1_02035	0	0	0	1.69	1.82	1.79	2.5	2.49	2.52	2.46	2.47	2.47
Al1_v1_02055	0.83	0.86	0	1.16	0.73	1.51	0.82	0.95	0	0.95	1.45	0
Al1_v1_02059	0	0.25	0	0.3	0.43	0.25	0.27	0	0.38	0.23	0	0.14
Al1_v1_02079	0	0.2	0.33	0.43	0.35	0.43	0.49	0.4	0.54	0.68	0.36	0.27
Al1_v1_02098	0.28	0.43	0.29	0.56	0.56	0.59	0.63	0.43	0.74	0.43	0.73	0.29
Al1_v1_02101	1.44	1.4	1.52	2.58	2.62	2.61	2.8	2.82	2.74	2.58	2.51	2.45
Al1_v1_02107	0.87	0.91	1.04	1.83	1.91	1.9	2.23	2.21	2.12	2.08	2.04	1.67
Al1_v1_02110	0.13	0.14	0	0.1	0.18	0.32	0.3	0.17	0.33	0.38	0.15	0.32
Al1_v1_02112	1.19	1.38	1.3	1.47	1.49	1.47	1.42	1.28	1.52	1.71	1.61	1.38
Al1_v1_02126	1.82	1.94	1.79	2.02	1.97	1.98	2.15	2.15	2.19	2.05	2.06	2.06
Al1_v1_02128	0.93	1.18	1.23	1.74	1.63	1.64	1.74	1.78	1.6	1.7	1.6	1.56
Al1_v1_02143	1.02	1.03	0.97	1.92	1.99	1.97	2	2.04	1.87	2.09	2.09	1.96
Al1_v1_02146	1.69	1.66	1.62	2.12	2.06	2.12	2.16	2.11	2.16	1.93	1.99	2.14
Al1_v1_02150	1.25	1.25	1.3	1.45	1.49	1.44	1.62	1.63	1.65	1.66	1.6	1.53
Al1_v1_02159	1.58	1.4	1.63	1.67	1.84	1.83	1.81	1.91	1.73	1.75	1.77	1.54
Al1_v1_02165	1.41	1.47	1.52	1.9	1.89	1.89	2.11	2.06	2.09	1.6	1.59	1.46
Al1_v1_02167	0.76	0.69	0.78	0.99	1.09	0.94	1.04	1	0.92	1.1	1.07	0.97
Al1_v1_02172	0.27	0.23	0.37	1.42	1.5	1.43	1.85	1.76	1.74	1.81	1.76	1.99
Al1_v1_02174	2.06	1.79	2.02	2.69	2.72	2.69	2.58	2.6	2.56	2.42	2.39	2.29
Al1_v1_02180	1.5	1.35	1.37	1.61	1.72	1.74	1.75	1.72	1.79	1.8	1.75	1.67
Al1_v1_02181	0.21	0	0	0.46	0.17	0.29	0.44	0.43	0.22	0	0.59	0.29
Al1_v1_02184	0.92	0.73	0.77	1.22	1.22	1.12	0.91	0.97	0.67	1.33	1.23	1.16
Al1_v1_02186	0	0.31	0.22	0.3	0.47	0.47	0.5	0.65	0.69	0.65	0.64	0.47
Al1_v1_02187	0.84	0.85	0.77	1.27	1.22	1.11	1.31	1.28	1.3	1.54	1.29	1.24
Al1_v1_02192	1.09	1.1	1.06	1.29	1.3	1.25	1.18	1.25	1.12	1.21	1.08	1.25
Al1_v1_02198	0.62	0.57	0.34	0.8	0.84	0.96	1.24	1.14	0.99	1.01	1.06	1.05
Al1_v1_02200	0.88	1.14	1.03	1.84	1.87	1.92	2.42	2.47	2.32	2.33	2.3	2.17
Al1_v1_02204	0.87	0	1.05	1.53	1.13	1.46	1.36	1	1.48	1.62	1.51	1.56
Al1_v1_02207	0.51	0.51	0.64	0.86	0.9	0.77	0.93	1.03	0.9	1.12	0.99	0.86
Al1_v1_02216	0.43	0.15	0.47	0.91	0.99	1.05	1.03	0.83	0.93	0.86	0.66	0.28
Al1_v1_02217	0.29	0.13	0.3	1.63	1.55	1.58	2.04	2.05	1.99	2.11	2.09	1.63
Al1_v1_02232	0.53	0	0	0.94	0.78	0.92	1.02	1.04	1.03	0.89	0.92	0.68
Al1_v1_02234	0.15	0.34	0.23	0.43	0.37	0.59	0.56	0.53	0.68	0.58	0.59	0.35
Al1_v1_02235	0	0.84	0.82	1.74	1.53	1.63	1.85	1.72	2.05	1.66	1.52	1.86
Al1_v1_02236	1.13	0.99	1.15	2.09	1.99	2.03	1.73	1.79	1.86	1.37	1.42	1.42
Al1_v1_02239	1.04	1.03	0.95	1.67	1.6	1.63	1.71	1.76	1.83	1.78	1.79	1.9
Al1_v1_02243	0.77	0.91	0.86	1	1.08	1.05	1.22	1.19	1.21	0.89	0.84	0.95
Al1_v1_02244	0.47	0.49	0.63	0.68	0.72	0.68	0.68	0.75	0.7	0.78	0.73	0.74
Al1_v1_02245	0.44	0.23	0.26	0.93	0.98	0.9	1.04	1.03	1.01	1.23	1.12	0.82
Al1_v1_02255	0.22	0.13	0.13	0.71	0.68	0.61	0.71	0.74	0.63	0.57	0.79	0.86
Al1_v1_02256	0	0.85	0.54	1.14	1.12	1.11	0.98	0.93	1.07	1.23	1.39	1.23
Al1_v1_02264	0.59	0.48	0.46	1.13	1.05	1.09	1.11	1	1.06	0.76	0.7	0.42
Al1_v1_02268	0.63	0.45	0.65	0.94	0.78	0.87	0.91	0.82	0.57	0.65	0.77	0.69
Al1_v1_02269	0.04	0.08	0.13	0.27	0.29	0.23	0.33	0.22	0.3	0.34	0.43	0.29
Al1_v1_02276	1.27	1.02	1.17	1.61	1.75	1.69	1.68	1.56	1.61	1.51	1.57	1.58
Al1_v1_02286	0.17	0.17	0.24	0.32	0.3	0.34	0.41	0.38	0.43	0.38	0.47	0.28
Al1_v1_02291	0	0.33	0.39	0.71	0.6	0.57	0.57	0.39	0.47	0.8	0.59	0.32
Al1_v1_02295	0.36	0.6	0.46	0.71	0.64	0.75	0.92	0.93	0.87	0.83	0.96	0.67
Al1_v1_02297	0.85	0.86	0.73	1.07	1.03	1.08	1.25	1.28	1.12	1.25	1.25	1.11
Al1_v1_02307	0.89	0.48	0.73	1.59	1.57	1.56	2.22	2.51	2.34	2.16	2.19	1.46
Al1_v1_02311	1.49	1.49	1.53	2.43	2.42	2.42	2.52	2.54	2.44	2.36	2.35	2.16
Al1_v1_02315	0.34	0	0.45	0.37	0.57	0.58	0.43	0.53	0.36	0.83	0.72	0.75
Al1_v1_02316	0.5	0.46	0.52	1.3	1.33	1.33	1.27	1.08	1.13	1.04	1.06	0.9
Al1_v1_02320	0.12	0.63	0.13	0.36	0.48	0.49	0.47	0.62	0.14	0.38	0.34	0.49
Al1_v1_02321	0	0	0	0	0.05	0.1	0.06	0	0.13	0.16	0	0.1
Al1_v1_02324	0.53	0.73	0.49	1.74	1.67	1.71	1.61	1.48	1.51	1.27	1.28	1.27
Al1_v1_02327	1.67	1.69	1.57	1.9	1.97	1.98	2.04	1.98	1.99	1.66	1.52	1.46
Al1_v1_02344	0.88	0.88	0.69	2.03	2.05	2.03	2.11	1.97	2.03	1.86	1.84	1.86
Al1_v1_02349	0.74	0.66	0.74	1.02	1.07	0.93	1.38	1.32	1.35	1.32	1.29	1.08
Al1_v1_02356	0	0	0	0.37	0	0	0.33	0.25	0	0	0.23	0.28
Al1_v1_02388	0.38	0.3	0.17	0.39	0.54	0.55	0.8	0.68	0.66	0.62	0.69	0.5
Al1_v1_02412	1.42	1.35	1.38	1.9	1.9	1.95	1.76	1.9	2.01	1.92	1.9	2.3
Al1_v1_02423	0.74	0.84	0.93	2.29	2.25	2.28	2.18	2.13	2.21	2.15	2.23	2.06
Al1_v1_02429	1.56	1.32	1.52	1.72	1.64	1.69	1.56	1.77	1.61	1.75	1.73	1.94
Al1_v1_02436	0.87	0.97	0.69	1.57	1.49	1.5	1.74	1.76	1.75	1.79	1.79	1.43
Al1_v1_02442	0.39	0.58	0.54	1.3	1.31	1.29	1.68	1.75	1.64	1.73	1.65	1.78
Al1_v1_02449	1.19	0.95	0.93	1.49	1.51	1.5	1.5	1.38	1.25	1.76	1.79	1.3
Al1_v1_02450	0.75	0.76	0.66	0.8	0.94	1.03	0.81	1.05	0.65	0.92	0.96	0.69
Al1_v1_02453	0.32	0.25	0.14	1.9	1.85	1.76	2.3	2.27	2.37	2.34	2.38	2.22
Al1_v1_02458	1.69	1.88	1.67	2.51	2.53	2.57	2.91	2.83	2.89	2.51	2.51	2.47
Al1_v1_02463	0.81	0.63	0.58	0.78	0.81	0.84	0.86	0.67	0.81	0.82	0.82	0.91
Al1_v1_02464	0.44	0.3	0.58	1.13	1.12	1.17	0.98	0.92	0.78	0.84	0.78	0.74
Al1_v1_02478	1.28	1.51	1.22	1.38	1.4	1.42	1.38	1.34	1.3	1.43	1.34	1.35
Al1_v1_02484	0.15	0.47	0.37	0.44	0.52	0.6	0.89	1.06	1.01	0.62	0.63	0.38
Al1_v1_02497	0	0	0	0.72	0.49	0.5	0	0.93	0.61	0	0.63	0
Al1_v1_02558	0	0.46	0.37	0.56	0.47	0.48	0.54	0.52	0.68	0.76	0.75	0.37
Al1_v1_02572	0.24	0.48	0.41	0.33	0.7	0.62	0.63	0.48	0.67	0.94	0.56	0.59
Al1_v1_02580	0.88	0.95	0.76	1.2	1.22	1.17	1.39	1.23	1.25	1.21	1.25	0.88
Al1_v1_02593	0	0.24	0	0.31	0.25	0.37	0.52	0	0.4	0.53	0.48	0
Al1_v1_02595	0.63	0.16	0.55	0.48	0.54	0.53	0.71	0.58	0.57	0.55	0.69	0.36
Al1_v1_02610	0.56	0.52	0.68	0.87	0.72	0.9	1.03	0.91	0.97	0.75	0.7	0.87
Al1_v1_02611	1.52	1.71	1.57	2.24	2.17	2.2	2.17	2.18	2.21	1.86	1.73	1.78
Al1_v1_02612	1.44	1.5	1.35	1.76	1.74	1.79	1.84	1.76	1.75	1.69	1.78	1.85
Al1_v1_02622	0.51	0.63	0.42	0.83	0.89	0.85	0.89	0.86	0.93	0.86	0.95	0.99
Al1_v1_02626	0.48	0.57	0.53	0.88	0.97	1.06	1.08	1.07	1.11	1.15	0.99	1.02
Al1_v1_02642	1.09	1.15	0.98	1.4	1.41	1.36	1.39	1.22	1.33	1.19	1.27	1.09
Al1_v1_02644	1.27	1.17	1.15	2.51	2.54	2.5	2.61	2.61	2.55	2.52	2.46	2.36
Al1_v1_02662	1.13	1.34	1.16	1.89	1.91	1.89	1.99	1.87	1.92	1.92	1.88	1.64
Al1_v1_02664	0	0.44	0.15	0.9	1.05	0.9	1.08	1.12	1.13	1.28	1.16	0.73
Al1_v1_02668	0.17	0.32	0.41	1.21	1.48	1.38	1.51	1.53	1.57	1.7	1.71	1.37
Al1_v1_02671	0.11	0.12	0	0	0.15	0	0.19	0	0.21	0	0	0
Al1_v1_02672	0.54	0.87	0.53	0.86	0.82	0.91	1.22	1.26	1.25	1.29	1.19	1.02
Al1_v1_02674	1.84	1.93	1.89	2.11	2.04	2.06	2.22	2.29	2.26	1.88	1.85	1.7
Al1_v1_02676	1.55	1.3	1.62	1.68	1.69	1.68	1.69	1.61	1.63	1.58	1.6	1.2
Al1_v1_02680	0.37	0.43	0.33	1	0.93	0.89	0.95	0.83	0.9	0.81	0.92	0.79
Al1_v1_02683	0	0	0	0	0.35	0.55	0.62	0	0.45	0	0	0
Al1_v1_02684	0.31	0.82	0.73	1.19	1.32	1.33	1.57	1.79	1.49	1.6	1.43	1.8
Al1_v1_02686	1.29	1.28	1.29	1.57	1.53	1.51	1.57	1.64	1.73	1.48	1.49	1.51
Al1_v1_02691	0.79	0.77	0.59	1.66	1.71	1.67	1.73	1.69	1.63	1.91	1.82	1.33
Al1_v1_02692	0.21	0.43	0.47	0.9	0.91	0.92	1.33	1.39	1.36	0.87	0.86	0.29
Al1_v1_02694	0.46	0.31	0.22	0.93	0.96	1.03	1.03	1.08	0.93	0.77	0.94	0.65
Al1_v1_02711	0.19	0	0	0.68	0.75	0.9	1.05	0.87	0.79	1.07	1.13	0.82
Al1_v1_02720	1.3	1.5	1.29	2.13	2.16	2.11	1.96	2.02	2.01	2.12	2.19	2.1
Al1_v1_02726	0.87	0.89	0.91	1.33	1.27	1.28	1.17	1.14	1.06	1.42	1.35	1.13
Al1_v1_02737	0.11	0.62	0.46	0.84	0.99	0.9	0.93	1.04	0.94	1.18	0.94	1.02
Al1_v1_02752	0.64	0.58	0.66	1.02	1.04	0.98	1.25	1.17	1.09	1.18	1.19	1.11
Al1_v1_02760	0.72	0.76	0.8	1.56	1.56	1.58	1.77	1.71	1.72	1.97	1.9	1.72
Al1_v1_02762	0.69	0.6	0.41	0.75	0.73	0.82	0.76	0.73	0.77	0.61	0.63	0.69
Al1_v1_02768	0.49	0.75	0.74	1.06	1.24	1.11	0.95	0.95	0.85	0.78	0.85	0.86
Al1_v1_02790	0.13	0.14	0	0.63	0.57	0.47	0.94	1	0.9	1.03	0.86	0.42
Al1_v1_02803	0.33	0.12	0.21	0.74	0.9	0.71	1.08	0.82	0.87	1.06	0.79	1.12
Al1_v1_02809	1.35	1.35	1.43	2.08	2.13	2.15	2.38	2.37	2.36	2.07	2.07	1.97
Al1_v1_02829	0.59	0.62	0.67	0.89	0.8	0.91	0.89	0.91	0.79	0.83	0.72	0.7
Al1_v1_02837	0.45	0.4	0.69	0.8	0.94	1.09	1.13	0.99	1.05	1.21	1.26	1.02
Al1_v1_02842	1.34	1.29	1.37	1.42	1.39	1.45	1.56	1.58	1.54	1.53	1.54	1.27
Al1_v1_02845	0.19	0	0.2	0.55	0.6	0.61	0.68	0.52	0.61	0.8	0.56	0.65
Al1_v1_02853	0.32	0	0.75	0.55	0.43	0.56	0.98	0.85	0.98	0.94	0.7	0.65
Al1_v1_02862	0.79	0.63	1.02	1.13	1.1	1.1	1.1	1.14	1.24	1.31	1.26	1.18
Al1_v1_02880	0.72	0.64	0.81	1.46	1.43	1.38	1.84	1.86	1.9	1.91	1.99	1.87
Al1_v1_02881	0.38	0.48	0.09	1.09	1.06	1.1	1.34	1.39	1.45	1.46	1.54	1.36
Al1_v1_02882	1.41	1.31	1.35	1.54	1.56	1.64	1.49	1.4	1.43	1.52	1.5	1.51
Al1_v1_02888	0	0	0	0.77	0.8	0.66	1.1	1.14	1.15	1.14	1.1	0.99
Al1_v1_02891	0.3	0.64	0.47	1.31	1.34	1.33	1.72	1.68	1.64	1.85	1.83	1.66
Al1_v1_02895	1.24	1.24	1.14	1.89	1.94	1.9	1.8	1.64	1.67	1.91	1.91	1.69
Al1_v1_02896	0.21	0	0	1.21	1.29	1.36	1.12	1.24	1.21	1.56	1.58	1.11
Al1_v1_02897	0.67	0.48	0.66	0.96	0.97	0.95	1.06	1.11	0.83	1.08	1.05	0.59
Al1_v1_02900	0.12	0	0	0.34	0.58	0.43	0.63	0.6	0.43	0.79	0.51	0.59
Al1_v1_02902	0.73	0.91	0.67	1.42	1.4	1.3	1.32	1.32	1.34	0.9	0.56	0.65
Al1_v1_02905	0.19	0.34	0.2	2.74	2.76	2.77	3.33	3.31	3.29	3.47	3.4	3.34
Al1_v1_02907	0	0	0	0.64	0.73	0.76	1.16	1.19	1.1	1.08	1.18	0.96
Al1_v1_02908	0	0	0	0.77	0.77	0.76	1.26	1.15	1.21	1.16	1.22	0.88
Al1_v1_02921	0.29	0.56	0.47	0.79	0.83	0.95	0.82	0.79	0.9	0.92	0.64	0.84
Al1_v1_02922	0.12	0	0.12	0.1	0.17	0.1	0.21	0.27	0.13	0.16	0	0
Al1_v1_02928	0.2	0.55	0.54	1.04	1.33	1.1	0.98	1.06	0.84	0.87	0.9	0.87
Al1_v1_02930	0.84	0.83	0.86	1.12	1.16	1.18	1.22	1.01	1.18	1.34	1.42	1.12
Al1_v1_02950	0	0.36	0	0.71	0.72	0.69	1.04	0.7	0.69	0.71	0.65	0.63
Al1_v1_02951	0.28	0.36	0.35	0.67	0.55	0.63	0.62	0.49	0.64	0.64	0.59	0.38
Al1_v1_02952	0.12	0	0.21	0.83	0.81	0.66	0.97	0.91	0.81	0.96	0.99	0.46
Al1_v1_02955	0	0	0	1	0.77	0.88	0.75	0.87	0.56	0.77	0.38	0.67
Al1_v1_02964	2.13	2.1	2.14	3.13	3.12	3.11	2.91	2.93	2.9	2.54	2.55	2.74
Al1_v1_02979	0.25	1.09	0.92	1.36	1.19	1.3	1.17	1.26	1.32	1.29	1.27	1.26
Al1_v1_02980	0.32	0.42	0.25	0.96	1.03	1	0.99	0.96	0.81	0.66	0.56	0.65
Al1_v1_02985	0.98	0.96	0.98	1.16	1.18	1.18	1.36	1.32	1.22	1.11	1.26	1.26
Al1_v1_02991	0.76	0.89	0.84	2.47	2.47	2.48	2.5	2.5	2.45	2.1	2.09	1.88
Al1_v1_02992	1.45	1.53	1.46	1.64	1.55	1.57	1.65	1.65	1.7	1.56	1.6	1.59
Al1_v1_02997	0	0.13	0.13	0.73	0.92	0.77	0.55	0.66	0.39	0.67	0.47	0.18
Al1_v1_02998	0.62	0.63	0.64	2.74	2.71	2.73	2.58	2.46	2.51	1.92	1.94	1.47
Al1_v1_03004	0.51	0.74	0.6	1.18	1.26	1.14	1.25	1.07	1.06	1.32	1.3	1.27
Al1_v1_03006	0	0	0.14	0.65	0.39	0.44	0.55	0.48	0.54	0.41	0.51	0.52
Al1_v1_03011	1.78	1.83	1.79	2.02	1.98	1.99	2.04	1.96	2	1.89	1.91	2.05
Al1_v1_03022	1.06	1.06	1.04	1.5	1.57	1.47	1.44	1.36	1.41	1.58	1.6	1.52
Al1_v1_03035	1.92	1.83	1.94	2.02	2.11	2.11	2.15	2.24	2.14	1.96	2	2.14
Al1_v1_03039	0.09	0	0	0.65	0.68	0.79	0.97	1.08	1.03	1.11	1.01	1.09
Al1_v1_03046	1.27	0.9	1.14	1.37	1.34	1.41	1.31	1.26	1.15	1.44	1.41	1.29
Al1_v1_03080	1.1	1.18	1.16	1.82	1.83	1.8	1.83	1.8	1.79	1.41	1.53	1.3
Al1_v1_03086	0.14	0.21	0.15	1.42	1.47	1.45	1.28	1.23	1.06	0.82	0.82	0.45
Al1_v1_03088	0.58	0.27	0.27	0.5	0.67	0.62	0.72	0.58	0.37	0.33	0.68	0
Al1_v1_03091	2.08	2.13	1.98	2.14	2.17	2.09	2.21	2.19	2.1	2.21	2.16	2.11
Al1_v1_03092	0.27	0.31	0.36	0.5	0.65	0.65	0.53	0.64	0.44	0.36	0.57	0.51
Al1_v1_03101	0.41	0	0.19	0.74	0.76	0.77	0.73	0.72	0.54	0.69	0.97	0.49
Al1_v1_03103	0.59	0	0	2.27	2.34	2.34	2.38	2.35	2.24	2.57	2.5	2.5
Al1_v1_03105	0.43	0	0.65	0.36	0.55	0.56	0.42	0.9	0.82	0	0.7	0
Al1_v1_03106	0	0.27	0	0	0.37	0.64	0	0	0.7	0.91	0.48	0.17
Al1_v1_03114	1.11	1.12	1.19	1.23	1.23	1.23	1.23	1.18	1.33	1.37	1.24	1.26
Al1_v1_03115	1.04	1.01	1.15	1.31	1.37	1.33	1.31	1.2	1.18	1.45	1.39	1.35
Al1_v1_03116	0.22	0	0.23	0.44	0.55	0.71	0.51	0.37	0.59	0.67	0.41	0.55
Al1_v1_03132	1.37	1.38	1.39	1.78	1.69	1.76	1.81	1.86	1.84	1.78	1.85	1.94
Al1_v1_03137	0.59	0.63	0.61	0.98	1.1	1.13	0.85	0.86	0.79	0.74	0.75	0.85
Al1_v1_03145	1.05	1.07	1.05	1.42	1.3	1.31	1.31	1.23	1.25	1.12	1.12	1.09
Al1_v1_03154	0.78	0.78	0.86	0.97	0.94	0.93	0.89	0.92	0.94	0.91	0.91	0.94
Al1_v1_03160	0.23	0.52	0.67	1.54	1.5	1.61	1.43	1.43	1.35	1.48	1.56	1.3
Al1_v1_03162	0.53	0.78	0.38	1.47	1.48	1.44	1.98	1.93	2	2.02	1.99	1.95
Al1_v1_03163	0.19	0.34	0.47	2.73	2.64	2.63	3.4	3.57	3.42	3.1	3.08	1.95
Al1_v1_03165	0.33	0	0	0	0.27	0.45	0	0.41	0	0	0.37	0.45
Al1_v1_03170	0.52	0.36	0.34	1.21	1.14	1.22	1.79	1.93	1.8	1.7	1.87	1.37
Al1_v1_03173	0	0	0	2.25	2.06	2.16	2.56	2.61	2.54	2.34	2.27	1.6
Al1_v1_03178	1.5	1.52	1.43	1.52	1.6	1.53	1.65	1.66	1.65	1.58	1.58	1.64
Al1_v1_03183	0	0	0	0	0	0.2	0	0	0.26	0.3	0.27	0
Al1_v1_03196	1.45	1.53	1.33	2.16	2.16	2.13	2.19	2.28	2.2	1.88	1.9	1.81
Al1_v1_03197	0	0.59	0.37	1.02	1.16	0.98	1.24	1.17	1.13	1.08	1.3	1.33
Al1_v1_03215	1.41	1.36	1.26	1.55	1.33	1.42	1.6	1.63	1.69	1.55	1.64	1.46
Al1_v1_03232	1.38	1.5	1.39	1.56	1.57	1.62	1.69	1.7	1.48	1.76	1.72	1.72
Al1_v1_03234	0.86	1.01	0.76	1.13	1.06	1.26	1	0.98	0.94	1.02	1.12	0.71
Al1_v1_03235	0.22	0.39	0	0.18	0.6	0.18	0.78	0.74	0.39	0.81	0.52	0.48
Al1_v1_03244	0.48	0.79	0.58	0.71	0.73	0.85	0.99	0.99	1.07	1.08	1.07	0.76
Al1_v1_03255	1.02	1.08	0.75	1	1.09	1.16	0.96	1.13	1.26	1.07	0.98	0.95
Al1_v1_03258	0.65	0.52	0.55	1.3	1.31	1.37	1.53	1.52	1.43	1.32	1.23	1.07
Al1_v1_03271	0.14	0.19	0.22	1.88	1.86	1.81	2.25	2.26	2.29	2.35	2.36	2.27
Al1_v1_03276	0.97	1.1	1.19	3.47	3.49	3.48	4.08	4.09	4.05	4.35	4.32	4.22
Al1_v1_03279	0.49	0.79	0.63	1.62	1.64	1.66	2.07	2.06	2.06	2.02	1.99	2.43
Al1_v1_03285	0.52	0.5	0.55	2.22	2.15	2.13	3.02	3.15	3.17	3.4	3.44	3.49
Al1_v1_03293	0.38	0.41	0.65	0.45	0.81	0.84	0.75	0.63	0.62	0.84	0.82	0.79
Al1_v1_03296	1.04	1.2	1.03	1.47	1.44	1.5	1.41	1.42	1.3	1.42	1.48	1.48
Al1_v1_03310	1.01	0.96	1.01	1.26	1.17	1.13	1.17	1.17	1.14	1.12	1.1	1.28
Al1_v1_03328	1.01	0.81	1.1	1.38	1.4	1.37	1.07	1.52	1.51	1.07	1.11	0.88
Al1_v1_03348	0.78	0.68	0.63	1.07	1.12	1.06	1.02	0.87	1.09	0.98	1.1	0.54
Al1_v1_03349	0.86	0.79	0.88	1.41	1.4	1.48	1.52	1.78	1.62	1.74	1.85	1.78
Al1_v1_03359	0.57	0.58	0.72	1.15	1.14	1.02	1.32	1.35	1.36	1.39	1.37	1.3
Al1_v1_03361	0.67	0.91	0.79	1.54	1.56	1.57	1.51	1.61	1.66	1.53	1.56	1.49
Al1_v1_03366	0.29	0.45	0.4	1.2	1.24	1.22	0.91	0.98	0.95	1.05	0.95	0.89
Al1_v1_03386	0	0	0	0	0.29	0.53	0.2	0.43	0.37	0	0	0
Al1_v1_03387	0.33	0.35	0.31	0.52	0.57	0.62	0.66	0.44	0.62	0.79	0.61	0.66
Al1_v1_03407	1.18	1.06	1.14	1.85	1.91	1.89	1.68	1.68	1.64	1.25	1.18	0.66
Al1_v1_03421	0.18	0.32	0.31	1.07	0.95	1.13	1.55	1.58	1.68	0.72	0.95	0.91
Al1_v1_03422	0.73	0.78	0.64	2.92	2.96	2.95	2.6	2.75	2.63	2.35	2.35	1.6
Al1_v1_03423	1.68	1.62	1.77	2.44	2.48	2.48	2.36	2.29	2.26	1.83	1.82	1.31
Al1_v1_03429	1.31	1.27	1.29	1.77	1.78	1.76	1.66	1.66	1.65	1.2	1.3	0.9
Al1_v1_03431	0.35	0.57	0	1.31	0.94	1.07	1.72	1.83	1.85	0.99	1.11	0.84
Al1_v1_03444	0.03	0	0.03	0.11	0.08	0.04	0.19	0.21	0.13	0.28	0.19	0.04
Al1_v1_03446	0	0	0.37	2.32	2.35	2.29	2.61	2.59	2.6	2.69	2.71	2.41
Al1_v1_03450	0	0	0	0.96	0.78	0.86	1.41	1.33	1.35	0.71	0.8	0.73
Al1_v1_03459	1.46	1.59	1.43	2.45	2.51	2.48	2.74	2.75	2.67	2.95	2.89	2.82
Al1_v1_03460	0.43	0.78	0.55	2.13	2.27	2.3	1.9	2.01	1.86	1.79	1.82	1.17
Al1_v1_03461	0.7	0.86	0.62	0.97	1.02	1	0.82	0.9	0.99	0.95	1.17	0.73
Al1_v1_03462	0.7	0.75	0.64	2.49	2.55	2.52	2.69	2.67	2.62	2.43	2.39	1.8
Al1_v1_03463	1.23	1.04	1.24	1.55	1.58	1.53	1.29	1.36	1.35	1.58	1.59	1.38
Al1_v1_03465	1.3	1.53	1.43	1.59	1.6	1.61	1.45	1.62	1.53	1.62	1.55	1.28
Al1_v1_03469	0.91	0.87	0.86	1.22	1.21	1.19	1.23	1.23	1.03	1.3	1.27	1.18
Al1_v1_03475	0	0	0.24	0.32	0.32	0	0.37	0.47	0	0	0.43	0
Al1_v1_03482	0.05	0.03	0.05	0.33	0.38	0.36	0.27	0.29	0.33	0.17	0.28	0.16
Al1_v1_03487	0	0	0	0.63	0.53	0.56	0.76	0.68	0.57	0.16	0	0
Al1_v1_03491	1.31	1.4	1.31	1.44	1.43	1.44	1.56	1.6	1.58	1.37	1.37	1.18
Al1_v1_03492	0	0.61	0.24	1	0.86	1.01	0.71	0.89	0.86	0.69	0.89	0
Al1_v1_03500	0	0	0	0.1	0.1	0.18	0.35	0.16	0.13	0	0.14	0.18
Al1_v1_03501	0	0	0	0.47	0.21	0.69	0.77	0.89	0.82	0.52	0.6	0.36
Al1_v1_03513	0	0.12	0.12	0.09	0.16	0.34	0.48	0.26	0.3	0	0.13	0.29
Al1_v1_03527	0.86	0.83	0.91	1.22	1.18	1.16	1.2	1.59	1.36	0.98	1.17	0.65
Al1_v1_03537	1.49	1.5	1.53	2	2.01	2.01	2.08	2.13	2.11	1.78	1.81	1.2
Al1_v1_03556	1.66	1.62	1.62	1.85	1.91	1.91	1.83	1.89	1.78	2.05	1.97	1.97
Al1_v1_03567	0.22	0.07	0.31	1.15	1.12	1.09	1.68	1.69	1.64	1.93	1.91	2.06
Al1_v1_03574	0.14	0.5	0.15	0.45	0.34	0.54	0.91	0.84	0.69	0.73	0.88	0.45
Al1_v1_03633	0.42	0.31	0.37	0.89	0.81	0.76	1	1.11	1.25	1.12	1.04	0.85
Al1_v1_03637	0.77	0.74	0.79	1.05	1.02	1	1.07	1.05	1.12	1.03	1.11	1.04
Al1_v1_03645	0.32	0.47	0	0.38	0.51	0.11	0.74	0.54	0.53	0.54	0.43	0.33
Al1_v1_03655	0	0	0	0.24	0.35	0.24	0.41	0.12	0.25	0.22	0.47	0.24
Al1_v1_03665	0.17	0.1	0	0.46	0.54	0.54	0.29	0.48	0.46	0.76	0.52	0.46
Al1_v1_03673	0.7	0.54	0.61	0.74	0.8	0.67	0.74	0.44	0.65	0.81	0.8	0.73
Al1_v1_03676	1.1	1.42	1.12	2.17	2.09	2.15	1.87	1.83	1.84	1.57	1.49	1.16
Al1_v1_03679	0.54	0	0	0.56	0.69	0.63	0.54	0	0.68	0.75	0.7	0.56
Al1_v1_03681	0.9	1.01	1.08	1.21	1.25	1.19	1.03	1.04	1.08	1.2	1.24	1.25
Al1_v1_03686	0	0.27	0	0.45	0.34	0.67	0.61	0.72	0.44	0	0.46	0.35
Al1_v1_03697	0.91	1.07	0.86	1.3	1.39	1.35	1.2	1.21	1.17	0.99	1.01	0.93
Al1_v1_03700	0	0	0	0	0	0.11	0.14	0	0.15	0	0	0
Al1_v1_03709	0	0	0	1.19	1.31	1.15	1.22	1.34	1.26	1.59	1.5	1.24
Al1_v1_03714	0.98	0.84	1	1.24	1.14	1.19	1.12	1.21	1.28	0.98	1.04	1.02
Al1_v1_03719	0.73	0.57	0.68	0.87	0.79	0.89	0.82	0.85	0.95	1.04	0.98	0.73
Al1_v1_03729	2.19	1.99	2.22	2.79	2.73	2.72	2.57	2.59	2.58	2.29	2.32	2.13
Al1_v1_03730	0.81	1.13	0.9	2.16	2.22	2.24	2.47	2.43	2.42	2.43	2.41	2.21
Al1_v1_03735	0.15	0.57	0	0.46	0.51	0.63	0.48	0.43	0.16	0.52	0.47	0.47
Al1_v1_03737	0.16	0.54	0.29	1.06	0.81	1.01	0.5	0.72	0.74	0.82	0.84	0.49
Al1_v1_03758	2	1.98	2.02	2.21	2.21	2.21	2.24	2.19	2.18	2.13	2.1	2.04
Al1_v1_03762	1.35	1.35	1.38	2.08	2.03	2	2.19	2.22	2.26	1.78	1.79	1.72
Al1_v1_03764	0.3	0.32	0.41	0.88	0.78	0.84	0.77	0.58	0.58	0.72	0.45	0.41
Al1_v1_03766	0.3	0.24	0.18	0.33	0.44	0.52	0.44	0.22	0.51	0.37	0.2	0.18
Al1_v1_03773	1.47	1.57	1.39	2.07	2.05	1.95	1.99	2.17	2.06	2.14	2.11	2.26
Al1_v1_03776	0	0	0	0	0.2	0	0.4	0	0	0	0	0
Al1_v1_03809	1.05	0.86	1.05	1.22	1.25	1.16	1.19	1.11	1.07	1.19	1.21	1.21
Al1_v1_03811	0.61	0.67	0.68	1.46	1.47	1.53	1.62	1.37	1.45	1.32	1.15	1.01
Al1_v1_03823	0.28	0.12	0	0.29	0.46	0.34	0.44	0.26	0.48	0.68	0.45	0.46
Al1_v1_03838	0.51	0.65	0.72	1.74	1.83	1.79	2.04	2.08	2	2.38	2.34	2.22
Al1_v1_03839	1.51	1.66	1.54	1.67	1.69	1.69	1.84	1.87	1.8	1.76	1.7	1.85
Al1_v1_03853	0.14	0	0.42	1.1	1.12	1.24	1.79	1.9	1.78	2.02	2.04	1.99
Al1_v1_03855	0.67	0.54	0.57	0.61	0.69	0.66	0.76	0.65	0.68	0.69	0.64	0.66
Al1_v1_03857	0.2	0	0.29	0.99	1.13	0.97	1.2	1.2	1.01	1.51	1.41	1.18
Al1_v1_03861	0.13	0.14	0.14	0.87	0.61	0.48	0.99	1.02	1.04	0.98	1	0.19
Al1_v1_03864	1.19	1.3	1.19	1.43	1.41	1.43	1.5	1.58	1.46	1.34	1.4	1.49
Al1_v1_03869	0.56	0	0	0.23	0.37	0.38	0.27	0	0.47	0.54	0.72	0.58
Al1_v1_03870	1.29	0.99	1.41	1.83	1.88	1.91	1.98	1.96	1.89	1.92	1.85	1.68
Al1_v1_03874	2.04	2.19	2.01	2.61	2.6	2.56	2.65	2.61	2.61	2.32	2.29	2.27
Al1_v1_03883	0.44	0.62	0.54	1.44	1.49	1.48	1.4	1.31	1.38	1.5	1.41	1.48
Al1_v1_03887	0.55	0	0.57	0.65	0.54	0.66	0.82	0.44	0.78	0.45	0.81	0
Al1_v1_03891	0.28	0	0.17	0.54	0.58	0.63	0.66	0.35	0.55	0.21	0.19	0.24
Al1_v1_03899	0.54	0.45	0.44	1.16	1.23	1.31	1.37	1.07	0.99	1.06	1.08	0.56
Al1_v1_03900	0.72	0.7	0.62	1.02	0.85	1.05	1	1.01	1.08	0.64	0.88	0.83
Al1_v1_03911	0.22	0.1	0.17	1.44	1.38	1.44	2.12	2.11	2.01	2.19	2.18	1.84
Al1_v1_03915	0.85	1.01	0.81	2.3	2.38	2.37	2.66	2.7	2.57	2.67	2.65	2.52
Al1_v1_03927	0.5	0.43	0.45	0.75	0.94	1.02	1.01	1.19	0.95	0.89	1.04	0.65
Al1_v1_03929	0.85	1.06	0.87	2.15	2.2	2.18	2.38	2.4	2.44	1.94	2.04	1.78
Al1_v1_03932	0.52	0.5	0.83	1.33	1.18	1.13	1.17	0.98	1.14	1.14	1.1	0.75
Al1_v1_03933	1.7	1.58	1.64	1.97	1.96	1.98	1.95	1.78	1.95	2.02	1.88	1.79
Al1_v1_03935	0.53	0.8	0.3	0.93	1.06	1.04	1	0.95	0.96	0.96	0.93	0.8
Al1_v1_03938	0.36	0.38	0.32	0.93	0.98	0.97	0.85	1	1.02	1	0.99	0.67
Al1_v1_03943	0.2	0.33	0.43	1.18	1.21	1.16	1.22	1.09	1.19	1.22	1.16	0.67
Al1_v1_03964	0.8	1.04	0.85	1.24	1.19	1.14	1.3	1.27	1.28	1.17	1.06	1.19
Al1_v1_03966	1.25	1.51	1.21	1.6	1.57	1.62	1.79	1.76	1.81	1.72	1.75	1.88
Al1_v1_03970	0.31	0.42	0.56	0.89	0.76	0.88	1.05	1.11	1.23	0.82	0.88	0.94
Al1_v1_03972	0.77	0.77	0.84	1.1	1.15	1.11	1.15	1.18	1.31	1.18	1.24	1.23
Al1_v1_03973	0.92	0.55	0.73	1.34	1.38	1.34	1.52	1.54	1.57	1.59	1.43	1.15
Al1_v1_03974	0.34	0.36	0.26	1.9	1.91	1.9	2.25	2.09	2.24	1.95	2.02	1.77
Al1_v1_03975	1.43	1.58	1.45	1.98	2.07	2.02	2.1	2.1	2.03	2.15	2.13	1.79
Al1_v1_03980	0.56	0.53	0.51	0.72	0.8	0.85	0.91	0.88	0.82	0.97	0.97	0.6
Al1_v1_03982	0	0	0.21	1.66	1.54	1.61	1.51	1.51	1.54	1.28	1.33	0.73
Al1_v1_03983	0.64	0.15	0.25	0.65	0.65	0.49	0.73	0.31	0.6	0.86	0.74	0.44
Al1_v1_03986	0.47	0.32	0.61	0.8	0.9	1.08	0.94	1.02	0.63	0.97	0.91	0.41
Al1_v1_03987	1.6	1.57	1.71	2.36	2.38	2.38	2.33	2.4	2.36	1.92	1.91	1.65
Al1_v1_03989	0.21	0.38	0.22	1.06	1.17	1.31	1.42	1.36	1.28	1.6	1.47	1.35
Al1_v1_03992	0.5	0.45	0.2	1.1	1.01	1.09	1.16	1.3	1.06	1.12	1.11	0.85
Al1_v1_03993	0.35	0.22	0.22	0.74	0.64	0.77	0.64	0.64	0.86	0.91	0.82	0.72
Al1_v1_03994	1.25	1.21	1.23	1.69	1.75	1.76	1.49	1.49	1.53	1.55	1.5	1.32
Al1_v1_04000	0.4	0.25	0.17	0.65	0.39	0.59	0.82	0.76	0.71	0.59	0.74	0.63
Al1_v1_04009	0	0	0	0.2	0.11	0	0.39	0.18	0.15	0.18	0.16	0
Al1_v1_04016	0.84	0.95	0.94	1.01	0.98	0.92	1.06	1.12	1.09	1.05	0.95	0.91
Al1_v1_04019	1.18	1.05	1.24	1.36	1.36	1.39	1.49	1.41	1.36	1.48	1.44	1.33
Al1_v1_04021	0	0	0	0.94	1.09	0.86	1.16	1.02	1.22	1.36	1.32	1.17
Al1_v1_04023	0.59	0.76	0.79	2.73	2.75	2.77	2.84	2.73	2.73	2.41	2.32	2.05
Al1_v1_04024	0.56	0.59	0.48	1.39	1.35	1.23	1.15	1.13	1.15	1.27	1.08	0.71
Al1_v1_04029	0.6	0.22	0.35	1.59	1.53	1.46	1.49	1.56	1.41	1.32	1.37	0.46
Al1_v1_04030	1.32	1.45	1.4	1.6	1.58	1.67	1.78	1.76	1.78	1.77	1.67	1.66
Al1_v1_04035	1.07	1.11	1.2	1.26	1.28	1.25	1.26	1.27	1.24	1.11	1.19	1.14
Al1_v1_04037	0.09	0	0	0.45	0.62	0.55	0.72	0.55	0.4	0.68	0.79	0.24
Al1_v1_04041	0.85	1.03	0.75	1.43	1.44	1.47	1.31	1.43	1.39	1.21	1.24	1.46
Al1_v1_04043	0.54	0.43	0.47	0.79	0.86	0.73	0.8	0.71	0.69	0.68	0.71	0.61
Al1_v1_04044	0	0	0.53	0.66	0.44	0.45	0	0.61	0.78	0	0	0
Al1_v1_04046	0.47	0.27	0.26	0.78	0.83	0.87	0.6	0.62	0.56	0.53	0.49	0.57
Al1_v1_04054	0.26	0	0.27	1.16	1.28	1.12	1.34	1.37	1.22	1.6	1.65	1.5
Al1_v1_04072	0.32	0.28	0	0.31	0.46	0.36	0.25	0.45	0.45	0.24	0.36	0.27
Al1_v1_04082	1.82	1.8	1.86	1.95	1.99	1.98	1.91	1.92	1.91	2.01	2.01	1.87
Al1_v1_04089	0.7	0.55	0.71	0.95	0.85	0.89	0.85	0.94	0.92	0.84	0.85	1.04
Al1_v1_04094	0.62	0.62	0.62	1.34	1.34	1.41	1.12	1.21	1.18	1.06	1.15	1.16
Al1_v1_04108	0	0	0	0.94	1.1	0.91	1.58	1.47	1.53	1.55	1.5	1.39
Al1_v1_04116	1.4	1.49	1.29	2.53	2.54	2.5	2.51	2.54	2.55	2.37	2.32	2.33
Al1_v1_04128	0.67	1	1.06	2.81	2.86	2.87	3.17	3.31	3.09	3.63	3.57	2.9
Al1_v1_04143	1.05	1.03	0.99	1.59	1.58	1.62	1.84	1.76	1.72	1.51	1.61	1.42
Al1_v1_04150	1.44	1.28	1.37	1.72	1.74	1.69	1.89	1.91	1.81	1.54	1.53	1.09
Al1_v1_04156	0	0	0	0.94	0.46	0.69	1.12	1.39	0.81	0.9	0.6	0.69
Al1_v1_04157	0.93	1.08	1.03	1.18	1.17	1.14	1.37	1.19	1.33	1	1.07	1
Al1_v1_04173	0	0.24	0.13	0.36	0.31	0.31	0.3	0.16	0.14	0.46	0.34	0
Al1_v1_04199	1.07	1.05	1.08	1.58	1.58	1.53	1.74	1.68	1.69	1.84	1.82	1.78
Al1_v1_04200	0.84	1.08	0.82	2.17	2.22	2.25	2.3	2.31	2.16	1.92	1.75	0.68
Al1_v1_04204	0.11	0	0	0.43	0.3	0.33	0.53	0.45	0.47	0.38	0.38	0.28
Al1_v1_04214	1.12	1.21	0.97	1.22	1.23	1.23	1.35	1.43	1.42	1.34	1.33	1.11
Al1_v1_04222	0	0.17	0	0.23	0.31	0.13	0.36	0.21	0.3	0.45	0.18	0
Al1_v1_04244	0	0.16	0	0.97	1.07	0.9	1.5	1.54	1.46	1.31	1.29	1.22
Al1_v1_04254	0.44	0.26	0.31	0.92	0.97	1.06	1.14	1.25	1.1	1.38	1.35	1.24
Al1_v1_04267	0.69	0.93	0.81	1.18	1.1	1.1	1.73	1.89	1.81	1.47	1.47	1.05
Al1_v1_04273	0.12	0.23	0	0.35	0.35	0.24	0.82	0.65	0.49	0.27	0.51	0
Al1_v1_04274	0.11	0.12	0.06	0.46	0.38	0.49	0.42	0.44	0.32	0.34	0.27	0.16
Al1_v1_04277	0.09	0.22	0.24	0.26	0.14	0.14	0.26	0.22	0.31	0.33	0.3	0.07
Al1_v1_04299	0.24	0	0.25	1.21	1.23	1.07	1.41	1.33	1.4	1.43	1.43	1.21
Al1_v1_04309	0	0	0.63	0.66	0.53	0.53	0.84	0.49	0.79	0.49	0.67	0.76
Al1_v1_04322	1.12	1.02	0.99	1.44	1.5	1.49	1.89	1.95	1.92	1.77	1.83	1.61
Al1_v1_04341	0	0	0.11	1.44	1.53	1.52	1.33	1.51	1.42	0.52	0.75	0.27
Al1_v1_04342	1.23	1.2	1.27	2.83	2.89	2.88	2.75	2.7	2.66	1.94	1.88	1.25
Al1_v1_04348	0.87	0.85	0.94	2.08	2.14	2.18	1.87	1.83	1.71	1.33	1.2	0.68
Al1_v1_04356	0	0	0	0.24	0.17	0.3	0.12	0.44	0.23	0	0	0
Al1_v1_04359	0	0	0	0.55	0.58	0.59	0.82	0.58	0.66	0.33	0.29	0.21
Al1_v1_04363	0.08	0	0.08	0.68	0.53	0.67	0.72	0.61	0.6	0.65	0.71	0.42
Al1_v1_04366	0.3	0	0.31	0.75	0.74	0.41	0.94	0.7	0.81	1.02	0.76	0.41
Al1_v1_04373	0	0	0	0.28	0.57	0.37	0.43	0.53	0.55	0.26	0.23	0.28
Al1_v1_04374	0	0	0	0.32	0.51	0.74	0.38	0.69	0.62	0	0	0
Al1_v1_04404	0.46	0.44	0.5	1.55	1.63	1.65	1.26	1.22	1.1	1.13	1.15	0.87
Al1_v1_04407	0.41	0.24	0.38	0.54	0.58	0.57	0.51	0.46	0.4	0.65	0.7	0.59
Al1_v1_04412	0.38	0.4	0.17	2.63	2.61	2.61	2.73	2.73	2.7	2.36	2.33	2.13
Al1_v1_04413	0	0	0	0.51	0.55	0.49	0.25	0.44	0.31	0.47	0.53	0
Al1_v1_04416	0	0	0	0.15	0.15	0.16	0.32	0.24	0	0	0.22	0
Al1_v1_04428	0.51	0.35	0.34	0.44	0.98	1.06	0.88	0.94	0.78	0.41	0	0.65
Al1_v1_04429	1.6	1.62	1.55	2.61	2.65	2.71	2.63	2.56	2.53	1.55	1.62	1.28
Al1_v1_04432	0	0.24	0	0.31	0.31	0.31	0.22	0	0.24	0.67	0.42	0
Al1_v1_04435	0.2	0.21	0.15	0.71	0.69	0.85	0.94	0.74	0.88	1.12	0.9	1.07
Al1_v1_04438	0	0	0	0.1	0.09	0.1	0	0.16	0	0	0	0
Al1_v1_04439	0	0	0	1.28	1.28	1.19	1.53	1.52	1.37	1.68	1.61	1.51
Al1_v1_04443	0.62	0.7	0.46	1.01	0.88	1.08	1.31	1.46	1.41	1.02	1.03	1.01
Al1_v1_04467	0.86	1.01	1.08	1.14	1.23	1.2	0.96	1.38	1.29	1.26	1.32	1.24
Al1_v1_04475	0.28	0	0.17	1.86	1.82	1.87	1.58	1.57	1.56	1.29	1.23	1.33
Al1_v1_04485	1.32	1.35	1.37	1.83	1.8	1.89	1.87	1.87	1.93	1.6	1.62	1.54
Al1_v1_04487	1.23	1.13	1.22	1.27	1.24	1.26	1.33	1.34	1.36	1.35	1.18	1.31
Al1_v1_04511	1.11	1.19	1.11	1.25	1.37	1.21	1.31	1.33	1.28	1.19	1.09	1.04
Al1_v1_04518	0.94	0.56	1.04	3.06	3.1	3.09	2.96	2.86	2.85	2.25	2.31	1.89
Al1_v1_04526	0.83	0.81	0.9	2.26	2.25	2.27	2.14	2.06	2.09	2.18	2.15	1.98
Al1_v1_04527	0.07	0.08	0	0.44	0.27	0.34	0.42	0.31	0.52	0.61	0.44	0.56
Al1_v1_04530	0.2	0	0	0.27	0.16	0.28	0.19	0	0.35	0.28	0.22	0
Al1_v1_04533	0	0.28	0	1.08	1.05	1.03	0.77	0.95	0.58	0.83	0.95	0.87
Al1_v1_04541	1.13	1.26	0.98	1.26	1.3	1.35	1.58	1.94	1.8	1.47	1.54	1.22
Al1_v1_04546	1.8	1.71	1.78	2.85	2.85	2.86	2.76	2.62	2.68	2.53	2.48	2.18
Al1_v1_04551	2.01	1.95	1.94	2.55	2.57	2.52	2.9	2.97	2.97	3.12	3.1	3.09
Al1_v1_04559	1.15	1.11	1.12	1.19	1.18	1.2	1.22	1.19	1.23	1.19	1.17	1.03
Al1_v1_04560	0.94	0.95	1.18	2.03	2.14	2.12	2.5	2.55	2.4	2.15	2.13	1.53
Al1_v1_04563	0.44	0.09	0.46	1.56	1.58	1.61	1.9	2.09	2.01	2.42	2.43	2.1
Al1_v1_04565	1.31	1.29	1.43	1.49	1.54	1.58	1.57	1.54	1.47	1.59	1.42	1.51
Al1_v1_04574	0.79	0.5	0.57	0.81	0.92	0.9	1.52	1.37	1.36	1.02	1.03	0.48
Al1_v1_04575	0.43	0	0	1.59	1.67	1.65	1.44	1.46	1.49	0.53	0	0.56
Al1_v1_04582	0.77	0	0.78	2.12	2.08	2.2	2.18	2.3	2.12	2.45	2.46	2.09
Al1_v1_04584	0	0	0	1.54	0	0.98	1.64	0	1.12	0	1.6	0
Al1_v1_04595	1.26	1.2	1.16	1.38	1.36	1.39	1.42	1.33	1.38	1.54	1.43	1.19
Al1_v1_04600	0	0	0	0.11	0.11	0.2	0.13	0	0.35	0.31	0.16	0
Al1_v1_04607	0.83	0.89	0.93	1.26	1.22	1.11	1.09	1.11	1.23	1.08	1.04	1.05
Al1_v1_04609	0.54	0.78	0.74	2.24	2.24	2.23	2.79	2.89	2.78	2.68	2.69	2.57
Al1_v1_04617	0	0	0	0	0.14	0	0.1	0.13	0	0	0.21	0
Al1_v1_04620	0	0	0.1	0.44	0.29	0.47	0.47	0.31	0.38	0.44	0.34	0.14
Al1_v1_04644	1.8	1.73	1.85	2.22	2.29	2.27	2.28	2.16	2.12	2.3	2.23	2.25
Al1_v1_04651	1.54	1.8	1.56	1.75	1.76	1.75	1.99	1.92	1.92	1.95	1.94	1.88
Al1_v1_04661	0.73	0.9	0.9	1.63	1.68	1.68	1.46	1.28	1.4	1.59	1.56	1.53
Al1_v1_04684	1.48	1.36	1.48	1.64	1.59	1.6	1.51	1.47	1.52	1.61	1.63	1.71
Al1_v1_04687	0.09	0	0.16	0.59	0.57	0.66	0.55	0.71	0.5	0.34	0.41	0.31
Al1_v1_04689	1.01	1.02	0.76	1.46	1.48	1.37	1.2	1.25	1.23	1.13	1.18	1.09
Al1_v1_04691	0.32	0.23	0.23	0.67	0.66	0.55	0.96	0.83	0.95	0.95	0.87	0.73
Al1_v1_04700	0.81	0	1.07	2.51	2.52	2.56	1.89	1.95	1.76	1.38	1.47	0.54
Al1_v1_04709	0.07	0.23	0	0.41	0.7	0.46	0.53	0.65	0.59	0.71	0.46	0
Al1_v1_04717	1.52	1.46	1.44	1.71	1.78	1.79	1.85	1.81	1.77	1.88	1.93	1.94
Al1_v1_04724	0.52	0.78	0.58	1.13	1.16	1.03	1.22	1.34	1.23	1.39	1.38	1.13
Al1_v1_04726	0	0.17	0	0.48	0.52	0.37	0.55	0.6	0.53	0.72	0.55	0.7
Al1_v1_04733	1.17	1.15	1.16	1.42	1.36	1.2	1.4	1.33	1.3	1.38	1.32	0.99
Al1_v1_04736	0.73	0.91	0.83	1.33	1.29	1.11	1.48	1.64	1.61	1.53	1.55	1.49
Al1_v1_04759	0.77	0.5	0.84	1.36	1.41	1.37	1.32	1.39	1.34	1.23	1.23	1.16
Al1_v1_04768	0.76	0.56	0.66	2.17	2.19	2.17	2.59	2.47	2.49	2.51	2.44	2.45
Al1_v1_04772	0.24	0.15	0.14	1.25	0.99	1.18	0.92	0.94	0.81	1.42	1.28	1.18
Al1_v1_04774	0.54	0.37	0.45	0.81	0.92	0.83	0.8	0.72	0.74	0.81	0.88	0.79
Al1_v1_04779	0.23	0.14	0.34	0.87	0.9	1.01	1.42	1.53	1.48	1.57	1.58	1.53
Al1_v1_04808	0.52	0.55	0.58	1.7	1.71	1.68	1.95	1.9	1.91	1.77	1.76	1.52
Al1_v1_04821	0.55	0.52	0.54	0.89	0.77	0.85	0.57	0.61	0.71	0.76	0.92	0.89
Al1_v1_04842	0.09	0.1	0.17	0.76	0.87	0.61	1.17	0.96	1.16	1.13	1.17	1.04
Al1_v1_04846	0.93	0.91	0.86	1.88	1.84	1.86	1.55	1.47	1.44	1.31	1.3	1.13
Al1_v1_04847	1.81	1.88	1.81	2.05	2.06	2.1	2.17	1.98	2.08	1.8	1.87	1.81
Al1_v1_04851	0.39	0.47	0.51	2.06	2.06	2.12	1.94	1.93	1.85	1.23	1.1	0.98
Al1_v1_04855	0.3	0.53	0.21	0.74	0.83	0.68	0.95	0.85	0.89	0.84	0.62	0.46
Al1_v1_04858	0.55	0.69	0.72	3.06	3	3.01	3.77	3.69	3.74	3.41	3.35	3.03
Al1_v1_04860	0.82	0.78	0.71	1.71	1.67	1.64	1.43	1.43	1.38	1.16	1.14	0.72
Al1_v1_04863	0.3	0	0	1.22	1.36	1.31	1.18	1.27	1.1	1.43	1.27	1.08
Al1_v1_04890	0.72	0.62	0.6	0.9	0.85	0.87	0.86	0.91	0.84	0.88	0.77	0.79
Al1_v1_04906	1.09	0.79	0.87	1.21	1.18	1.29	1.2	0.87	1.28	1.13	1	1.03
Al1_v1_04908	1.45	1.44	1.48	1.49	1.51	1.52	1.66	1.52	1.63	1.49	1.53	1.56
Al1_v1_04911	0.83	0.92	0.89	1.14	1.22	1.19	1.17	1.09	1.05	1.2	1.06	1.06
Al1_v1_04930	0.96	0.94	1.02	1.14	1.2	1.06	1.26	1.59	1.36	1.48	1.35	0.99
Al1_v1_04933	0.93	1.01	0.83	1.23	1.19	1.16	1.11	1.14	1.07	0.98	1	0.9
Al1_v1_04940	2.06	2	2.06	2.36	2.41	2.44	2.58	2.45	2.44	2.41	2.36	2.51
Al1_v1_04942	0	0.22	0	0.45	0.37	0.19	0.33	0.54	0.8	0.46	0.76	0.28
Al1_v1_04944	1.35	1.22	0	1.86	1.45	1.61	2.05	2	2.02	2	1.89	1.83
Al1_v1_04947	0.21	0.3	0.29	0.61	0.68	0.5	0.66	0.78	0.76	0.69	0.76	0.47
Al1_v1_04951	0.4	0.26	0.41	0.63	0.59	0.66	0.5	0.71	0.55	0.54	0.45	0.57
Al1_v1_04953	0	0	0	0.78	0.78	0.73	1.04	0.89	1.1	1.15	1.28	1.15
Al1_v1_04954	0	0	0	0.1	0.36	0.31	0.51	0.57	0.24	0.46	0.62	0.18
Al1_v1_04971	1.2	1.49	1.22	1.68	1.63	1.63	1.68	1.78	1.81	1.59	1.67	1.71
Al1_v1_04979	1.34	1.22	1.35	2.25	2.16	2.14	2.68	2.66	2.65	2.56	2.62	2.35
Al1_v1_04991	1.5	1.59	1.38	1.9	1.94	2.01	2.01	1.93	1.87	2.07	2.01	2.04
Al1_v1_05005	1.24	1.36	1.21	1.58	1.63	1.59	1.57	1.5	1.56	1.5	1.55	1.2
Al1_v1_05009	0.41	0.65	0.43	0.86	0.92	0.78	1.33	1.15	0.66	1.08	1.3	1.04
Al1_v1_05025	1.58	1.56	1.53	1.91	1.83	1.86	2.08	2.25	2.19	1.75	1.83	1.69
Al1_v1_05030	0	0	0	0	0.11	0.12	0.14	0	0	0	0	0
Al1_v1_05035	0.72	0.25	0.6	1.21	1.48	1.42	1.1	1.1	1.3	0.95	1.21	0.82
Al1_v1_05038	1.49	1.28	1.37	3.12	3.09	3.07	3.35	3.33	3.38	3.34	3.34	3.47
Al1_v1_05040	0.44	0.26	0.36	1.76	1.75	1.74	2.15	2.2	2.15	2.53	2.52	2.39
Al1_v1_05050	1.28	1.26	1.24	1.48	1.46	1.47	1.5	1.42	1.44	1.5	1.48	1.52
Al1_v1_05071	0.14	0	0	0.66	0.56	0.71	0.69	0.79	0.66	0.63	0.42	0.2
Al1_v1_05073	0.56	0.76	0.61	1.8	1.85	1.86	2.15	2.46	2.46	1.7	1.81	2.07
Al1_v1_05076	0.52	0.3	0.39	1.18	0.94	1.13	0.9	0.8	0.84	0.71	0.68	0.59
Al1_v1_05079	0	0.17	0	0.82	0.84	0.98	0.93	0.89	0.98	0.96	0.73	0.49
Al1_v1_05091	2.34	2.18	2.35	2.57	2.58	2.57	2.52	2.53	2.48	2.29	2.29	2.31
Al1_v1_05098	0.44	1.14	0.44	0.75	0.96	1.05	1.37	1.44	1.57	1.34	1.39	1.04
Al1_v1_05104	1.48	1.57	1.56	2.1	2.09	2.08	2.22	2.24	2.23	1.83	1.85	1.49
Al1_v1_05114	0.94	0.81	1.06	1.63	1.75	1.71	1.51	1.39	1.48	1.07	1.19	1.09
Al1_v1_05121	0.74	0.77	0.85	1.17	1.15	1.17	0.94	0.93	0.99	1.13	1.22	1.1
Al1_v1_05128	0.95	0.84	0.92	2.31	2.34	2.34	2.91	2.92	2.87	3.21	3.2	3.06
Al1_v1_05155	2	2.13	1.98	2.24	2.16	2.15	2.28	2.25	2.28	2.21	2.24	2.19
Al1_v1_05161	0.72	0.75	1.16	1.32	1.06	0.78	1.29	1.23	1.28	1.2	0.98	1.04
Al1_v1_05171	1.29	1.22	1.21	1.63	1.53	1.52	1.51	1.49	1.48	1.39	1.44	1.43
Al1_v1_05180	0.19	0.12	0.27	1.01	1.03	0.93	1.06	1.04	0.95	0.88	0.78	0.56
Al1_v1_05197	2.08	1.88	2.03	2.19	2.13	2.16	2.01	1.96	1.98	2.17	2.2	2.03
Al1_v1_05221	0.52	0.55	0.54	0.75	0.94	1.01	1.01	0.7	1.19	1.22	1.27	1.25
Al1_v1_05227	0.79	0.53	0.96	1.32	1.36	1.36	1.5	1.52	1.54	1.25	1.22	0.7
Al1_v1_05232	1.47	1.43	1.35	1.73	1.75	1.76	1.79	1.72	1.77	1.79	1.88	1.85
Al1_v1_05236	0.28	0.39	0.17	0.9	1.12	1.06	1.47	1.5	1.34	1.34	1.28	0.97
Al1_v1_05239	0.13	0	0	0.11	0.06	0.06	0.23	0.24	0.14	0.1	0.21	0
Al1_v1_05240	0.38	0.4	0.45	1.58	1.57	1.6	1.73	1.75	1.7	1.84	1.87	1.86
Al1_v1_05244	1.2	1.02	1.39	2.07	2.13	2.14	2.29	2.23	2.21	2.24	2.15	2.35
Al1_v1_05245	0.5	0.53	0.38	0.86	0.74	0.77	1.16	1.08	0.99	1.14	1.14	0.81
Al1_v1_05246	1.01	1.2	0.92	1.39	1.4	1.49	1.57	1.48	1.51	1.38	1.38	1.48
Al1_v1_05258	1.19	1.04	1.1	1.8	1.82	1.8	2.12	2.04	2.05	2.03	2	1.82
Al1_v1_05264	1.61	1.61	1.64	2	2.14	2.16	2.24	2.21	2.1	2.25	2.12	2.02
Al1_v1_05291	0.67	0.75	1.02	1.39	1.5	1.6	1.35	1.31	1.28	1.17	1.17	0.71
Al1_v1_05305	0.18	0.11	0	1.01	0.96	0.99	0.77	0.75	0.85	0.83	1.06	0.59
Al1_v1_05308	0.6	0.63	0.41	1.98	2.12	2.05	1.83	1.78	1.78	1.88	1.81	2.56
Al1_v1_05310	1.51	1.37	1.73	1.96	2.05	1.98	1.82	1.85	1.82	1.74	1.89	1.99
Al1_v1_05314	0.82	0.75	0.82	1.05	1.25	1.06	1.14	1.28	1.29	1.46	1.43	0.84
Al1_v1_05318	1.56	1.6	1.52	1.75	1.83	1.79	1.91	1.86	1.82	1.69	1.75	1.6
Al1_v1_05319	0.29	0.23	0.13	2.56	2.52	2.54	3.06	3.03	3.05	3.09	3.1	3.06
Al1_v1_05322	0.12	0	0.22	0.95	0.77	0.83	0.85	0.79	1.1	0.93	1.1	1
Al1_v1_05330	0	0	0.6	1.4	1.44	1.2	1.64	1.55	1.38	1.87	1.62	1.89
Al1_v1_05331	0.42	0.45	0.44	1.13	1.16	1.23	1.26	1.33	1.31	1.3	1.39	1.4
Al1_v1_05332	0	0	0	0.65	0.29	0.3	0.45	0.27	0	0	0.24	0
Al1_v1_05333	0.65	0.71	0.74	2.47	2.48	2.47	2.67	2.78	2.76	2.87	2.88	2.99
Al1_v1_05335	0.82	0.47	0.84	1.14	1.09	1.23	1.17	1.17	1.26	1.66	1.7	1.72
Al1_v1_05336	1.6	1.7	1.66	2.14	2.19	2.16	2.22	2.14	2.17	1.83	1.81	1.67
Al1_v1_05356	1.27	1.1	1.01	2.01	2.13	2.09	2.39	2.39	2.26	2.61	2.55	2.36
Al1_v1_05361	1.8	1.69	1.77	2.78	2.83	2.85	3.08	3.08	3.03	3.07	3.05	2.89
Al1_v1_05363	0.51	0.33	0.36	0.75	0.69	0.78	0.78	0.98	0.8	0.75	0.78	0.63
Al1_v1_05369	0.23	0.51	0.34	0.52	0.52	0.66	0.54	0.55	0.58	0.46	0.57	0.39
Al1_v1_05382	0.18	0.06	0.05	0.36	0.41	0.53	0.52	0.58	0.41	0.6	0.55	0.38
Al1_v1_05397	0.43	0	0.28	0.99	1.01	0.91	1.31	1.61	1.28	1.41	1.47	0.81
Al1_v1_05410	0.51	0.35	0.52	0.98	0.94	0.99	0.81	0.8	0.73	1.1	0.95	1.09
Al1_v1_05432	1.44	1.38	1.48	2.4	2.44	2.37	2.03	2.26	2.13	2.2	2.1	1.92
Al1_v1_05447	0.1	0.19	0.25	1.52	1.47	1.58	1.36	1.22	1.37	1.18	1.18	1.09
Al1_v1_05456	1.14	1.03	1.05	1.15	1.14	1.13	1.33	1.46	1.29	1.31	1.31	1.06
Al1_v1_05469	0.85	0.76	0.71	1.6	1.58	1.51	1.9	1.92	1.96	2.2	2.15	2.28
Al1_v1_05476	0.8	0.94	0.75	2.56	2.46	2.46	3.2	3.29	3.32	2.84	2.89	2.84
Al1_v1_05490	0.66	0.84	0.99	2.08	2.09	2.1	1.93	1.97	1.92	2.31	2.33	2.09
Al1_v1_05492	1.49	1.55	1.48	1.76	1.7	1.72	1.93	1.99	2	1.83	1.78	1.77
Al1_v1_05493	0	0	0.46	0.72	0.77	0.38	0.73	0.67	0.48	0.35	0.63	0.58
Al1_v1_05499	0.46	0.26	0.19	1.72	1.61	1.63	1.59	1.49	1.6	1.17	1.18	0.82
Al1_v1_05505	0.69	1.07	1.33	1.38	1.45	1.56	1.8	1.74	1.47	1.8	1.79	1.83
Al1_v1_05507	1.6	1.64	1.46	1.67	1.66	1.67	1.71	1.66	1.62	1.76	1.71	1.68
Al1_v1_05520	1.25	1.41	1.26	1.57	1.55	1.51	1.85	1.86	1.94	1.65	1.73	1.77
Al1_v1_05524	1.51	1.62	1.57	2.27	2.32	2.28	2.12	2.15	2.11	2.17	2.13	1.75
Al1_v1_05525	0	0.15	0.14	0.33	0.11	0	0.24	0	0.35	0.48	0.27	0
Al1_v1_05531	0	0	0	1.13	1.26	1.3	1.24	0.96	1.14	1.37	1.31	0.98
Al1_v1_05538	0	0	0	0.77	0.95	1.03	0.96	0.98	1.01	0.98	1.2	0.63
Al1_v1_05539	1.04	1.13	0.98	2.05	2.03	2.08	2.01	1.99	1.93	1.85	1.83	1.55
Al1_v1_05543	0.52	0.33	0.5	1.36	1.35	1.28	1.49	1.59	1.55	1.46	1.47	1.35
Al1_v1_05546	1.08	1.05	1.08	1.47	1.57	1.51	1.56	1.44	1.38	1.63	1.57	1.34
Al1_v1_05553	0.34	0.22	0.21	0.45	0.62	0.52	0.65	0.53	0.63	0.42	0.65	0.45
Al1_v1_05571	0.99	1.17	1.03	1.29	1.16	1.25	1.27	1.37	1.37	1.28	1.25	1.31
Al1_v1_05590	0.21	0.09	0.15	1.56	1.6	1.53	1.69	1.71	1.63	1.3	1.25	0.74
Al1_v1_05595	1.55	1.56	1.55	1.91	1.87	1.86	2.06	2.04	2.04	1.9	1.9	1.93
Al1_v1_05599	0.94	1.05	0.93	2.25	2.24	2.24	2.08	2.13	2.13	1.72	1.79	1.69
Al1_v1_05601	1.79	1.82	1.77	1.95	1.91	1.95	1.94	1.91	1.9	1.87	1.88	1.96
Al1_v1_05606	0.38	0.7	0.47	0.69	0.94	0.59	0.81	0.83	0.82	0.87	0.57	0.5
Al1_v1_05619	0.61	0.61	0.5	1.31	1.29	1.31	1.33	1.33	1.3	1.46	1.4	1.31
Al1_v1_05635	0.51	0.4	0.29	0.69	0.72	0.54	0.8	0.35	0.66	0.78	0.63	0.66
Al1_v1_05639	0.52	0.51	0.45	1.23	1.24	1.29	1.62	1.71	1.55	1.67	1.6	0.96
Al1_v1_05644	0.69	0.81	0.85	1.15	0.98	1.09	1.21	1.28	1.07	0.74	0.82	1.07
Al1_v1_05649	0.18	0.51	0.32	0.89	0.91	0.99	0.87	0.77	0.95	0.77	0.89	0.76
Al1_v1_05653	0.99	0.95	0.93	1	1.02	1.05	1.08	1.04	1.16	1.02	1.05	0.95
Al1_v1_05680	0.71	0.65	0.63	0.92	0.93	1	0.99	1.13	1.03	0.99	0.88	0.85
Al1_v1_05683	1.52	1.62	1.55	1.67	1.66	1.64	1.71	1.7	1.66	1.49	1.58	1.69
Al1_v1_05698	0.98	0.67	0.66	1.39	1.54	1.57	1.52	1.1	1.44	1.3	1.24	0.8
Al1_v1_05710	0.66	0.66	0.61	1.38	1.48	1.35	1.36	1.32	1.39	1.36	1.38	1.14
Al1_v1_05718	1.17	0.96	0.86	1.36	1.29	1.17	1.43	1.33	1.47	1.17	1.41	1.26
Al1_v1_05720	0	0	0	0	0.61	0	0.68	0.81	0	0	0.76	0
Al1_v1_05728	0.36	0.13	0.3	2.01	1.99	2.01	3.56	3.57	3.54	3.44	3.38	3.13
Al1_v1_05743	0	0	0	0.55	0.78	0.7	1.09	1.28	1.23	1.15	1.05	0.92
Al1_v1_05744	1.22	1.48	1.28	1.62	1.7	1.67	1.95	1.89	1.98	1.77	1.77	1.89
Al1_v1_05769	1.12	1.05	1.19	3.39	3.42	3.45	4.01	4.07	3.98	4.35	4.33	4.16
Al1_v1_05794	0.58	0.61	0.59	0.96	1.13	1.17	0.89	1.03	0.98	1.07	1.01	0.5
Al1_v1_05802	0.77	0.57	0.85	1.07	0.99	0.69	0.82	0.51	1.17	0.95	0.99	0.55
Al1_v1_05807	0.75	0.43	0.63	0.66	1.05	0.89	1.03	1.14	0.85	0.63	0.82	0.54
Al1_v1_05825	1.89	1.84	1.86	2.09	2.18	2.17	2.17	2.13	2.02	2.24	2.2	2.1
Al1_v1_05869	0	0	0.24	0.33	0.51	0.74	0.38	0.6	0.42	0.3	0	0.33
Al1_v1_05871	0	0	0.08	0.06	0.11	0.24	0.29	0.62	0.36	0.31	0.43	0.11
Al1_v1_05872	0.74	0.83	0.71	0.91	1.06	0.86	1.07	1.17	1.05	1.06	1.08	1.01
Al1_v1_05874	1.5	1.42	1.55	1.86	1.88	1.85	1.98	1.9	1.95	1.76	1.83	1.72
Al1_v1_05881	0.74	0.5	0.73	1.72	1.69	1.72	1.81	1.92	2	1.51	1.57	2.3
Al1_v1_05888	0	0	0.34	0.74	0.73	0.28	0.94	1.02	0.68	0.95	1.02	0
Al1_v1_05908	0	0	0.06	0.04	0.08	0.15	0.18	0.13	0.06	0.07	0.12	0.08
Al1_v1_05909	0.24	0	0.25	0.79	0.65	0.34	0.83	0.49	0.64	0.79	0.8	0.34
Al1_v1_05947	1.96	2.02	1.75	2.02	2.04	1.99	1.96	2.05	1.98	2.14	2.04	1.85
Al1_v1_05956	0.07	0	0.07	0.6	0.68	0.45	0.54	0.52	0.56	0.52	0.5	0.45
Al1_v1_05963	0.67	0.77	0.55	1.06	1.03	1.07	1.16	1.06	1.02	1.19	1.01	0.94
Al1_v1_06003	1.01	0.93	1.1	1.24	1.21	1.26	1.15	1.2	1.25	1.3	1.25	1.18
Al1_v1_06008	0	0	0.09	1.76	1.78	1.71	2.25	2.22	2.25	2.25	2.25	2.02
Al1_v1_06010	0.11	0	0.11	2.09	2.11	2.06	2.41	2.35	2.38	2.61	2.62	2.45
Al1_v1_06011	1.27	1.42	1.25	1.44	1.37	1.39	1.68	1.73	1.72	1.58	1.55	1.41
Al1_v1_06016	0.11	0.21	0.27	1.51	1.52	1.56	2.12	2.24	2.21	2.29	2.26	2.23
Al1_v1_06019	0.62	0.38	0.64	0.74	0.79	0.8	0.67	0.79	0.66	0.66	0.64	0.81
Al1_v1_06024	0.76	0.56	0.78	3.44	3.54	3.49	3.41	3.43	3.3	3.84	3.8	3.84
Al1_v1_06031	1.39	1.59	1.43	1.59	1.71	1.71	1.66	1.64	1.38	1.66	1.62	1.49
Al1_v1_06034	1.34	1.22	1.33	1.51	1.56	1.58	1.61	1.56	1.53	1.73	1.65	1.66
Al1_v1_06037	0.16	0.21	0.28	1.84	1.78	1.76	2.43	2.47	2.43	2.48	2.48	2.46
Al1_v1_06060	1.21	0.98	1.22	1.51	1.47	1.41	1.19	1.07	1.26	1.35	1.37	1.4
Al1_v1_06078	1.43	1.43	1.47	1.94	2.03	2.01	2.22	2.2	2.1	2.12	2.11	2.15
Al1_v1_06079	1.21	1.21	1.22	1.83	1.74	1.73	1.86	1.88	1.95	1.75	1.79	1.82
Al1_v1_06084	1.43	1.39	1.39	2.03	2.04	2.04	2.13	2.16	2.12	1.89	1.88	1.75
Al1_v1_06088	0.35	0	0.36	1.16	1.03	1.32	1.65	1.64	1.39	1.66	1.71	1.91
Al1_v1_06102	0	0	0	1.28	1.45	1.33	1.59	1.71	1.51	1.82	1.81	1.86
Al1_v1_06118	0	0.38	0.16	1.09	1.04	1.05	1.31	1.35	1.29	1.25	1.3	1.01
Al1_v1_06124	1.85	1.68	1.88	1.89	1.95	1.84	2.14	2.3	2.18	2.09	2.17	1.88
Al1_v1_06126	0.56	0.62	0.54	0.79	0.63	0.75	0.73	0.59	0.71	0.67	0.81	0.49
Al1_v1_06135	1.71	1.54	1.6	1.91	1.93	1.88	1.85	1.95	1.9	1.67	1.62	1.62
Al1_v1_06148	0.53	0.31	0.18	0.67	0.6	0.64	0.97	0.63	0.76	0.37	0.33	1
Al1_v1_06153	1.1	1.03	1.21	1.39	1.38	1.33	1.32	1.26	1.27	1.35	1.35	1.12
Al1_v1_06174	0.27	0.17	0.51	0.78	0.78	0.48	0.26	0.2	0.17	0.71	0.66	0.64
Al1_v1_06178	0.07	0.14	0.13	0.63	0.71	0.62	0.65	0.63	0.81	0.82	0.7	0.53
Al1_v1_06191	0.44	0.3	0.29	0.71	0.57	0.49	0.65	0.67	0.6	0.54	0.31	0.38
Al1_v1_06198	0.96	1.07	1.03	2.85	2.89	2.88	2.59	2.66	2.56	2.87	2.91	2.71
Al1_v1_06208	2.21	2.18	2.18	2.78	2.82	2.82	2.66	2.53	2.53	2.53	2.51	2.15
Al1_v1_06210	0.67	0.67	0.92	1.55	1.52	1.46	1.52	1.56	1.56	1.66	1.64	1.53
Al1_v1_06219	0	0	0.71	0.4	0.61	0.94	0.69	0.81	0	0.81	0.76	0.61
Al1_v1_06234	0	0.63	0	0.9	0.74	0.52	0.98	0.7	1.04	1.12	0.66	0
Al1_v1_06250	2	1.73	2.02	2.14	2.16	2.12	2.03	1.99	2	2.19	2.19	1.94
Al1_v1_06251	1.36	1.42	1.46	1.78	1.64	1.76	1.44	1.51	1.52	1.74	1.76	1.8
Al1_v1_06253	0.17	0.22	0.24	0.32	0.07	0.14	0.66	0.45	0.48	0.4	0.52	0.14
Al1_v1_06255	1.66	1.48	1.71	1.82	1.76	1.78	1.85	1.82	1.77	1.8	1.76	1.96
Al1_v1_06262	1.32	1.32	1.31	2.05	2.02	2.01	1.99	1.83	1.91	1.86	1.8	1.77
Al1_v1_06265	0	0	0	1.21	1.15	1.25	2.06	2.04	1.95	2.23	2.17	2.32
Al1_v1_06273	0.22	0	0	0.93	0.73	0.82	0.47	0.52	0.68	0.38	0.26	0
Al1_v1_06277	0.77	0.95	0.9	1.4	1.54	1.49	1.73	1.85	1.73	1.86	1.79	1.86
Al1_v1_06283	0.84	0.57	0.65	1.03	1.08	1.03	1.03	0.77	1.07	1.12	1.11	0.88
Al1_v1_06289	0.35	0.16	0.16	0.51	0.71	0.55	0.7	0.58	0.45	0.43	0.54	0.36
Al1_v1_06292	0	0	0	0.7	0.43	0.2	0.88	0.79	0.83	0	0.44	0.52
Al1_v1_06296	1.43	1.5	1.42	2.1	2.11	2.08	2.27	2.19	2.21	1.53	1.58	1.25
Al1_v1_06301	0.09	0.24	0.29	1.47	1.54	1.43	1.8	1.84	1.84	2.04	2.02	2.15
Al1_v1_06306	1.49	1.51	1.53	1.61	1.65	1.62	1.58	1.67	1.56	1.52	1.53	1.48
Al1_v1_06317	0.18	0.11	0.11	0.72	0.86	0.78	0.94	0.7	0.82	0.99	0.82	0.74
Al1_v1_06319	1.21	1.5	1.34	2.06	2.08	2.06	2.69	2.78	2.8	2.47	2.5	2.62
Al1_v1_06332	1.53	1.65	1.52	1.87	1.94	1.95	2.02	2.06	1.97	1.92	1.91	1.84
Al1_v1_06333	0.61	0.79	0.67	1.55	1.57	1.58	1.61	1.56	1.5	1.6	1.54	1.37
Al1_v1_06334	0.49	0.57	0.5	1.48	1.42	1.45	1.4	1.37	1.43	1.26	1.22	1.12
Al1_v1_06339	0.68	0.62	0.65	1.06	1.09	0.97	0.97	0.88	1.12	0.95	0.89	0.6
Al1_v1_06340	0	0	0	0	0.31	0.32	0.37	0	0	0	0	0
Al1_v1_06349	0.27	0.51	0.21	1.72	1.77	1.74	1.95	1.98	1.98	1.77	1.7	1.33
Al1_v1_06366	1.36	1.33	1.33	1.7	1.78	1.73	1.86	1.83	1.81	1.96	1.98	2.03
Al1_v1_06368	0	0	0	0	0	0	0.34	0	0.22	0	0	0
Al1_v1_06382	1.04	0.86	0.89	1.35	1.47	1.44	1.64	1.52	1.53	1.63	1.46	1.61
Al1_v1_06390	0.79	0.79	0.75	0.86	1.01	0.94	0.93	0.78	1.02	0.98	1.15	0.89
Al1_v1_06394	0.75	0.55	0.63	1.43	1.47	1.51	1.67	1.75	1.75	1.85	1.82	1.75
Al1_v1_06395	0.26	0.38	0.51	0.56	0.59	0.62	0.55	0.75	0.73	0.41	0.44	0.58
Al1_v1_06413	1	0.88	1	1.11	1.04	1.15	1.19	1.13	1.21	0.98	1.02	1.04
Al1_v1_06419	0.22	0.13	0.23	0.63	0.6	0.81	0.41	0.28	0.45	0.66	0.57	0.48
Al1_v1_06421	0.56	0.71	0.49	1.74	1.81	1.77	1.45	1.44	1.41	1.39	1.28	0.98
Al1_v1_06423	1.35	1.35	1.31	2.05	2.04	2.07	2.06	2.08	2.04	1.78	1.74	1.64
Al1_v1_06424	0	0	0	0.85	0.83	0.84	0.9	0.9	0.76	1.08	0.92	0.86
Al1_v1_06426	0	0.2	0.2	2.22	2.32	2.26	2.46	2.36	2.36	2.43	2.34	2.49
Al1_v1_06429	2.47	2.37	2.47	3.4	3.43	3.42	3.5	3.51	3.48	3.27	3.29	3.16
Al1_v1_06431	0.84	0.67	0.73	1.29	1.19	1.14	1.21	1.17	1.05	1.27	1.16	1.26
Al1_v1_06441	0.95	1.04	1.06	1.33	1.36	1.3	1.16	1.13	1.3	1.37	1.32	1.26
Al1_v1_06444	2.52	2.43	2.52	3.38	3.35	3.33	3.41	3.41	3.45	3.2	3.2	3.05
Al1_v1_06445	0	0	0	0.55	1.05	0.79	0.87	0.74	0	0	0.69	0.79
Al1_v1_06451	0.72	0.75	0.72	0.91	0.8	0.93	1.05	0.77	1.14	1.05	1.03	0.99
Al1_v1_06467	0	0	0.12	0.54	0.59	0.35	0.97	0.96	0.96	0.8	0.87	0.47
Al1_v1_06490	0.24	0.26	0.34	0.44	0.33	0.63	0.55	0.49	0.6	0.49	0.37	0.2
Al1_v1_06495	0.14	0.26	0.41	0.56	0.48	0.49	0.67	0.49	0.68	0.71	0.77	0.2
Al1_v1_06506	1	0.9	1.01	1.19	1.13	1.27	1.03	1.01	1.09	1.1	1.12	1.14
Al1_v1_06511	1.04	1.03	1.08	2.29	2.38	2.39	2.25	2.22	2.12	2.5	2.45	2.08
Al1_v1_06514	0.18	0.33	0.37	1.89	1.93	1.92	2.29	2.32	2.27	2.66	2.62	2.68
Al1_v1_06516	2.32	2.18	2.3	2.37	2.38	2.39	2.45	2.46	2.43	2.46	2.39	2.55
Al1_v1_06531	0.28	0.43	0.42	0.56	0.53	0.62	1.03	1.39	1.17	0.89	0.9	0.53
Al1_v1_06545	0.13	0.45	0.13	0.59	0.71	0.37	1.21	1.55	1.38	0.93	0.85	0.41
Al1_v1_06556	0.17	0.19	0.18	0.25	0.14	0.34	0.29	0	0.51	0.37	0.44	0
Al1_v1_06565	0.7	1.05	0.72	1.23	1.19	1.19	0.98	1.14	0.98	1.23	1.01	1.09
Al1_v1_06566	0.35	0.45	0.16	1.09	1.22	1.17	0.76	0.86	0.57	1.18	1.11	0.94
Al1_v1_06580	0.59	0.59	0.35	1.71	1.69	1.74	1.89	1.85	1.83	1.69	1.7	1.64
Al1_v1_06585	0	0	0	0.33	0.32	0	0.29	0.56	0.5	0.48	0.44	0.24
Al1_v1_06587	0	0	0	0.4	0	0.41	0.76	0.37	0.32	0	0.34	0.41
Al1_v1_06590	0	0	0	0.81	0.96	0.58	0.89	0.77	1.11	1.19	0.72	0.81
Al1_v1_06598	0.19	0.21	0	0.16	0.27	0.16	0.19	0.25	0.21	0	0.48	0.28
Al1_v1_06600	0	0	0	0.26	0.41	0	0.85	0.38	0.75	0.83	0	0.63
Al1_v1_06603	1.03	1.09	1.05	1.82	1.74	1.76	2.17	2.2	2.22	2.46	2.45	2.45
Al1_v1_06606	0.69	0.87	1.05	1.3	1.46	1.54	1.58	1.58	1.47	1.52	1.32	1.35
Al1_v1_06610	0.55	0.48	0.56	1	1.03	0.98	1.2	1.2	1.26	1.33	1.37	1.38
Al1_v1_06618	0.1	0	0	0.94	0.98	0.96	1.24	1.17	1.23	1.03	0.92	1.16
Al1_v1_06619	0	0	0.13	0	0.35	0	0.29	0.36	0.13	0.16	0.33	0.18
Al1_v1_06620	0.7	0.97	0.95	1.31	1.47	1.29	1.68	1.63	1.53	1.57	1.54	1.57
Al1_v1_06628	0	0	0	0.71	0.56	0.34	0.9	0.56	0.78	0.49	0.45	0
Al1_v1_06632	1.4	1.15	1.39	2.71	2.72	2.74	2.51	2.46	2.47	1.96	1.93	1.73
Al1_v1_06634	1.05	0.92	1.09	1.17	1.1	1.13	1.22	1.17	1.23	1.05	1.15	1.15
Al1_v1_06635	1.67	1.61	1.67	1.95	1.93	1.91	2.06	2.06	2.05	2.13	2.16	2.13
Al1_v1_06639	2.03	1.94	2	2.27	2.28	2.25	2.13	2.17	2.12	2.23	2.25	2.35
Al1_v1_06641	0.77	0.86	0.96	1.04	1.1	1.15	1.13	0.94	1.09	1.24	1.36	1.02
Al1_v1_06646	0.41	0.44	0.37	0.67	0.65	0.66	0.54	0.44	0.54	0.61	0.75	0.6
Al1_v1_06656	0	0	0.39	0.9	0.72	0.68	0.64	0.58	0.75	0.46	0.42	0.32
Al1_v1_06662	0.71	0.75	0.91	1.5	1.5	1.56	1.64	1.69	1.75	1.29	1.3	0.92
Al1_v1_06685	1.52	1.64	1.5	1.61	1.54	1.56	1.68	1.63	1.69	1.71	1.74	1.46
Al1_v1_06698	1.11	1.26	1.32	1.68	1.66	1.6	1.4	1.44	1.4	1.47	1.38	1.38
Al1_v1_06701	0.25	0.31	0.42	0.57	0.45	0.51	0.43	0.53	0.54	0.4	0.51	0.57
Al1_v1_06703	0.34	0.22	0.26	2	2	2	1.98	1.86	1.92	1.78	1.77	1.55
Al1_v1_06705	0.19	0.34	0.27	0.62	0.54	0.68	0.62	0.46	0.66	0.33	0.36	0.15
Al1_v1_06713	1.55	1.55	1.58	1.73	1.68	1.69	1.76	1.68	1.82	1.63	1.62	1.65
Al1_v1_06716	0.9	0.75	1.03	1.08	1.08	1.06	1.09	1.15	1.12	0.92	1	0.94
Al1_v1_06723	0.99	1.07	0.92	1.27	1.25	1.27	1.3	1.11	1.12	1.16	1.25	1.06
Al1_v1_06740	1.93	2.03	1.95	2.21	2.17	2.18	2.15	2.12	2.19	1.98	2	2.15
Al1_v1_06764	0	0	0	0	0.49	0	0	0.67	0	0	0.87	0
Al1_v1_06777	0.48	0.79	0.55	1.14	1.12	1.18	1.03	1.09	1.08	1.18	1.28	0.98
Al1_v1_06798	0.52	0.23	0.57	0.77	0.93	0.69	1.3	1.1	1.25	0.67	0.78	0.4
Al1_v1_06803	0	0	0.27	0.35	0.35	0.47	0.76	0.32	0.45	0.51	0.77	0.36
Al1_v1_06806	0.22	0.24	0.5	1.36	1.29	1.34	1.13	1.01	1.09	1.09	1.12	1.26
Al1_v1_06819	0.41	0.3	0.43	0.54	0.35	0.5	0.68	0.55	0.55	0.46	0.32	0.45
Al1_v1_06830	1.4	1.31	1.33	1.59	1.54	1.49	1.53	1.54	1.52	1.35	1.4	1.4
Al1_v1_06839	1.61	1.6	1.66	1.91	1.92	1.94	2.06	2.04	2.06	1.89	1.9	1.78
Al1_v1_06841	0.12	0.24	0.13	0.18	0.25	0.36	0.41	0.28	0.39	0.16	0.25	0.18
Al1_v1_06845	3.16	3.17	3.17	3.83	3.88	3.89	3.85	3.76	3.73	3.31	3.28	3.08
Al1_v1_06848	0.64	0.54	0.17	0.71	0.7	0.62	0.76	0.75	0.95	0.54	0.37	0.31
Al1_v1_06855	0.7	0.56	0.67	0.84	0.74	0.71	0.82	0.76	0.91	0.64	0.69	0.81
Al1_v1_06864	1.41	1.48	1.33	1.66	1.54	1.51	1.73	1.69	1.71	1.4	1.45	1.51
Al1_v1_06869	0	0	0.38	0.48	0.61	0.49	0.55	0	0.59	0.96	0.86	0.86
Al1_v1_06875	1.66	1.67	1.65	1.88	1.94	1.94	1.88	1.83	1.79	1.72	1.69	1.92
Al1_v1_06886	0.21	0.48	0.22	0.8	0.76	0.6	0.72	0.65	0.49	0.56	0.4	0.47
Al1_v1_06888	0.21	0.43	0.3	0.75	0.8	0.77	1.04	0.96	1.01	0.87	1.03	0.8
Al1_v1_06890	0.33	0.42	0.34	0.44	0.65	0.66	0.96	0.66	1.01	0.31	0.91	0
Al1_v1_06897	0.35	0.6	0.47	1.62	1.56	1.54	1.95	2	1.95	2.03	2.04	2.03
Al1_v1_06898	0.17	0.38	0.37	0.52	0.43	0.46	0.74	0.73	0.81	0.84	0.73	0.3
Al1_v1_06911	0	0	0	0.51	0.62	0.59	0.62	0.7	0.62	0.59	0.54	0.36
Al1_v1_06919	0.17	0	0	0.68	0.82	0.87	0.93	0.98	0.93	1.12	1.08	1.07
Al1_v1_06920	0	0	0	0.49	0.27	0.47	0.47	0.61	0.48	0.65	0.32	0.13
Al1_v1_06924	0	0	0	0.77	0.42	0.78	0.86	0.59	0	0.6	0.78	0.64
Al1_v1_06937	0.12	0.03	0	0.21	0.13	0.21	0.18	0.14	0.22	0	0.09	0.08
Al1_v1_06969	0.32	0	0.2	0.64	0.55	0.43	0.41	0.4	0.54	0.4	0.47	0.27
Al1_v1_06979	0.5	0.53	0.43	1.12	1.09	1.21	1	1.03	1.05	0.97	0.79	0.89
Al1_v1_06983	0.39	0.62	0.69	0.95	0.83	0.89	1.06	0.98	0.97	1.01	1.13	0.93
Al1_v1_06985	0.6	0.37	0.68	1.44	1.44	1.4	1.16	1.01	1.18	1.16	1.3	0.29
Al1_v1_06990	0.1	0	0.1	2.12	2.16	2.18	2.66	2.72	2.59	2.32	2.3	1.88
Al1_v1_06996	0	0.15	0	0.28	0.52	0.28	0.32	0.18	0.49	0.49	0.45	0.2
Al1_v1_07000	0.6	0.73	0.69	2.44	2.44	2.42	2.66	2.59	2.61	2.36	2.3	1.96
Al1_v1_07002	1.05	0.99	1.05	1.93	1.99	2.01	1.86	1.96	1.87	1.84	1.75	1.56
Al1_v1_07007	0.38	0.25	0.39	0.73	0.74	0.62	0.79	0.65	0.64	0.55	0.4	0.48
Al1_v1_07011	1.1	0	0	1.28	1.57	1.01	1.37	1.23	1.6	1.23	0	1.57
Al1_v1_07012	0.62	0.9	0.98	3.27	3.35	3.35	3.6	3.59	3.51	3.34	3.26	2.93
Al1_v1_07014	0.88	1.08	1.03	2.63	2.81	2.8	2.85	2.86	2.7	2.48	2.47	1.99
Al1_v1_07024	0.43	0.38	0.16	1.35	1.23	1.29	1.08	0.99	0.98	1.27	1.21	0.63
Al1_v1_07026	0	0	0	0.62	0.75	0.49	0.69	0.92	0.84	0.75	0.82	1.02
Al1_v1_07036	0.93	0.52	0.97	0.89	0.96	1.06	1.03	0.9	1.06	1.13	1.19	1.11
Al1_v1_07042	1.48	1.32	1.54	1.86	1.87	1.86	1.61	1.42	1.47	1.91	1.74	1.85
Al1_v1_07055	0	0.09	0	0	0.12	0.13	0.26	0	0.09	0.11	0	0
Al1_v1_07057	0.66	0.56	0.54	1.13	1.2	1.12	1.18	1.3	1.14	1.48	1.4	1.09
Al1_v1_07062	0.78	0.33	0.5	0.91	0.98	1.06	0.78	1.21	1.26	0.72	1.08	1.19
Al1_v1_07074	1.49	1.72	1.54	2.01	2.03	2.05	2.07	1.93	1.96	2.19	2.18	1.87
Al1_v1_07076	0.26	0.2	0	2	2.04	2.04	2	1.98	1.96	1.74	1.73	1.59
Al1_v1_07086	0.11	0.11	0.11	0.86	0.87	0.89	1.15	1.3	1.08	1.21	1.23	1.06
Al1_v1_07087	0	0	0	1.02	1.01	0.94	0.76	0.66	0.81	0.77	0.86	0.23
Al1_v1_07092	0.73	0.69	0.68	1.29	1.31	1.3	1.23	1.15	1.18	1.36	1.29	1.25
Al1_v1_07096	0.83	0.71	0.83	1.06	1.04	1.06	1.04	0.94	1.01	1.05	1.04	1.1
Al1_v1_07099	0	0	0	0.83	1	0.84	0.75	0.92	0.74	0.93	0.82	0.41
Al1_v1_07101	0	0	0	1.31	1.35	1.17	1.31	1.3	1.27	1.29	1.33	0.54
Al1_v1_07104	0	0.46	0	1.07	1.11	1.24	1.1	1.3	1.41	1.11	0.71	0
Al1_v1_07132	0.52	0.36	0.51	1.55	1.65	1.57	2.01	2.1	1.94	2.36	2.34	1.54
Al1_v1_07145	1.64	1.69	1.77	2.16	2.14	2.19	2.32	2.3	2.26	2.32	2.25	2.18
Al1_v1_07149	0.82	0.99	0.89	1.06	0.96	1.02	1.19	1.02	1.1	0.95	0.87	1.05
Al1_v1_07155	0	0	0	0.64	0.7	0.75	1	0.93	0.99	1	0.79	0.86
Al1_v1_07162	1.36	1.36	1.29	2.12	2.17	2.09	1.84	1.93	2.05	1.58	1.64	1.4
Al1_v1_07177	0.99	0.96	1.03	1.53	1.55	1.56	1.41	1.42	1.31	1.1	1.12	1.3
Al1_v1_07186	2.02	1.96	2.01	2.42	2.37	2.37	2.4	2.34	2.34	2.2	2.18	2.27
Al1_v1_07199	0.92	0.82	1.02	1.11	1.12	1.01	1.21	1.08	0.95	1.24	1.22	1.13
Al1_v1_07204	0.4	0.52	0.46	1.69	1.81	1.77	1.68	1.42	1.51	1.41	1.38	1.29
Al1_v1_07215	1	0.91	1.03	1.25	1.2	1.21	1.18	1.19	1.13	1.1	1.12	1.19
Al1_v1_07236	0.45	0.41	0.32	1.1	1.12	1.13	1.33	1.16	1.33	1.17	1.24	1.04
Al1_v1_07238	0	0.09	0.09	0.26	0.22	0.18	0.31	0	0.17	0.11	0.36	0
Al1_v1_07245	0.59	0.75	0.5	0.86	0.81	0.63	0.98	1.08	1.15	1.04	0.93	0.8
Al1_v1_07248	1.12	1.05	1.03	1.1	1.26	1.37	1.52	1.45	1.48	0.95	1.13	1.05
Al1_v1_07250	0.13	0	0	1.01	0.81	0.92	0.68	0.69	0.47	0.81	0.55	0.73
Al1_v1_07264	0.88	0.94	0.74	1.69	1.71	1.73	2.09	2.01	2.11	1.71	1.74	1.84
Al1_v1_07285	0.15	0.16	0.15	0.58	0.5	0.36	0.69	0.69	0.51	0.19	0.29	0.46
Al1_v1_07293	1.13	1	1.07	1.63	1.58	1.63	1.72	1.77	1.73	1.88	1.82	1.64
Al1_v1_07294	0.78	0.67	0.6	0.79	0.85	0.73	1.04	0.9	0.86	0.9	0.64	0.73
Al1_v1_07315	0	0	0	0.49	0.25	0.41	0.59	0.37	0.32	0.58	0.25	0.41
Al1_v1_07325	1.35	1.4	1.3	1.49	1.42	1.52	1.62	1.55	1.56	1.54	1.46	1.52
Al1_v1_07327	0	0.47	0	1.81	1.84	1.83	2.44	2.42	2.38	2.56	2.52	2.49
Al1_v1_07328	0.33	0.28	0.23	1.07	1.09	1.06	1.47	1.41	1.41	1.56	1.54	0.99
Al1_v1_07333	0	0.14	0.24	0.37	0.42	0.26	0.3	0.29	0.25	0.47	0.26	0
Al1_v1_07357	1.2	1.28	1.19	1.28	1.33	1.28	1.36	1.48	1.45	1.43	1.39	1.4
Al1_v1_07361	0.71	0.51	0.59	0.98	1.17	1.18	0.85	0.93	0.98	0.76	0.83	0.32
Al1_v1_07367	1.3	1.39	1.32	1.95	1.61	1.8	1.65	1.82	1.89	1.82	1.58	1.88
Al1_v1_07372	1.25	0.74	1.01	0.8	1.06	0.84	1.04	0.29	0.8	1.28	1.06	1.2
Al1_v1_07391	0.55	0.27	0.4	0.51	0.47	0.54	0.5	0.22	0.41	0.59	0.63	0.44
Al1_v1_07403	0.12	0.23	0.22	0.9	1.05	0.86	0.61	0.69	0.59	0.44	0.72	0.48
Al1_v1_07412	0	0	0.29	0.71	0.37	0.58	0.44	0.54	0.47	0.35	0.62	0
Al1_v1_07447	1.66	1.6	1.66	1.85	1.88	1.86	1.94	2.04	1.96	1.91	1.97	1.88
Al1_v1_07449	2.08	2.03	2.09	2.43	2.52	2.52	2.76	2.83	2.79	2.93	2.9	2.83
Al1_v1_07450	0.37	0	0	0.49	0.71	0.62	0.55	0.81	0	0.67	0.62	0.49
Al1_v1_07459	0.48	0.42	0.77	0.86	0.8	0.83	0.87	0.79	0.86	1.09	1.15	0.81
Al1_v1_07463	1.58	1.47	1.55	2.04	2.11	2.1	2.23	2.15	2.11	2.35	2.28	2.19
Al1_v1_07466	0	0.36	0.3	0.94	0.97	1.03	0.97	0.98	1.04	0.94	0.89	0.45
Al1_v1_07469	2.31	2.14	2.2	2.87	2.75	2.75	2.57	2.66	2.77	2.82	2.81	2.76
Al1_v1_07511	0.25	0.51	0.37	0.75	0.7	0.92	1.06	1.21	1.1	0.86	0.83	0.86
Al1_v1_07515	0.21	0	0.22	0.3	0.47	0.3	0.45	0.44	0.23	0.8	0.4	0
Al1_v1_07518	0.29	0	0.18	0.56	0.46	0.68	0.79	1.01	0.77	0.96	0.75	0.4
Al1_v1_07520	1.74	1.84	1.7	2.3	2.32	2.34	2.67	2.81	2.76	2.27	2.39	2.44
Al1_v1_07523	0	0	0	0.71	0.86	0.82	0.75	0.74	0.73	0.33	0.47	0.27
Al1_v1_07528	0.28	0.3	0.09	0.84	1	0.86	1.2	1.21	1.23	1.26	1.34	1.11
Al1_v1_07533	0	0	0	0.61	0.4	0.75	0.68	0	0	0	0.52	0
Al1_v1_07548	1.2	1.28	1.26	1.57	1.57	1.63	1.5	1.53	1.5	1.48	1.49	1.32
Al1_v1_07551	1.19	1.29	1.07	1.76	1.79	1.71	1.85	1.66	1.6	1.61	1.5	1.39
Al1_v1_07565	0.44	0.25	0.32	1.13	1.12	1.24	1.14	0.98	1.08	1.03	1.07	0.85
Al1_v1_07574	1.39	1.21	1.38	1.72	1.82	1.84	1.76	2.09	1.98	1.69	1.7	1.74
Al1_v1_07577	0.8	0.79	0.83	1.15	1.11	1.2	1.19	1.09	1.13	1	1.1	1.13
Al1_v1_07582	0.52	0.26	0.42	1.02	1.1	1.09	1.04	0.8	0.82	0.84	0.99	0.81
Al1_v1_07587	0	0	0	0.13	0.13	0	0.49	0.76	0.69	0.72	0.75	0
Al1_v1_07602	0	0	0	0.69	0.69	0.73	1.01	0.65	1	1.06	1.07	0.95
Al1_v1_07611	0.35	0.38	0.49	1.02	1.06	0.96	1.31	1.36	1.27	1.48	1.51	1.41
Al1_v1_07649	0	0	0.16	0.23	0.43	0.38	0.55	0.34	0.17	0.35	0.41	0.49
Al1_v1_07659	1.69	1.68	1.69	1.95	1.9	1.92	1.99	1.95	1.98	1.76	1.74	1.76
Al1_v1_07672	0.23	0.47	0.24	0.91	0.94	0.9	0.97	0.73	0.76	0.95	1.07	0.82
Al1_v1_07688	0.13	0	0.32	0.25	0.25	0.37	0.56	0.38	0	0.17	0.26	0.19
Al1_v1_07700	0.17	0.18	0.18	1.3	1.45	1.4	1.87	1.69	1.85	1.95	1.88	1.61
Al1_v1_07702	0.72	0.7	0.55	1.6	1.48	1.47	1.78	1.98	1.92	1.74	1.78	1.77
Al1_v1_07707	0.27	0.29	0.21	0.98	1.16	1.1	1.22	1.18	1.22	1.15	1.18	0.95
Al1_v1_07708	1.11	1.06	1.02	1.78	1.85	1.88	1.73	1.6	1.59	1.82	1.9	1.71
Al1_v1_07710	0	0.17	0.16	0.37	0.67	0.65	0.6	0.72	0.6	0.89	0.72	0.58
Al1_v1_07717	1.85	1.82	1.85	2.17	2.12	2.12	2.09	2.13	2.14	1.91	1.99	2.19
Al1_v1_07719	0	0	0	0.19	0.19	0.37	0.57	0.17	0.57	0.59	0.42	0.32
Al1_v1_07724	0	0.31	0	0.67	0.43	0.57	0.94	0.6	0.62	0.36	0.51	0.54
Al1_v1_07730	1.48	1.48	1.42	1.5	1.6	1.51	1.57	1.46	1.57	1.53	1.46	1.49
Al1_v1_07733	1.18	1.18	1.14	1.63	1.56	1.53	1.71	1.69	1.72	1.83	1.81	1.28
Al1_v1_07737	0	0.35	0	1.5	1.45	1.43	1.11	1.07	0.82	1.05	0.75	0.44
Al1_v1_07745	0	0	0	0.78	0.89	0.86	1.05	0.91	0.95	0.94	0.88	0.48
Al1_v1_07748	0.74	0.54	0.71	1.98	2.01	2.01	1.64	1.74	1.52	1.5	1.36	1.06
Al1_v1_07750	0	0	0	1.96	2.19	2.2	1.61	1.6	1.29	0.78	1.15	0.73
Al1_v1_07778	0.28	0.39	0.29	0.53	0.57	0.65	1	0.92	1	0.82	1.07	0.86
Al1_v1_07787	0.26	0.28	0	1.45	1.53	1.61	1.73	1.72	1.58	1.66	1.56	1.61
Al1_v1_07792	0.37	0.47	0.46	0.65	0.71	0.69	0.5	0.54	0.65	0.61	0.68	0.49
Al1_v1_07793	0.49	0.44	0.57	1.74	1.71	1.63	1.66	1.64	1.66	1.41	1.33	1.04
Al1_v1_07794	0.41	0.76	0.77	0.95	1.02	0.93	1.16	1.27	1.18	1.29	1.15	0.67
Al1_v1_07795	0.71	0.63	0.62	1.35	1.38	1.38	1.4	1.4	1.39	1.32	1.24	0.9
Al1_v1_07796	0	0	0.11	2.16	2.12	2.09	1.92	1.97	1.9	2.12	2.1	1.69
Al1_v1_07801	0	0.27	0	0.4	0.45	0.54	0.24	0.42	0.5	0.32	0.46	0.21
Al1_v1_07804	2.67	2.78	2.68	3.18	3.18	3.18	3.4	3.44	3.42	3.05	3.05	2.83
Al1_v1_07805	2.64	2.65	2.62	2.92	2.9	2.87	2.82	2.79	2.81	2.71	2.71	2.77
Al1_v1_07807	3.26	3.18	3.24	3.87	3.89	3.87	3.73	3.77	3.72	3.49	3.5	3.44
Al1_v1_07814	0	0	0	0.35	0.21	0.49	0.18	0.32	0.34	0.39	0.36	0.26
Al1_v1_07830	0.71	0	0.73	1.66	1.59	1.58	1.5	1.59	1.48	1.44	1.32	1.26
Al1_v1_07834	1.44	1.39	1.45	1.73	1.71	1.74	1.68	1.7	1.62	1.64	1.59	1.45
Al1_v1_07837	0.7	1.17	0.87	1.12	1.12	1.12	1.38	1.33	1.13	1.37	1.3	1.3
Al1_v1_07849	0.11	0.22	0.21	1.24	1.28	1.23	1.08	0.93	0.94	0.97	0.86	0.8
Al1_v1_07853	0.3	0	0.13	1.69	1.74	1.77	1.38	1.3	1.33	1.08	1.11	0.76
Al1_v1_07858	1.64	1.68	1.73	1.98	1.98	2	2.07	2.1	2.11	2.15	2.16	2.16
Al1_v1_07859	1.16	1.09	0.98	1.4	1.52	1.5	1.44	1.26	1.33	1.34	1.44	1.14
Al1_v1_07862	0	1.18	0	2.59	2.6	2.61	3.12	3.12	3.14	3.15	3.14	3.21
Al1_v1_07863	1.07	1.29	0.78	3.2	3.19	3.16	3.54	3.55	3.58	3.61	3.63	3.75
Al1_v1_07868	0.13	0.14	0.05	0.7	0.53	0.7	0.57	0.53	0.56	0.3	0.36	0.24
Al1_v1_07872	0	0	0	0.61	0.47	0.51	0.71	0.54	0.79	0.87	0.5	0.58
Al1_v1_07874	0.36	0.29	0.16	3.02	3.03	3	3.18	3.13	3.21	3.22	3.24	3.23
Al1_v1_07888	0.4	0	0.25	1.72	1.79	1.78	2.1	2.08	2.13	2.36	2.36	2.28
Al1_v1_07892	0.54	0.45	1.03	0.69	0.91	0.88	0.83	0.75	0.97	1.17	0.95	1.01
Al1_v1_07896	1.36	1.03	1.28	1.89	1.88	1.89	1.65	1.66	1.66	1.33	1.42	0.97
Al1_v1_07906	1.13	0.68	1.07	1.5	1.61	1.69	1.49	1.63	1.25	1.54	1.62	1.13
Al1_v1_07917	0	0	0	0.5	0.64	0.5	0.41	0.29	0.36	0.12	0.26	0.13
Al1_v1_07919	0	0	0	0.21	0.54	0.46	0.69	0.32	0.57	0.32	0.98	0.35
Al1_v1_07925	1.49	1.74	1.48	2	2.02	2.02	2.05	2.09	2.1	1.92	1.96	1.77
Al1_v1_07927	1.76	1.51	1.65	2.22	2.34	2.33	2.35	2.61	2.33	2.26	2.32	2.03
Al1_v1_07929	0	0	0	0.55	0.83	0.59	0.91	0.87	1.09	1	0.88	0.73
Al1_v1_07935	0.69	0.9	0.69	0.84	0.67	0.83	0.84	0.9	0.88	1.05	1	0.56
Al1_v1_07937	1.36	1.49	1.35	1.56	1.49	1.54	1.62	1.62	1.6	1.57	1.58	1.7
Al1_v1_07948	2.23	2.1	2.21	2.54	2.54	2.55	2.57	2.65	2.63	2.51	2.56	2.23
Al1_v1_07969	1.53	1.47	1.51	1.78	1.77	1.74	1.77	1.73	1.7	1.56	1.49	1.42
Al1_v1_07972	0.23	0.48	0.47	0.78	0.69	0.94	0.99	0.98	0.95	0.83	0.88	0.55
Al1_v1_07973	0.42	0.46	0.36	0.76	0.67	0.69	0.87	0.87	0.97	0.76	0.85	0.63
Al1_v1_07990	0.47	0.85	0.49	1.09	1.19	1.18	1.13	1.15	0.88	1.23	1.14	0.54
Al1_v1_07997	1.26	1.17	1.2	1.63	1.54	1.57	1.61	1.55	1.59	1.57	1.59	1.67
Al1_v1_08010	0.11	0.29	0.11	0.41	0.37	0.09	0.58	0.53	0.55	0.34	0.23	0.28
Al1_v1_08018	0	0.42	0.33	0.65	0.72	0.73	0.59	0.66	0.49	0.66	0.66	0.52
Al1_v1_08027	0.92	1.01	1.15	1.14	1.18	1.19	1.19	1.1	1.11	1.35	1.23	1.05
Al1_v1_08029	0	0	0	0.31	0.31	0.49	0.51	0.71	0.67	0.58	0.25	0
Al1_v1_08034	0.35	0.43	0.3	0.64	0.64	0.75	0.57	0.43	0.77	0.55	0.46	0.39
Al1_v1_08054	0.21	0.38	0.37	0.47	0.99	1.08	1.1	0.94	0.94	1.18	1.23	0.9
Al1_v1_08059	0	0	0	0	0.26	0.11	0.13	0.17	0	0	0	0
Al1_v1_08061	1.15	1.03	1.12	1.6	1.56	1.56	1.51	1.53	1.5	1.39	1.39	1.36
Al1_v1_08062	2.1	2.09	2.08	2.44	2.33	2.32	2.41	2.41	2.43	2.22	2.23	2.18
Al1_v1_08082	0.62	0.41	0.57	0.86	0.88	0.92	0.69	0.78	0.74	0.74	0.8	0.83
Al1_v1_08092	1.13	0	0	1.6	1.77	1.32	1.94	0	2.15	1.72	1.78	1.31
Al1_v1_08096	2.67	2.75	2.68	3.18	3.2	3.19	3.05	3.06	3.04	2.78	2.78	2.54
Al1_v1_08099	0.52	0.45	0.31	0.62	0.61	0.67	0.84	0.67	0.77	0.52	0.89	0.31
Al1_v1_08107	0	0.43	0	1.03	1.15	1.01	1.38	1.29	1.18	1.63	1.68	0.92
Al1_v1_08110	1.74	1.7	1.81	1.93	1.85	1.8	1.91	1.93	1.96	1.72	1.78	1.83
Al1_v1_08113	1.12	0.82	0.69	1.33	1.4	1.39	1.42	1.26	1.28	1.41	1.25	1.48
Al1_v1_08120	0.47	0.47	0.19	0.82	0.87	0.83	0.96	0.67	0.73	0.76	0.79	1.02
Al1_v1_08121	0.14	0.08	0.21	0.47	0.44	0.43	0.33	0.46	0.47	0.1	0.28	0
Al1_v1_08123	0.22	0.24	0.23	0.67	0.86	0.68	1.01	0.75	0.8	1.02	0.87	0.87
Al1_v1_08132	0.53	0.56	0.48	0.68	0.46	0.52	0.76	0.88	0.9	0.85	0.79	0.61
Al1_v1_08142	0.99	0.93	1.15	1.11	1.09	1.01	1.25	1.18	1.31	1.24	1.06	1.24
Al1_v1_08161	0.51	0.59	0.69	1.46	1.56	1.53	1.54	1.45	1.42	0.79	0.8	0.71
Al1_v1_08184	0.31	0.11	0.26	0.52	0.74	0.57	0.52	0.63	0.4	0.51	0.46	0.26
Al1_v1_08185	0.45	0.48	0.57	1.24	1.34	1.32	1.46	1.42	1.36	1.64	1.53	1.5
Al1_v1_08193	2.78	2.74	2.79	3.33	3.34	3.35	3.41	3.37	3.32	3.26	3.21	3.14
Al1_v1_08225	0	0	0	1.28	1.69	1.58	1.79	1.64	1.73	2.04	2.12	2.13
Al1_v1_08243	0	0	0	0.53	0.76	0	0	0.72	0.65	0	0.67	0
Al1_v1_08260	0.34	0	0	1.92	1.99	1.97	2.39	2.4	2.33	2.5	2.45	2.44
Al1_v1_08269	0.12	0.32	0.13	0.44	0.55	0.45	0.81	0.91	0.94	0.67	0.72	0.48
Al1_v1_08273	0.19	0.44	0.33	2.1	2.25	2.22	2.54	2.57	2.52	2.54	2.51	2.44
Al1_v1_08284	0.69	0.73	1.13	1.91	1.9	1.9	2.48	2.52	2.4	2.24	2.25	1.94
Al1_v1_08285	0.72	0.41	0.6	1.69	1.73	1.76	2.6	2.53	2.52	2.28	2.25	2.04
Al1_v1_08289	0	0	0	0.57	0.74	0.45	0.65	0.78	0.78	0	0.37	0
Al1_v1_08294	0.76	0.69	0.9	0.95	1.08	1.03	1.06	0.99	0.99	1.3	1.17	1.14
Al1_v1_08299	0.66	0.63	0.54	0.82	1.1	0.85	0.79	1.03	0.8	0.83	1.01	0.82
Al1_v1_08304	0.95	0.93	0.89	1.84	1.92	1.91	1.92	1.76	1.76	1.61	1.57	1.19
Al1_v1_08308	0.75	0.54	0.78	1.43	1.44	1.43	1.53	1.45	1.54	1.41	1.38	1.44
Al1_v1_08313	0.34	0.36	0.35	1.68	1.8	1.87	1.68	1.74	1.6	1.25	1.3	0.67
Al1_v1_08318	0.55	0	0.56	0.99	0.84	1	0.92	0.44	1.09	0.91	0.93	1.46
Al1_v1_08320	0	0	0	0.88	0.94	0.56	1.03	1.1	1.01	0.9	0.85	0.56
Al1_v1_08327	0.69	0.9	0.91	2.11	2.01	2.03	2.3	2.27	2.31	2.57	2.59	2.74
Al1_v1_08357	1.21	1.18	1.14	1.47	1.45	1.56	1.5	1.42	1.27	1.49	1.5	1.36
Al1_v1_08362	0	0	0	0.16	0.16	0.17	0.52	0	0.69	0.63	0.38	0.45
Al1_v1_08363	0.19	0.08	0.08	1.26	1.38	1.28	1.42	1.45	1.47	1.29	1.25	1.13
Al1_v1_08364	0.55	0.3	0.57	2	2.02	2.07	2.14	2.14	2.08	1.9	1.92	1.37
Al1_v1_08368	1.4	1.4	1.33	1.62	1.5	1.49	1.63	1.7	1.73	1.53	1.55	1.41
Al1_v1_08369	0.53	0.22	0.21	1.14	1.25	1.16	1.33	1.39	1.29	1.27	1.05	1.21
Al1_v1_08370	0.51	0.46	0.56	0.95	0.88	0.92	0.98	0.96	0.88	1.05	1.04	1.05
Al1_v1_08384	0.22	0	0	0.3	0.65	0.61	0.21	0.44	0.66	1	0.81	0.61
Al1_v1_08387	1.38	1.41	1.33	1.83	1.83	1.76	1.79	1.76	1.69	1.92	1.85	1.87
Al1_v1_08395	0.18	0.11	0.26	1.01	1.14	1.02	1.04	1.04	1.01	0.97	0.99	0.88
Al1_v1_08400	0.15	0.16	0.16	1.97	2.03	2.04	2.37	2.33	2.31	2.36	2.34	2.09
Al1_v1_08413	0.35	0.14	0.31	0.72	0.67	0.48	0.57	0.42	0.51	0.96	0.69	0.74
Al1_v1_08447	0.38	0.57	0.69	0.9	0.83	0.85	1.21	1.21	1.29	1.19	1.17	0.99
Al1_v1_08456	1.12	1.16	0.95	1.25	1.24	1.17	1.2	1.1	1.11	1.35	1.14	1.07
Al1_v1_08464	1.31	1.26	1.3	1.5	1.5	1.51	1.5	1.59	1.61	1.5	1.52	1.54
Al1_v1_08516	0.16	0.17	0.17	1.22	1.29	1.39	1.16	0.81	0.77	1.2	1.21	1.11
Al1_v1_08530	1.23	1.09	1.16	1.56	1.5	1.54	1.56	1.66	1.65	1.43	1.45	1.47
Al1_v1_08545	1.86	1.61	1.81	1.87	1.94	1.9	2	1.89	1.91	2.11	2.01	1.78
Al1_v1_08547	1.35	1.37	1.33	1.48	1.45	1.41	1.56	1.45	1.54	1.36	1.43	1.44
Al1_v1_08558	0	0	0	0	0.61	0.61	0	0.57	0	0	0.53	0.61
Al1_v1_08559	0.24	0.15	0	0.11	0.33	0.11	0.38	0.3	0.15	0	0.36	0.2
Al1_v1_08574	0.14	0.67	0.25	0.9	1	1.06	0.92	0.92	0.97	0.71	0.51	0.53
Al1_v1_08578	0.93	1.18	0.88	1.7	1.76	1.72	1.69	1.65	1.72	1.84	1.88	1.65
Al1_v1_08580	0.81	1.13	1	2.41	2.45	2.45	2.74	2.77	2.72	2.72	2.77	2.72
Al1_v1_08581	0.24	0.48	0.33	1.81	1.82	1.79	2.11	2.02	2.07	1.94	1.97	2.02
Al1_v1_08597	1.31	1.39	1.27	1.43	1.42	1.44	1.62	1.66	1.6	1.53	1.42	1.4
Al1_v1_08602	0.81	0.65	0.92	1.42	1.46	1.4	1.43	1.46	1.36	1.42	1.32	1.33
Al1_v1_08603	1.69	1.78	1.63	1.89	1.88	1.87	1.81	1.92	1.84	1.82	1.85	1.88
Al1_v1_08608	0.12	0.44	0.37	0.47	0.47	0.51	0.61	0.73	0.49	0.73	0.6	0.65
Al1_v1_08632	1.25	1.24	1.19	1.59	1.51	1.51	1.61	1.61	1.69	1.35	1.44	1.29
Al1_v1_08634	1.36	1.38	1.37	1.48	1.44	1.34	1.42	1.4	1.44	1.46	1.4	1.36
Al1_v1_08635	1.03	0.78	0.85	1.28	1.37	1.32	1.28	1.23	1.24	1.37	1.33	1.2
Al1_v1_08644	0.56	0.59	0.72	1.12	1.02	1.26	1.29	1.18	1.01	1.32	1.14	1.15
Al1_v1_08646	0.18	0	0	0.26	0	0	0.4	0.24	0.2	0.24	0.21	0
Al1_v1_08662	0.12	0.07	0.17	0.76	0.57	0.69	0.68	0.61	0.7	0.62	0.64	0.64
Al1_v1_08663	0.8	0.79	0.75	1.56	1.58	1.6	1.27	1.3	1.31	0.88	0.85	0.81
Al1_v1_08664	0.49	0.2	0.5	1.19	1.01	1.16	1.27	1.29	1.12	1.38	1.32	0.71
Al1_v1_08669	1.81	1.79	1.82	2.23	2.29	2.26	2.22	2.21	2.22	2.16	2.11	2.13
Al1_v1_08670	1.11	0	0.45	0.8	1.23	1.12	1.25	0.76	0.94	1.43	0.96	0.8
Al1_v1_08671	1.65	1.58	1.63	2.13	2.08	2.2	2.21	2.08	2.23	2.32	2.26	2.35
Al1_v1_08692	0.16	0.3	0	0.42	0.51	0.56	0.56	0.49	0.55	0.63	0.57	0.66
Al1_v1_08700	0.92	0.95	0.89	1.3	1.3	1.27	1.33	1.27	1.33	0.93	0.98	1.05
Al1_v1_08702	0.25	0.56	0.26	0.81	0.82	0.88	0.69	0.7	0.76	0.7	0.68	0.63
Al1_v1_08724	0	1.54	1.02	1.6	1.48	1.56	2.41	2.96	2.65	2.13	2.22	2.69
Al1_v1_08725	0.64	0.55	0.54	1.06	1.04	1.06	1.1	0.91	1.14	0.97	0.7	0.92
Al1_v1_08728	0.33	0.21	0.11	1.3	1.32	1.31	1.81	1.76	1.82	2.02	1.98	2.05
Al1_v1_08738	0.88	0.89	0.97	1.29	1.29	1.24	1.14	1.23	1.25	1.19	1.36	1.22
Al1_v1_08746	0.97	0.73	0.46	1.25	1.25	1.25	1.19	1.28	1.23	0.61	0.56	0.59
Al1_v1_08749	0.42	0.28	0.55	0.89	0.78	0.89	0.92	0.86	0.81	0.74	0.51	0.6
Al1_v1_08750	1.29	1.27	1.21	1.48	1.38	1.42	1.49	1.5	1.5	1.38	1.4	1.47
Al1_v1_08763	0.98	0.77	0.99	1.68	1.73	1.73	2.03	2.03	2.01	1.79	1.8	2.2
Al1_v1_08779	1.47	1.38	1.43	1.54	1.6	1.55	1.47	1.52	1.54	1.48	1.45	1.39
Al1_v1_08782	0.37	0.36	0.39	0.77	0.79	0.84	0.81	0.72	0.58	0.66	0.61	0.54
Al1_v1_08796	1.68	1.62	1.54	1.79	1.89	1.83	2.05	1.97	2.02	1.82	1.75	1.49
Al1_v1_08798	0.8	0.69	0.67	2.08	2.21	2.22	2.12	2.11	2.18	2	1.92	2.18
Al1_v1_08808	0.76	0.86	0.89	2.05	2.16	2.14	1.99	1.94	1.78	1.64	1.58	1.29
Al1_v1_08813	2.06	2.1	2.03	2.09	2.14	2.14	2.2	2.13	2.05	2.1	2.1	2.05
Al1_v1_08825	0.74	0.6	0.68	1.33	1.45	1.47	1.41	1.41	1.43	1.41	1.62	1.7
Al1_v1_08827	0.86	0.72	0.88	2.04	2.05	2.01	2.34	2.4	2.32	2.21	2.17	1.49
Al1_v1_08831	2.13	2.01	2.15	2.2	2.14	2.15	2.13	2.1	2.13	2.19	2.13	2.17
Al1_v1_08832	1.35	1.2	1.35	1.98	1.98	1.99	1.94	1.8	1.81	1.46	1.54	1.58
Al1_v1_08833	0.19	0.34	0.2	1.08	1.19	1.34	0.95	1.2	1.27	0.89	0.84	0.72
Al1_v1_08851	0.44	0.56	0.7	1.45	1.56	1.51	1.58	1.66	1.54	1.91	1.8	1.74
Al1_v1_08854	1.74	1.64	1.78	2.07	2.12	2.08	2.29	2.18	2.17	2.32	2.26	1.99
Al1_v1_08871	1.03	1.03	0.95	1.42	1.5	1.48	1.39	1.45	1.25	1.65	1.59	1.18
Al1_v1_08875	0.63	0.91	0.65	1.53	1.56	1.57	1.71	1.66	1.53	1.81	1.83	1.57
Al1_v1_08886	1.4	1.53	1.39	1.83	1.8	1.83	2.11	2.17	2.14	1.99	2	1.89
Al1_v1_08896	2.21	2.3	2.19	2.32	2.34	2.33	2.44	2.48	2.42	2.39	2.41	2.38
Al1_v1_08903	0.58	0.74	0.48	1.2	1.14	1.09	0.96	1.31	0.98	0.61	0.61	0.48
Al1_v1_08918	2.16	2.16	2.15	2.28	2.35	2.32	2.42	2.4	2.33	2.44	2.44	2.45
Al1_v1_08922	0	0	0	0.4	0.4	0	0.68	0.56	0.5	0	0	0
Al1_v1_08930	0	0.18	0.17	0.55	0.7	0.64	0.87	0.47	0.92	1.03	0.89	0.51
Al1_v1_08941	0	0.1	0.23	0.35	0.41	0.38	0.4	0.41	0.48	0.29	0.19	0.13
Al1_v1_08942	1.4	1.2	1.32	2.04	2.05	2.06	2.18	2.1	2.01	1.99	1.88	2.14
Al1_v1_08948	0.4	0.23	0.16	0.59	0.61	0.38	0.64	0.6	0.59	0.53	0.59	0.61
Al1_v1_08950	1.76	1.82	1.76	1.96	1.92	1.95	2.05	2.03	2.05	2	2.09	1.96
Al1_v1_08954	1.34	1.41	1.25	1.56	1.56	1.46	1.57	1.5	1.55	1.37	1.32	1.43
Al1_v1_08960	0.7	1.38	1.01	1.42	1.42	1.35	1.63	1.65	1.64	1.49	1.62	1.47
Al1_v1_08971	1.87	1.96	1.82	2.06	2.02	2.06	2.19	2.2	2.19	2.15	2.13	2.02
Al1_v1_08977	0.85	0.73	0.91	1.39	1.36	1.36	1.46	1.58	1.51	1.84	1.68	1.8
Al1_v1_09004	0.2	0.36	0.35	0.67	0.68	0.82	0.59	0.58	0.77	0.82	0.58	0.57
Al1_v1_09006	0.74	0.92	0.81	2.3	2.31	2.26	2.94	2.98	2.97	3.09	3.12	3.25
Al1_v1_09013	0.35	0.48	0.46	0.85	1	0.89	0.97	0.78	0.64	1.11	0.95	0.89
Al1_v1_09015	0.32	0.56	0.47	1.5	1.55	1.52	1.58	1.53	1.52	1.71	1.72	1.63
Al1_v1_09017	1.12	1.05	1.06	1.62	1.54	1.61	1.59	1.55	1.5	1.46	1.4	1.44
Al1_v1_09018	0.11	0.12	0.28	0.45	0.59	0.62	0.61	0.53	0.42	0.58	0.77	0.28
Al1_v1_09020	1.13	1.3	1.18	2.96	3.03	3.02	3.09	3.12	3.03	2.54	2.59	2.93
Al1_v1_09022	1.31	1.29	1.43	1.65	1.67	1.67	1.86	1.79	1.77	1.91	1.81	1.58
Al1_v1_09028	0	0	0	0.32	0.5	0.58	0.65	0	0.53	0	0.27	0
Al1_v1_09034	0.56	0.62	0.72	1.04	1.07	1.08	1.24	1.15	1.14	1.17	1.04	0.91
Al1_v1_09044	0	0	0.2	2.22	2.27	2.25	2.49	2.4	2.38	1.64	1.6	0.91
Al1_v1_09046	1.8	1.64	1.78	2.25	2.38	2.35	2.33	2.34	2.28	2.04	2.08	1.92
Al1_v1_09047	0.79	0.68	0.57	0.98	0.98	0.93	1.1	1.18	0.76	1.11	1.01	0.89
Al1_v1_09050	0.37	0.17	0.38	1.5	1.52	1.5	2.06	2.07	2.1	2.23	2.22	2.1
Al1_v1_09055	0.54	0.57	0.3	1.11	1.05	1.1	1.1	0.94	1.07	1.11	0.92	0.94
Al1_v1_09056	0.32	0.31	0.39	0.83	0.85	0.83	0.89	0.86	0.92	0.81	0.89	0.65
Al1_v1_09057	0	0.59	0	1.77	1.74	1.78	1.86	1.75	1.69	2.08	2.01	1.66
Al1_v1_09061	0.75	0	0	1.07	0.66	0.67	1.16	1.23	1.05	0.62	1.08	0
Al1_v1_09075	0.78	1.14	0.93	1.28	1.31	1.28	1.32	1.26	1.31	1.44	1.34	1.39
Al1_v1_09086	2.61	2.48	2.56	3.05	3.02	3.03	3.02	3.07	3.04	2.73	2.75	2.6
Al1_v1_09090	0.84	0.68	0.48	0.85	0.77	0.78	0.94	0.8	0.68	0.81	0.96	0.61
Al1_v1_09103	1.46	1.39	1.37	1.41	1.37	1.32	1.58	1.69	1.72	1.65	1.68	1.45
Al1_v1_09106	1.59	1.67	1.57	2.02	1.86	1.91	1.9	1.99	2.06	1.75	1.83	1.92
Al1_v1_09122	0.77	0.96	1.06	1.22	1.22	1.11	1.46	1.41	1.37	1.26	1.21	0.98
Al1_v1_09125	0.61	0.48	0.36	0.75	0.78	0.69	1.02	0.87	0.86	0.79	0.54	0.51
Al1_v1_09134	0.18	0.43	0	2.76	2.77	2.77	2.63	2.6	2.62	2.4	2.42	1.96
Al1_v1_09136	0.17	0.1	0.1	1.49	1.48	1.5	1.69	1.67	1.59	1.86	1.82	1.22
Al1_v1_09137	0.62	0.69	0.54	1.31	1.3	1.3	1.47	1.53	1.44	1.85	1.84	1.39
Al1_v1_09139	0	0	0	0.53	0.52	0.31	0.78	0.53	0.59	0.53	0.67	0.48
Al1_v1_09143	0.97	1.12	1.04	1.86	1.83	1.85	2.05	2.11	2.03	1.94	1.92	2.2
Al1_v1_09150	0	0.2	0.19	0.34	0.34	0.26	0.18	0.23	0.33	0.39	0.35	0
Al1_v1_09171	0.68	0.54	0.65	1.1	0.97	1	1.09	1.02	1.13	1.03	1.04	1.22
Al1_v1_09185	1.34	1.21	1.31	1.48	1.53	1.49	1.44	1.41	1.47	1.43	1.36	1.51
Al1_v1_09199	0.58	0.94	0.39	2.08	2.19	2.21	2.29	2.2	2.19	1.99	2.05	2.17
Al1_v1_09224	0.6	0.4	0.77	0.86	0.79	0.85	0.98	0.95	0.87	0.92	0.93	1
Al1_v1_09229	0.17	0	0	0.14	0.46	0.41	0.53	0	0.63	0.65	0.6	0.52
Al1_v1_09236	0.4	0.43	0	0.34	0.34	0.21	0.24	0.49	0.43	0.5	0.45	0.34
Al1_v1_09262	1.15	1.31	1.15	1.59	1.48	1.45	1.75	1.71	1.78	1.6	1.58	1.69
Al1_v1_09264	0.18	0.51	0.41	0.75	0.72	0.79	0.84	0.96	0.69	1.03	0.77	0.62
Al1_v1_09285	0.62	0.53	0.49	1.13	1.1	1.13	1.31	1.34	1.28	1.01	0.94	0.82
Al1_v1_09291	0.58	0.61	0.58	0.92	0.98	0.88	0.81	0.75	0.56	0.76	0.64	0.83
Al1_v1_09294	1.52	1.38	1.51	2.03	2	1.99	1.78	1.67	1.76	1.71	1.73	1.87
Al1_v1_09299	1.45	1.69	1.57	1.62	1.61	1.6	2.45	2.42	2.5	1.98	1.93	1.55
Al1_v1_09303	1.07	0.99	0.99	1.31	1.24	1.32	1.37	1.23	1.22	1.38	1.32	1.31
Al1_v1_09305	0.5	0.34	0.14	0.28	0.43	0.59	0.98	0.74	0.98	0.75	0.5	0.2
Al1_v1_09317	1.37	1.48	1.28	1.7	1.61	1.62	3.05	3.07	3.09	2.49	2.48	1.84
Al1_v1_09319	0	0.33	0	0.61	0.26	0	0.76	1.04	1.14	0.73	0.93	0
Al1_v1_09322	2.57	2.48	2.59	3.38	3.36	3.37	3.26	3.33	3.34	2.87	2.91	2.73
Al1_v1_09323	2.66	2.37	2.65	3.14	3.13	3.13	3.09	3.21	3.14	2.66	2.75	2.77
Al1_v1_09333	0.57	0.57	0.58	1.36	1.33	1.34	1.62	1.62	1.61	1.72	1.7	1.41
Al1_v1_09335	0.44	0.38	0.56	0.81	0.86	0.86	0.82	0.79	0.67	1	0.81	0.76
Al1_v1_09347	0.12	0.23	0.07	0.14	0.05	0.18	0.35	0.28	0.28	0.45	0.37	0
Al1_v1_09354	0.6	0.52	0.54	0.99	0.92	0.98	1.25	1.16	1.18	1.15	1.15	0.88
Al1_v1_09358	0.79	0.65	0.71	0.87	0.88	0.92	0.99	1.03	1.04	1.02	0.91	0.85
Al1_v1_09367	0.47	0.13	0.31	1.04	0.92	1.03	1.23	1.15	1.24	1.22	1.33	1.18
Al1_v1_09371	0.12	0.54	0	0.65	0.57	0.58	0.68	0.85	0.78	0.83	0.78	0.3
Al1_v1_09375	0.56	0.75	0.57	0.95	0.87	0.9	1.04	1.07	1.02	1.07	0.9	1.04
Al1_v1_09388	0	0	0	0.24	0.5	0.6	0	0.56	0.49	0.37	0	0
Al1_v1_09389	0.68	0.97	0.56	1.77	1.6	1.58	1.6	1.68	1.81	1.56	1.73	2.2
Al1_v1_09393	1.25	1.08	1.1	1.21	1.42	1.32	1.23	1.35	1.25	1.15	0.94	0.98
Al1_v1_09404	0	0	0	0.45	0.66	0.67	0	0.62	0.55	0	0	0
Al1_v1_09407	0.65	0.68	0.65	1.28	1.19	1.23	1.07	0.98	1.03	0.98	1	1
Al1_v1_09410	0.29	0	0.54	2.24	2.25	2.27	2.4	2.46	2.42	2.79	2.8	2.65
Al1_v1_09419	0.84	1.1	1.12	1.54	1.43	1.48	2	1.98	1.95	1.95	1.94	1.62
Al1_v1_09424	0.44	0.91	0.96	1.72	1.81	1.79	1.15	1.17	1.12	0.97	1.09	1.07
Al1_v1_09426	0.34	0	0.28	0.88	0.81	0.85	0.98	0.85	0.72	0.98	1.04	0.82
Al1_v1_09441	1.96	1.95	2.02	2.31	2.26	2.3	2.37	2.4	2.45	2.16	2.11	2.01
Al1_v1_09443	1.35	1.43	1.41	1.65	1.64	1.69	1.77	1.7	1.67	1.63	1.7	1.55
Al1_v1_09444	0.26	0.4	0.34	0.89	0.77	1	0.95	0.8	0.88	0.71	0.64	0.44
Al1_v1_09446	1.22	1.48	1.3	1.37	1.38	1.39	1.65	1.56	1.62	1.49	1.53	1.52
Al1_v1_09453	0.99	0.94	0.79	1.15	1.14	1.19	1.23	1.27	1.27	1.23	1.18	1.17
Al1_v1_09458	1.35	1.49	1.38	1.64	1.68	1.6	1.79	1.85	1.87	1.84	1.81	1.75
Al1_v1_09462	0.34	0.25	0.44	0.45	0.65	0.62	0.62	0.77	0.56	0.6	0.51	0.55
Al1_v1_09465	2.1	1.97	2.04	2.5	2.5	2.5	2.5	2.46	2.47	2.18	2.14	2.29
Al1_v1_09466	0.85	0.92	0.89	1.43	1.47	1.42	1.19	1.15	1.23	1.18	1.27	1.14
Al1_v1_09468	1.48	1.45	1.42	2.4	2.48	2.49	2.47	2.46	2.47	2.54	2.45	2.47
Al1_v1_09478	0	0	0	0.34	0.2	0.54	0.52	0.32	0.44	0	0.29	0
Al1_v1_09479	0.18	0.26	0	0.34	0.38	0.3	0.63	0.44	0.51	0.23	0.12	0.25
Al1_v1_09501	0.64	0.9	0.66	1.14	1.04	1.15	1.04	0.98	1.12	0.95	0.89	1
Al1_v1_09504	1.34	1.34	1.42	1.55	1.51	1.49	1.47	1.48	1.46	1.48	1.42	1.53
Al1_v1_09506	2.15	1.88	2.13	2.54	2.5	2.52	2.4	2.33	2.35	2.2	2.18	1.95
Al1_v1_09544	1.39	1.65	1.31	1.78	1.77	1.82	1.86	1.94	1.8	1.83	1.89	1.94
Al1_v1_09549	1.12	1.11	1.18	1.44	1.53	1.5	1.59	1.6	1.5	1.45	1.46	1.18
Al1_v1_09551	0.73	0.6	0.7	2.09	2.14	2.14	1.76	1.81	1.83	1.32	1.33	1.32
Al1_v1_09560	0.3	0.32	0.56	0.76	0.67	0.7	0.69	0.71	0.76	0.77	0.72	0.48
Al1_v1_09567	0.42	0.73	0.44	1.19	1.23	1.22	1.39	1.36	1.46	1.33	1.38	1.31
Al1_v1_09570	0	0.29	0.4	0.55	0.4	0.29	0.52	0	0.51	0.83	0.54	0
Al1_v1_09600	0.25	0	0.1	2.11	2.14	2.11	2.53	2.54	2.52	2.74	2.71	2.64
Al1_v1_09601	0.15	0.06	0.16	0.27	0.25	0.21	0.32	0.31	0.31	0.37	0.34	0.12
Al1_v1_09602	0.19	0.11	0.27	0.72	0.8	0.92	1.03	1.05	0.93	1.22	1	0.78
Al1_v1_09606	0.45	0.4	0.46	0.7	0.71	0.55	0.7	0.88	0.78	0.97	0.75	0.54
Al1_v1_09615	0.19	0.35	0.2	0.94	0.76	0.87	1.07	1.16	1.13	1.21	1.02	0.86
Al1_v1_09624	1.13	1.03	1.14	1.89	1.95	1.99	2.07	2.14	1.94	2.11	2.15	2.05
Al1_v1_09625	0.3	0.32	0	1.48	1.55	1.54	1.21	1.07	1.15	0.81	0.91	0
Al1_v1_09630	0.58	0.63	0.53	1.18	1.18	1.1	1.46	1.5	1.44	1.27	1.19	1.16
Al1_v1_09632	1.01	1.03	1.15	2.46	2.51	2.5	2.68	2.61	2.62	2.38	2.35	2.15
Al1_v1_09637	1.29	1.42	1.36	1.63	1.52	1.52	1.51	1.52	1.57	1.39	1.43	1.39
Al1_v1_09646	0.81	0.6	1.04	1.14	1.1	1.07	1.26	1.37	1.28	1.41	1.15	1.07
Al1_v1_09657	0.4	0.32	0.53	0.47	0.59	0.58	0.77	0.53	0.51	0.68	0.79	0.69
Al1_v1_09663	0.15	0.16	0	1.01	1.02	1.08	1.41	1.51	1.42	1.62	1.56	1.49
Al1_v1_09666	0.44	0	0	0.71	0.57	0.58	0.43	0.92	0.69	0.77	0.72	0.58
Al1_v1_09668	0.51	0.7	0.59	0.89	0.95	1.01	1.11	1.06	0.9	0.72	0.73	0.73
Al1_v1_09671	0	0	0	0	0	0.26	0	0.39	0.34	0	0	0
Al1_v1_09674	0.34	0.22	0.35	2.06	2.07	2.08	2.13	2.1	2.1	2.03	2.02	1.32
Al1_v1_09677	1.03	0.8	1.04	1.12	1.24	1.17	1.04	1.04	1.08	1.18	1.17	1.07
Al1_v1_09681	2.12	1.91	2.13	2.14	2.12	2.15	2.15	2.08	2.13	2.17	2.19	2.16
Al1_v1_09690	1.22	1.31	1.26	2.21	2.25	2.26	2.16	2.14	2.07	1.89	1.84	1.35
Al1_v1_09693	0	0.28	0.11	1.02	1.08	1.08	1.05	1.01	1.03	0.93	0.97	0.68
Al1_v1_09694	0.58	0.35	0.44	2.8	2.86	2.85	3.34	3.36	3.26	3.11	3.06	2.78
Al1_v1_09698	0.55	0.38	0.33	0.82	0.91	0.65	0.88	0.89	0.67	1.02	0.84	0.44
Al1_v1_09701	0	0.21	0.15	0.24	0.41	0.41	0.75	0.59	0.65	0.57	0.66	0
Al1_v1_09707	0.63	0.62	0.51	1.42	1.37	1.39	1.52	1.39	1.42	1.32	1.25	1.08
Al1_v1_09711	0.28	0	0	0.23	0.58	0.72	0.36	0.54	0.48	0.21	0	0
Al1_v1_09738	1.41	1.49	1.42	1.8	1.75	1.76	1.7	1.71	1.7	1.46	1.44	1.42
Al1_v1_09760	0	0	0	0.45	0.44	0.57	0.58	0.41	0.47	0	0.58	0.45
Al1_v1_09780	1.16	1.26	1.14	1.41	1.41	1.33	1.42	1.46	1.31	1.36	1.29	1.4
Al1_v1_09786	0.58	0.44	0.36	0.95	0.84	0.95	1.33	1.26	1.15	1.35	1.31	1.39
Al1_v1_09787	0	0	0.56	0	0.47	0.48	0.54	0.65	0.83	0	0.61	0
Al1_v1_09794	0.46	0.23	0.47	0.6	0.84	0.74	0.67	0.9	0.66	0.9	1.03	0.78
Al1_v1_09796	0.82	0.98	0.73	1.12	1.13	1.09	1.24	1.27	1.12	1.24	1.22	0.99
Al1_v1_09798	1.71	1.76	1.68	1.95	1.9	1.92	1.91	1.98	1.96	2	1.99	2.06
Al1_v1_09809	1.1	1.12	1	2.16	2.17	2.17	2.38	2.35	2.28	2.58	2.48	2.5
Al1_v1_09812	1.17	1.2	1.18	1.81	1.84	1.79	1.76	1.65	1.67	1.22	1.16	0.91
Al1_v1_09830	0	0.54	0.32	0.47	0.53	0.57	0.98	1.09	1.11	0.86	0.95	0.98
Al1_v1_09831	0.43	0.26	0.48	1.91	1.94	1.97	2.13	2.11	2.07	2.12	2.09	1.95
Al1_v1_09847	1.63	1.76	1.69	2.01	2.06	2.01	2.22	2.18	2	2.06	2.08	1.93
Al1_v1_09852	0.65	0.83	0.87	0.92	0.85	0.92	1.05	1.1	1.01	1.04	1.11	0.96
Al1_v1_09856	0.23	0	0.4	0.58	0.97	0.43	0.77	0.6	0.25	1.04	1.08	0.74
Al1_v1_09863	0	0	0	0	0	0.06	0.14	0	0.09	0	0	0
Al1_v1_09864	1.13	0.92	0.85	1.22	1.36	1.39	1.24	1.33	1.31	1.2	1.3	1.06
Al1_v1_09865	0.32	0.09	0.16	1.2	1.19	1.17	1.53	1.52	1.48	1.09	1.16	0.87
Al1_v1_09872	0.84	0.85	0.62	1	0.9	1.02	1.28	0.97	1.26	1.18	1.27	1.18
Al1_v1_09887	0.18	0.43	0.42	1.88	1.92	1.99	1.78	1.71	1.61	1.5	1.6	0.87
Al1_v1_09889	2.55	2.55	2.55	2.71	2.7	2.72	2.8	2.74	2.7	2.58	2.53	2.57
Al1_v1_09892	0.22	0.17	0.19	0.58	0.5	0.56	0.51	0.58	0.5	0.66	0.66	0.13
Al1_v1_09896	0	0.1	0.1	0.88	0.7	0.79	0.63	0.7	0.5	0.6	0.52	0.4
Al1_v1_09908	0.51	0.5	0.4	0.91	0.85	0.85	0.66	0.57	0.71	0.84	0.73	0.8
Al1_v1_09912	0.92	0.67	0.49	1.04	1.06	1.2	0.75	1.11	1	0.68	0.82	0.87
Al1_v1_09916	0.19	0.34	0.19	0.75	0.83	0.55	0.86	0.88	0.34	0.96	0.74	0.72
Al1_v1_09932	0.86	0.59	0.81	0.98	1.04	0.93	0.88	0.86	0.97	1.07	1.12	0.94
Al1_v1_09939	0.65	0.43	0.6	0.97	0.83	0.9	0.83	0.69	0.74	0.56	0.46	0.69
Al1_v1_09944	3.21	3.18	3.22	3.51	3.45	3.47	3.8	3.85	3.85	3.74	3.71	3.42
Al1_v1_09949	0.64	0.34	0.5	0.88	0.87	0.93	0.85	0.9	0.85	0.97	0.84	0.72
Al1_v1_09951	0.3	0.45	0	1.41	1.33	1.42	1.41	1.22	1.42	1.53	1.37	1.12
Al1_v1_09954	2.1	1.76	2.04	2.47	2.47	2.47	2.31	2.22	2.31	2.09	2.04	2.14
Al1_v1_09967	1.69	1.62	1.68	2.68	2.71	2.72	2.85	2.81	2.72	2.69	2.66	2.35
Al1_v1_09977	0.64	0.75	0.3	0.81	0.81	0.75	1.16	1.13	1.17	1.02	1	1.12
Al1_v1_09980	0.15	0	0.09	0.63	0.63	0.57	0.69	0.73	0.7	0.98	0.94	0.7
Al1_v1_10000	0.47	0.32	0.35	0.69	0.63	0.59	0.54	0.6	0.78	0.6	0.61	0.61
Al1_v1_10009	0.6	0.73	0.59	2.01	2.01	2.01	2.88	2.89	2.94	3.13	3.2	3.23
Al1_v1_10015	1.79	1.85	1.83	2.02	2.03	2	2.52	2.57	2.52	2.39	2.34	1.94
Al1_v1_10020	1.01	1.09	1.07	1.61	1.62	1.56	1.89	1.9	1.87	1.89	1.85	1.94
Al1_v1_10023	0.36	0.36	0.37	0.75	0.58	0.73	0.52	0.7	0.59	0.39	0.38	0.36
Al1_v1_10035	1.15	1.09	1.15	1.57	1.61	1.63	1.63	1.61	1.58	1.27	1.29	1.15
Al1_v1_10053	2.1	1.96	2.09	2.28	2.33	2.29	2.36	2.26	2.23	2.28	2.24	2.42
Al1_v1_10075	0.62	0.44	0.64	1.49	1.48	1.49	1.58	1.64	1.62	1.7	1.58	1.5
Al1_v1_10082	0.09	0.24	0.09	1.48	1.41	1.35	1.77	1.78	1.84	1.81	1.86	1.65
Al1_v1_10096	0.91	0.92	0.73	1.36	1.32	1.33	1.39	1.4	1.35	1.47	1.44	1.34
Al1_v1_10097	0.67	0	0	0.83	0.83	1.07	1.33	1.52	0.97	1.3	1.24	0.69
Al1_v1_10099	0.79	0.82	0.69	1.79	1.87	1.9	2.13	2.16	2.12	2.14	2.12	2.05
Al1_v1_10103	0.77	0.67	0.75	1.65	1.64	1.66	1.77	1.76	1.72	1.46	1.4	1.2
Al1_v1_10104	0.31	0.52	0.4	0.56	0.63	0.73	0.61	0.75	0.82	0.85	0.83	0.61
Al1_v1_10107	0	0.1	0	0.65	0.65	0.43	0.95	0.82	1.03	0.9	0.88	0.96
Al1_v1_10113	0	0	0	1.12	1.19	1.41	1.29	0.73	0.66	1.36	1.37	0
Al1_v1_10123	0.16	0.24	0.17	0.53	0.57	0.62	0.76	0.57	0.6	0.5	0.49	0.44
Al1_v1_10125	0.68	0.72	0.57	0.89	0.79	0.92	0.88	0.51	0.91	0.93	0.99	0.78
Al1_v1_10144	0	0	0	0.81	0.72	0.85	1.56	1.53	1.53	1.45	1.42	0.9
Al1_v1_10145	0	0	0	0.11	0.19	0.2	0.23	0.18	0	0.3	0.27	0
Al1_v1_10152	1.42	1.22	1.32	1.94	1.9	1.9	1.72	1.49	1.62	1.35	1.55	1.76
Al1_v1_10163	1.11	1.1	1.23	1.64	1.66	1.57	1.64	1.58	1.57	1.52	1.5	1.3
Al1_v1_10174	0.63	0.59	0.57	0.82	0.8	0.87	0.9	0.85	0.72	1.07	0.89	0.97
Al1_v1_10177	0.11	0	0	0.45	0.54	0.52	0.52	0.34	0.52	0.26	0.23	0
Al1_v1_10180	0.85	1.01	0.87	2.04	2.06	2.05	2.68	2.67	2.69	2.83	2.77	2.89
Al1_v1_10188	0.21	0.48	0.36	0.83	0.76	0.77	1.09	0.93	1.35	1.14	1.15	0.89
Al1_v1_10189	1	0.96	0.89	1.25	1.19	1.28	1.54	1.48	1.54	1.26	1.22	1.32
Al1_v1_10191	0	0.27	0.42	0.45	0.21	0	0.81	0.5	0.66	0.32	0.47	0
Al1_v1_10201	0.96	0.86	0.89	1.32	1.34	1.27	1.38	1.42	1.39	1.16	1.39	1.32
Al1_v1_10208	0.41	0.2	0.32	1.54	1.74	1.71	1.93	1.84	1.81	1.91	1.82	2.11
Al1_v1_10209	1.3	1.02	1.2	1.44	1.49	1.46	1.25	1.25	1.23	1.52	1.48	1.34
Al1_v1_10211	0.34	0	0.26	0.67	0.64	0.8	0.61	0.81	0.69	1.01	0.85	0.35
Al1_v1_10220	0.23	0.14	0	0.49	0.8	0.73	0.86	0.88	0.75	0.64	0.48	0.5
Al1_v1_10224	0.37	0.17	0.29	2.08	2.2	2.17	2.19	2.16	2.11	1.9	1.81	1.65
Al1_v1_10230	0	0	0.31	1.17	1.19	1.11	1.29	1.36	1.16	1.21	1.41	1.33
Al1_v1_10234	0	0	0	0.9	0.61	0.6	1.08	0.99	1.09	1.1	1.17	0.95
Al1_v1_10238	0.14	0	0.26	1.83	1.83	1.84	1.64	1.61	1.56	1.53	1.52	1.15
Al1_v1_10240	0.12	0.41	0.26	1	0.93	0.94	1.13	1.36	1.26	1.11	1.07	0.91
Al1_v1_10267	0	0	0	0.74	0.54	0.61	0.62	0.51	0.55	0.83	0.88	0.48
Al1_v1_10271	0	0	0	0.95	0.91	0.85	0.99	1.21	0.98	1.27	1.3	0.94
Al1_v1_10294	0.33	0.61	0	2.86	2.89	2.89	2.19	2.15	2.12	1.11	1.31	0.86
Al1_v1_10299	0.94	0.71	0.91	1.19	1.13	1.14	1.2	1.11	1.07	1.13	1.19	1.29
Al1_v1_10300	1.06	1.09	0.96	1.28	1.21	1.27	1.26	1.23	1.27	1.21	1.18	1.09
Al1_v1_10316	0.33	0.29	0.45	2.14	2.1	2.08	3.13	3.14	3.14	3.06	3.07	2.79
Al1_v1_10338	0	0	0	0.75	0.98	0.87	0.98	0.69	1.11	0.68	0.99	0.73
Al1_v1_10356	0.99	1.15	0.96	1.53	1.64	1.66	1.8	1.75	1.71	1.64	1.63	1.61
Al1_v1_10365	0.11	0	0	0.72	0.6	0.76	1.11	1.04	0.96	1.14	1.08	1.27
Al1_v1_10377	0.96	1.21	1	1.63	1.53	1.67	1.89	1.87	1.82	1.82	1.79	1.66
Al1_v1_10387	1.51	1.37	1.6	1.96	1.97	1.97	2.16	1.89	2.03	1.86	1.8	1.97
Al1_v1_10390	0.18	0	0.19	0.42	0.58	0.48	0.4	0.66	0.52	0.39	0.61	0.26
Al1_v1_10394	0.25	0.15	0.48	1.37	1.35	1.45	2.07	2.05	2	2.43	2.4	2.12
Al1_v1_10400	1.6	1.47	1.58	1.81	1.78	1.75	1.75	1.68	1.65	1.54	1.61	1.71
Al1_v1_10405	1.57	1.69	1.61	1.83	1.79	1.9	1.96	1.9	1.84	1.83	1.95	1.81
Al1_v1_10410	0.32	0.17	0.09	0.5	0.62	0.66	0.43	0.74	0.75	0.53	0.61	0.48
Al1_v1_10417	0.25	0.08	0.15	0.45	0.37	0.56	0.66	0.7	0.79	0.73	0.74	0.21
Al1_v1_10422	0.15	0.45	0.16	1.06	0.89	0.98	1.19	1.12	1.18	1.19	1.31	0.8
Al1_v1_10436	0.93	0.9	0.87	1.58	1.5	1.49	1.33	1.23	1.25	1.28	1.19	1.33
Al1_v1_10439	1.57	1.62	1.59	1.92	1.88	1.85	1.98	2.05	2.01	1.82	1.82	1.84
Al1_v1_10458	0.82	0.76	1.03	1.1	1.13	1.29	1.07	1.23	0.9	0.98	1.16	0.99
Al1_v1_10466	0.5	1.13	0.45	1.21	1.14	1.22	1.02	0.95	1.11	1.1	1.17	1.1
Al1_v1_10467	2.02	1.71	1.93	2.13	2.28	2.17	2.09	2.08	2.05	2.35	2.13	2.27
Al1_v1_10472	0.16	0.18	0	1.01	0.69	0.81	1.59	1.57	1.66	0.68	0.85	0.5
Al1_v1_10474	0	0	0.23	1.51	1.56	1.47	1.87	1.89	1.75	1.01	1.02	0.31
Al1_v1_10495	1.05	0.93	1.07	1.64	1.64	1.65	1.93	1.83	1.88	1.93	1.88	1.77
Al1_v1_10498	1.5	1.37	1.39	1.9	2.02	1.95	2.01	1.96	1.88	2.19	2.14	1.95
Al1_v1_10508	0.61	0.78	1.03	1.19	1.18	1.22	1.06	0.72	1.11	1.26	1.29	1.12
Al1_v1_10514	0.54	0.37	0.27	0.58	0.54	0.71	0.79	0.69	0.57	0.58	0.73	0.62
Al1_v1_10516	0	0.24	0.31	0.48	0.52	0.41	0.58	0.49	0.32	0.4	0.58	0
Al1_v1_10552	0.23	0	0	0.94	0.81	0.77	1.36	1.38	1.24	0.46	0.77	0.32
Al1_v1_10565	0	0	0.16	0.57	0.3	0.48	1.03	0.91	0.83	0.88	0.92	0
Al1_v1_10568	0.13	0.24	0.24	0.53	0.41	0.42	0.76	0.79	0.57	0.8	0.54	0.32
Al1_v1_10569	1.08	0.97	1.08	1.41	1.34	1.42	1.52	1.51	1.48	1.64	1.41	1.11
Al1_v1_10592	1.34	1.41	1.3	1.93	1.94	1.92	1.81	1.77	1.8	1.54	1.63	1.8
Al1_v1_10597	0.66	0.64	0.54	1.42	1.36	1.3	1.5	1.31	1.45	1.37	1.44	1.23
Al1_v1_10598	1.3	1.53	1.27	1.53	1.46	1.48	1.75	1.74	1.78	1.57	1.59	1.57
Al1_v1_10603	1.18	1.16	1.17	1.48	1.57	1.55	1.58	1.58	1.52	1.66	1.66	1.63
Al1_v1_10606	1.29	1.23	1.34	1.46	1.46	1.48	1.41	1.43	1.51	1.56	1.48	1.23
Al1_v1_10611	1.76	1.68	1.74	2.14	2.09	2.17	2.08	2.05	2.1	2.02	1.99	1.95
Al1_v1_10620	0.24	0.19	0.25	0.68	0.81	0.65	0.79	0.97	0.97	1.02	1.06	1.01
Al1_v1_10625	0.38	0.25	0	0.84	0.87	0.99	0.93	0.88	0.83	1.16	1.14	0.42
Al1_v1_10631	0	0	0.29	2.6	2.71	2.68	2.99	3.06	2.9	3.27	3.19	3.1
Al1_v1_10640	0	0	0	0.42	0.41	0.26	0.85	0.91	0.52	0	0.54	0
Al1_v1_10642	0.17	0.1	0.1	0.63	0.58	0.67	0.91	0.92	0.92	1.09	0.96	1.15
Al1_v1_10648	0.55	0.67	0.57	1.99	1.95	1.94	2.49	2.43	2.44	1.82	1.86	1.51
Al1_v1_10649	1.39	1.21	1.46	1.57	1.66	1.63	1.79	1.63	1.69	1.78	1.76	1.47
Al1_v1_10655	0.64	0.38	0.27	1.28	1.26	1.3	1.67	1.67	1.64	1.74	1.59	1.71
Al1_v1_10684	0.35	0.28	0	1.33	1.39	1.27	1.79	1.85	1.79	2.22	2.18	2.33
Al1_v1_10712	1.11	1.3	1.08	1.6	1.59	1.61	1.73	1.73	1.69	1.76	1.83	1.66
Al1_v1_10714	0	0	0	1.64	1.73	1.75	1.89	1.97	1.71	1.73	1.84	1.59
Al1_v1_10719	0.1	0	0	0.34	0.44	0.25	0.44	0.31	0.33	0.38	0.11	0
Al1_v1_10723	0	0	0	0.24	0.33	0.25	0.46	0.37	0.42	0.64	0.87	0
Al1_v1_10734	0	0	0	0.74	0.76	0.77	1.01	1.04	1.15	1	1.04	1.29
Al1_v1_10739	0	0	0	0	0.16	0	0	0.25	0	0	0.22	0
Al1_v1_10749	0	0.14	0.13	1.54	1.51	1.55	1.87	1.8	1.78	2.07	2.08	1.8
Al1_v1_10753	0	0	0	1.43	1.28	1.23	1.51	1.45	1.38	0.92	1	1.02
Al1_v1_10755	1.9	1.71	1.89	1.92	1.91	1.86	1.88	1.88	1.88	1.83	1.81	1.67
Al1_v1_10765	1	0.9	0.94	1.23	1.11	1.1	1.1	1.16	1.09	1.15	1.12	1.25
Al1_v1_10779	0.55	0.38	0.37	1.81	1.76	1.81	2.33	2.39	2.31	2.4	2.38	2.27
Al1_v1_10794	0.14	0.27	0.42	1.07	0.87	1.11	0.99	0.81	0.93	0.73	0.53	0.78
Al1_v1_10796	0.59	0.25	0.4	0.64	0.81	0.78	0.65	0	0.26	0.78	0.72	0.82
Al1_v1_10799	0.57	0.48	0.83	1.59	1.53	1.68	1.29	1.24	1.33	1.09	1.11	0.98
Al1_v1_10802	2.6	2.45	2.59	2.67	2.65	2.61	2.54	2.74	2.76	2.52	2.61	2.54
Al1_v1_10804	0.38	0	0.73	0.87	0.87	0.93	1.23	0.82	0.85	1.25	0.88	1.14
Al1_v1_10806	0.12	0	0.12	2.5	2.48	2.44	2.85	2.72	2.8	2.95	2.9	2.96
Al1_v1_10812	0.67	0.46	0.68	0.77	0.91	0.82	1.03	0.93	1.01	0.82	0.88	0.83
Al1_v1_10819	0.69	0.73	0.81	1.29	1.39	1.22	1.21	1.14	1.15	0.81	0.86	0.71
Al1_v1_10838	1.24	1.37	1.32	1.96	2.01	2.07	1.87	1.84	1.81	1.55	1.61	1.32
Al1_v1_10843	1.64	1.71	1.66	2.37	2.26	2.23	2.44	2.43	2.51	2.56	2.56	2.59
Al1_v1_10846	0	0	0	0.23	0.34	0	0	0.24	0.12	0	0	0
Al1_v1_10847	1.63	1.64	1.58	2.1	2.07	2.06	2.31	2.25	2.36	2.4	2.42	2.26
Al1_v1_10854	1.55	1.47	1.6	1.75	1.83	1.74	1.9	1.73	1.69	1.89	1.82	1.87
Al1_v1_10871	0.37	0	0	1.6	1.69	1.6	1.74	1.67	1.66	1.25	1.23	0.87
Al1_v1_10881	0.49	0	0.26	0.21	0.21	0.52	0.4	0.32	0	0	0.46	0.35
Al1_v1_10890	1.06	1.14	0.88	1.2	1.2	1.19	1.16	1.12	1.18	1.31	1.15	1.01
Al1_v1_10903	0.08	0.14	0.07	1.44	1.44	1.36	1.18	1.15	1.2	0.88	0.79	0.4
Al1_v1_10908	0.66	0.77	0.58	0.96	1.01	1	0.96	0.88	0.9	0.95	1.09	0.88
Al1_v1_10918	0.98	1.4	1.38	1.58	1.57	1.59	1.61	1.63	1.64	1.75	1.61	1.17
Al1_v1_10926	0.43	0.53	0.36	2.06	2.11	2.09	2.06	1.96	2	1.56	1.56	1.05
Al1_v1_10929	1.27	1.25	1.23	1.5	1.46	1.49	1.4	1.3	1.47	1.39	1.39	1.09
Al1_v1_10942	0.79	0.38	0.7	1	1.08	1.28	1.04	0	0.98	1.18	1.17	1.05
Al1_v1_10950	0	0	0	0	0.11	0	0.22	0	0.2	0	0	0
Al1_v1_10961	0	0.21	0	0.5	0.73	0.73	0.84	0.75	0.62	0.9	0.7	0.56
Al1_v1_10986	1.3	1.33	1.13	2.05	2.1	2.07	2.44	2.46	2.44	2.53	2.47	2.46
Al1_v1_10991	0.66	0.53	0.74	0.7	0.78	0.69	0.72	0.56	0.78	0.76	0.75	0.72
Al1_v1_10999	1.26	1.19	1.12	1.4	1.46	1.46	1.53	1.3	1.48	1.41	1.4	1.38
Al1_v1_11006	1.22	1.12	1.19	1.52	1.56	1.67	1.57	1.54	1.48	1.83	1.68	1.61
Al1_v1_11035	0.74	0.79	0.66	1.48	1.35	1.36	1.54	1.58	1.75	0.94	1.02	1.66
Al1_v1_11036	0.8	0.83	0.79	1.93	1.86	1.86	1.46	1.36	1.18	0.87	0.91	1.31
Al1_v1_11047	0.34	0.55	0.42	0.54	0.88	0.75	0.77	0.63	0.55	0.81	0.76	0.66
Al1_v1_11050	0.22	0	0	1.09	1.15	1.29	1.3	1.33	1.21	0.56	0.63	0.69
Al1_v1_11053	0.46	0.76	0.48	3.12	3.11	3.09	3.89	3.84	3.88	3.82	3.78	3.85
Al1_v1_11056	1.77	1.85	1.82	1.95	1.98	1.97	2.03	1.9	1.97	2.12	2.15	1.98
Al1_v1_11066	0.23	0.25	0.17	1.38	1.33	1.38	1.06	1.07	1.01	0.91	0.61	0.45
Al1_v1_11074	0	1.02	0.84	1.22	0.88	1.22	0.97	0.95	0.87	1.39	1.4	0
Al1_v1_11096	0	0.23	0	0.48	0.55	0.49	0.87	0.66	0	0.66	0.61	0.71
Al1_v1_11103	1.34	1.34	1.33	2.16	2.2	2.15	2.23	2.26	2.43	2.55	2.45	2.5
Al1_v1_11123	1.19	1.3	1.22	1.43	1.4	1.43	1.42	1.39	1.36	1.54	1.48	1.41
Al1_v1_11179	0	0	0	0.25	0.25	0.18	0.12	0.16	0.24	0	0.26	0
Al1_v1_11184	0.23	0.45	0.39	0.65	0.64	0.66	0.67	0.63	0.67	0.45	0.6	0.6
Al1_v1_11187	0	0	0	0.18	0	0.1	0.6	0.67	0.56	0.58	0.7	0
Al1_v1_11226	0.97	0.93	1.06	1.2	1.16	1.27	1.2	1.26	1.1	1.23	1.18	0.94
Al1_v1_11233	0.9	0.95	0.96	1.45	1.57	1.6	1.44	1.4	1.41	1.24	1.22	1.01
Al1_v1_11275	0.5	0.41	0.4	2.07	2.14	2.15	2.18	2.15	2.16	2.43	2.36	2.45
Al1_v1_11296	0.63	0.34	0.46	1.76	1.75	1.77	1.61	1.51	1.39	1.03	1	0.52
Al1_v1_11298	1.47	1.57	1.46	2.74	2.69	2.7	2.97	2.96	3.01	2.57	2.57	2.24
Al1_v1_11303	0	0	0.67	2.11	1.62	0.9	0.84	0.91	1.36	0.84	1.04	0.69
Al1_v1_11304	0.73	0.71	0.56	0.86	1.04	0.95	1.07	0.79	0.9	1.02	0.78	0.88
Al1_v1_11305	1.6	1.48	1.67	1.81	1.88	1.87	1.85	1.87	1.76	1.85	1.84	1.93
Al1_v1_11312	1.13	1.19	1.01	2.83	2.78	2.79	3.38	3.36	3.42	3.06	3.1	2.73
Al1_v1_11322	1.11	1.05	1.12	1.18	1.22	1.18	1.32	1.16	1.25	1.21	1.27	1.06
Al1_v1_11329	0.27	0.17	0.37	0.56	0.52	0.56	0.42	0.65	0.38	0.44	0.4	0.37
Al1_v1_11370	1.04	1.1	1.15	1.33	1.25	1.22	1.18	1.18	1.25	1.18	1.25	1.23
Al1_v1_11374	1.04	1.33	1.2	1.79	1.84	1.8	2.01	2.03	1.96	1.81	1.79	1.93
Al1_v1_11379	1.51	1.4	1.51	1.93	1.96	1.93	2.38	2.35	2.35	2.26	2.27	2.23
Al1_v1_11386	1.78	1.75	1.82	1.9	1.87	1.87	1.82	1.87	1.79	1.83	1.82	1.89
Al1_v1_11395	0	0	0	0.99	1.18	1.12	1.51	1.59	1.64	1.6	1.63	1.73
Al1_v1_11400	0.08	0.14	0.03	0.29	0.27	0.28	0.27	0.22	0.14	0.2	0.12	0.12
Al1_v1_11403	0.47	0.56	0.63	1.69	1.81	1.8	2	2.02	1.95	2.18	2.19	2.43
Al1_v1_11406	0.59	0.6	0.32	1.43	1.41	1.48	1.48	1.41	1.31	1.56	1.49	1.37
Al1_v1_11412	0.26	0.21	0.34	0.36	0.4	0.4	0.86	0.61	0.8	0.52	0.64	0.44
Al1_v1_11418	0.77	0.87	0.9	1.02	1.03	0.94	1.34	1.31	1.24	1.05	0.89	0.73
Al1_v1_11425	0.39	0	0.25	1.21	1.14	1.15	0.91	1.04	1.03	1.15	1.22	1
Al1_v1_11429	0.57	0.54	0.6	1.12	1.12	1.05	1.07	0.93	0.95	1	0.82	0.75
Al1_v1_11430	0	0	0	1.62	1.74	1.59	2.07	2.08	2.11	2.43	2.4	2.31
Al1_v1_11434	0.45	0.55	0.43	0.83	0.89	0.8	0.54	0.65	0.68	0.83	0.89	0.5
Al1_v1_11437	0.22	0.73	0.72	0.79	0.86	1	0.91	0.87	0.84	1.12	1.14	0.49
Al1_v1_11438	0.16	0.3	0.29	1.49	1.5	1.44	1.69	1.6	1.53	1.67	1.58	1.1
Al1_v1_11441	0	0	0.82	1.13	0.74	0	0	1.31	0.92	0	0	0
Al1_v1_11447	0	0	0.28	0.22	0.48	0	0.64	0.53	0.59	0.76	0.79	0
Al1_v1_11449	0.38	0.52	0.35	0.74	0.8	0.69	0.65	0.93	0.78	0.98	0.94	0.4
Al1_v1_11460	1.12	1.25	1.16	1.97	2.07	1.98	2.41	2.47	2.37	2.56	2.47	2.45
Al1_v1_11467	0.27	0.19	0.23	1.24	1.26	1.3	1.26	1	1.2	1.32	1.24	0.98
Al1_v1_11473	1.96	1.81	1.94	3.07	3.04	3.01	3.16	3.15	3.16	3.38	3.31	3.26
Al1_v1_11474	0.31	0.35	0.37	0.39	0.3	0.4	0.64	0.53	0.68	0.6	0.5	0.3
Al1_v1_11479	1.2	1.28	1.29	1.23	1.24	1.22	1.34	1.32	1.35	1.44	1.41	1.12
Al1_v1_11483	1.64	1.64	1.67	2.36	2.31	2.29	2.46	2.39	2.44	2.52	2.54	2.45
Al1_v1_11484	0.54	0.57	0.58	0.73	0.75	0.84	0.76	0.78	0.69	0.91	0.91	0.52
Al1_v1_11503	0.55	0.29	0	1.77	1.76	1.78	1.63	1.5	1.49	1.25	1.16	1.12
Al1_v1_11506	0.54	0.78	0.64	1.02	0.97	1.13	0.87	0.91	0.91	1.01	0.98	0.73
Al1_v1_11512	1.9	1.96	1.87	2.71	2.72	2.72	2.49	2.6	2.51	2.48	2.49	2.68
Al1_v1_11527	0.7	0.78	0.81	0.91	1.1	0.94	0.95	0.76	1.05	0.96	1.15	1
Al1_v1_11535	0.73	0.37	0.58	1.38	1.26	1.27	1.75	1.67	1.68	2.05	2.04	1.95
Al1_v1_11545	2.02	2.03	2.07	2.33	2.4	2.42	2.56	2.53	2.49	2.38	2.34	2.17
Al1_v1_11573	1.17	1.32	1.11	1.89	1.88	1.89	1.96	1.92	1.95	1.33	1.38	1.43
Al1_v1_11593	0.28	0.3	0.17	0.6	0.59	0.44	0.58	0.61	0.6	0.41	0.53	0.23
Al1_v1_11609	1.33	1.02	1.29	1.54	1.45	1.53	1.45	1.26	1.38	1.42	1.47	1.45
Al1_v1_11614	0.5	0.53	0.57	1.11	1.24	1.19	1.25	1.24	1.23	1.21	0.95	0.86
Al1_v1_11617	1.36	1.4	1.3	1.81	1.87	1.82	2.06	2.05	2.02	1.88	1.79	1.69
Al1_v1_11622	0.26	0.23	0.09	1.26	1.26	1.22	1.68	1.52	1.58	1.8	1.78	1.71
Al1_v1_11636	0.12	0.37	0.12	0.5	0.56	0.43	0.64	0.27	0.49	0.43	0.51	0.29
Al1_v1_11640	0	0	0	0.59	0.83	0.4	0.81	0.55	0.49	1.06	0.74	0.84
Al1_v1_11645	0	0.18	0.17	0	0.82	0.52	0.59	0.26	0.21	0.69	0.7	0.31
Al1_v1_11646	0.86	0.37	0.78	0.99	1.17	1.16	1.28	1.11	1.15	1.4	1.44	1.23
Al1_v1_11657	0	0	0.21	0.51	0.51	0.71	0.43	0.53	0.22	0.26	0	0.28
Al1_v1_11659	0.91	0.75	0.79	1.07	1.09	1.11	1.1	0.94	0.99	1.01	1.12	1.07
Al1_v1_11664	0	0	0.16	0.21	0.29	0.49	0.3	0.51	0.49	0.59	0.47	0.36
Al1_v1_11665	0	0	0	0.49	0.4	0.18	0.36	0.28	0.3	0.12	0.18	0.31
Al1_v1_11667	0.99	0.95	0.92	1.91	1.91	1.92	1.72	1.68	1.7	0.95	1.06	0.8
Al1_v1_11668	0.7	0.61	0.73	1	1.01	1.02	0.95	1.02	1.1	1.08	1.12	1.22
Al1_v1_11673	0.36	0.41	0.34	1.15	1.1	1.02	1.26	1.26	1.16	1.26	1.43	1.21
Al1_v1_11674	0	0.19	0.41	1.14	1.26	1.27	1.12	1.2	1.2	1.51	1.39	0.94
Al1_v1_11679	1.09	0.94	1.05	1.96	1.97	1.95	1.69	1.74	1.68	1.77	1.81	1.4
Al1_v1_11682	1.19	1.47	1.12	1.42	1.47	1.46	1.61	1.6	1.65	1.41	1.41	1.21
Al1_v1_11683	1.43	1.39	1.47	1.6	1.59	1.56	1.73	1.73	1.78	1.74	1.74	1.65
Al1_v1_11688	0.55	0.54	0.27	1.08	0.95	0.97	1.09	1.23	1.14	0.52	0.73	0.56
Al1_v1_11701	0.07	0.06	0.02	0.14	0.11	0.08	0.17	0.21	0.24	0.17	0.11	0.05
Al1_v1_11704	1.09	1.02	1.05	1.44	1.56	1.57	1.56	1.47	1.39	1.3	1.34	0.94
Al1_v1_11709	0.43	0.55	0.34	1.03	1.1	1.18	1.25	1.08	1.26	1.21	1	0.91
Al1_v1_11727	0.61	0.39	0.63	1.63	1.62	1.63	1.47	1.42	1.39	1.24	0.95	1.08
Al1_v1_11742	1.1	1.05	1.05	1.33	1.26	1.26	1.48	1.38	1.51	1.42	1.45	1.37
Al1_v1_11747	1.1	0.79	0.95	0.97	1.03	1.08	1.15	0.96	1.05	1.02	1.11	1.04
Al1_v1_11757	1.33	1.36	1.22	1.37	1.54	1.54	1.48	1.5	1.33	1.46	1.55	1.6
Al1_v1_11762	0.27	0.09	0.09	0.74	0.8	0.71	0.76	0.64	0.62	0.21	0.1	0
Al1_v1_11790	0	0	0.13	0.31	0.31	0.31	0.3	0.28	0.46	0.58	0.42	0
Al1_v1_11795	0.35	0.65	0.37	1.56	1.74	1.67	2.03	2.16	2.02	2.22	2.32	2.44
Al1_v1_11797	0.89	0.62	0.85	0.97	0.99	1.06	1.07	0.99	0.91	1.26	1.27	1.26
Al1_v1_11805	0.27	0.42	0.51	0.68	0.68	0.71	0.51	0.52	0.63	0.27	0.48	0.52
Al1_v1_11806	1.59	1.67	1.64	2.33	2.36	2.42	2.34	2.38	2.29	2.1	2.1	2.13
Al1_v1_11815	0.39	0.28	0.55	1.34	1.3	1.31	1.89	1.9	1.91	2.22	2.26	2.2
Al1_v1_11820	0.77	0.78	0.64	1.38	1.38	1.32	1.19	1.17	1.23	1.23	1.09	1
Al1_v1_11836	0.43	0.56	0.58	1.53	1.62	1.58	1.74	1.68	1.62	1.62	1.61	1.28
Al1_v1_11849	0.13	0.08	0	0.32	0.34	0.37	0.46	0.17	0.41	0.56	0.42	0.46
Al1_v1_11861	0.65	0.6	0.76	0.76	0.81	0.72	1.03	0.99	1.02	0.8	0.87	0.7
Al1_v1_11868	0.23	0	0	0.97	1.08	1.01	1.14	1.31	1.2	1.28	1.38	0.88
Al1_v1_11869	0	0.14	0.13	0.49	0.41	0.59	0.66	0.28	0.79	0.75	0.7	0.62
Al1_v1_11877	0	0	0	0.74	0.81	0.71	0.73	0.66	0.73	0.57	0	0.31
Al1_v1_11882	0.21	0.38	0.22	0.56	0.8	0.81	0.73	0.56	0.49	0.27	0.51	0.3
Al1_v1_11905	1.06	1.14	1.05	1.12	1.13	1.12	1.33	1.39	1.38	1.24	1.22	1.08
Al1_v1_11907	0.3	0.39	0.62	0.71	0.85	0.92	0.97	0.81	0.94	0.99	1.02	1.04
Al1_v1_11913	0	0.24	0.23	1.13	0.86	1.07	1.17	1.01	0.97	1.48	1.44	1.23
Al1_v1_11919	0.36	0.47	0.1	0.79	0.76	0.91	0.48	0.8	0.65	0.97	0.93	0.7
Al1_v1_11920	0.56	0.49	0.52	0.96	0.98	0.95	0.78	0.81	0.82	0.56	0.67	0.69
Al1_v1_11921	0.89	0.88	0.94	1.64	1.58	1.64	1.68	1.71	1.61	1.23	1.43	1.57
Al1_v1_11923	0.57	1.11	0.55	1.99	1.99	2.01	2.53	2.5	2.35	2.18	2.17	1.13
Al1_v1_11926	1.21	1.34	1.25	2.56	2.56	2.57	2.5	2.48	2.41	2.38	2.41	2.06
Al1_v1_11929	0.77	0.65	0.75	1.04	0.97	0.9	0.91	0.94	0.98	0.79	0.83	0.71
Al1_v1_11933	1.08	0.92	1.12	1.39	1.28	1.31	1.36	1.4	1.43	1.33	1.34	1.35
Al1_v1_11935	0.34	0.59	0.5	1.25	1.27	1.34	0.81	0.77	0.75	0.88	0.93	0.79
Al1_v1_11936	0	0.55	0.15	1.97	1.9	1.94	2.46	2.48	2.31	1.95	1.96	1.07
Al1_v1_11939	0.24	0.25	0.3	1.07	1.08	1.04	0.96	1.01	1.19	0.75	0.68	0.33
Al1_v1_11944	0.94	1	0.94	1.19	1.1	1.11	1.05	1.03	0.99	1.14	1.1	1.11
Al1_v1_11952	1.77	2.05	1.75	3.13	3.13	3.13	2.91	3.01	2.85	2.57	2.56	1.43
Al1_v1_11953	1.16	0.73	1.04	1.67	1.75	1.77	1.33	1.56	1.28	1.61	1.57	1.21
Al1_v1_11954	1.27	1.16	1.36	1.85	1.71	1.81	1.8	1.76	1.79	1.45	1.58	1.34
Al1_v1_11964	0.1	0.33	0.32	1.8	1.85	1.85	1.78	1.55	1.62	1.61	1.56	0.96
Al1_v1_11966	1.64	1.72	1.75	2.19	2.26	2.26	2.06	2.14	2	2.16	2.08	1.88
Al1_v1_11968	1.8	1.71	1.78	2.15	2.18	2.17	2.42	2.33	2.32	2.24	2.16	2.29
Al1_v1_11969	1.47	1.27	1.48	1.89	1.95	1.95	1.98	1.87	1.87	1.39	1.39	1.86
Al1_v1_11972	0	0	0	0.95	1.39	0.96	1.32	1.46	1.09	2	1.57	1.23
Al1_v1_11976	0.82	0.72	0.8	0.76	0.94	0.92	0.91	1.02	0.97	0.88	0.84	0.79
Al1_v1_11995	1.21	1.16	1.11	1.74	1.73	1.73	1.77	1.72	1.65	1.99	1.94	1.88
Al1_v1_11997	0.74	0.49	0.89	2.02	2	2	2.87	2.91	2.86	3.2	3.18	3.38
Al1_v1_12000	0.34	0.36	0.48	0.66	0.63	0.49	0.6	0.47	0.62	0.78	0.81	0.6
Al1_v1_12003	0.31	0.56	0.32	2.4	2.4	2.35	2.74	2.7	2.72	2.45	2.45	2.29
Al1_v1_12006	0	0	0	0.44	0.44	0.45	0.51	0	0.55	0	0.57	0
Al1_v1_12021	0.17	0.1	0.41	0.47	0.59	0.44	0.64	0.64	0.58	0.81	0.71	0.52
Al1_v1_12034	0.23	0.83	0.64	1.12	1.09	1.19	1.28	1.16	1.09	1.39	1.14	1.16
Al1_v1_12039	1.21	1.21	1.21	1.56	1.53	1.58	1.7	1.57	1.61	1.71	1.78	1.71
Al1_v1_12044	1.1	1.2	1.03	1.93	1.83	1.85	2.3	2.28	2.2	2.16	2.08	1.79
Al1_v1_12052	0.57	0.43	0.54	1.26	1.29	1.27	1.49	1.56	1.48	1.5	1.44	1.17
Al1_v1_12058	0.71	0.31	0.82	0.59	0.75	0.57	0.64	0.82	0.82	0.69	0.6	0.3
Al1_v1_12060	1.51	1.55	1.46	1.65	1.7	1.73	1.84	1.87	1.86	1.83	1.89	1.61
Al1_v1_12062	0	0	0	0.16	0.27	0.16	0.78	0.86	0.55	0.99	0.64	0
Al1_v1_12064	0	0	0	0	0.21	0.36	0	0	0.45	0.51	0.29	0.36
Al1_v1_12077	0	0	0	1.31	1.03	1.32	1.4	0	1.17	1.26	1.2	0
Al1_v1_12088	0	0	0	0.11	0.11	0.28	0.24	0.18	0.15	0	0.37	0.2
Al1_v1_12090	0	0	0	0.89	0.43	0.98	1.14	0.84	0.77	0.61	0.95	0
Al1_v1_12091	0	0	0	0.73	0.73	0.74	1.08	1.22	0.87	0.95	1.16	1
Al1_v1_12098	0.71	0.52	0.5	0.82	1.21	1.2	1.12	1.04	1.1	0.83	0.35	0.88
Al1_v1_12099	0	0	0	0.23	0.31	0.23	0.61	0.35	0.48	0	0.32	0.38
Al1_v1_12101	0	0	0	0.5	0.66	0.39	0.57	0.36	0.62	0	0.64	0
Al1_v1_12127	1.22	1.23	1.31	2.09	2.11	2.14	2.24	2.36	2.35	2.27	2.28	1.83
Al1_v1_12130	1.37	1.38	1.26	1.62	1.65	1.63	1.65	1.62	1.6	1.6	1.55	1.66
Al1_v1_12152	0.59	0.65	0.54	0.68	0.75	0.7	0.63	0.6	0.81	0.84	0.79	0.7
Al1_v1_12177	1	0.89	0.96	1.83	1.81	1.78	1.91	1.83	1.8	1.64	1.55	2.22
Al1_v1_12193	0.98	1.13	1.01	1.78	1.83	1.82	2.1	2.1	2.1	2.02	2.05	1.87
Al1_v1_12202	0.37	0.18	0.5	2.7	2.75	2.74	2.67	2.68	2.67	2.66	2.67	2.36
Al1_v1_12210	0.52	0.63	0.59	1.06	1.01	1.05	1.31	1.38	1.35	0.95	1.05	0.77
Al1_v1_12220	1.18	1.17	1.27	1.79	1.7	1.77	1.68	1.68	1.66	1.7	1.72	1.72
Al1_v1_12242	0.4	0.34	0.49	0.95	0.84	0.94	1.13	1.13	1.22	0.6	0.76	0.68
Al1_v1_12244	0.27	0.12	0.11	0.61	0.73	0.64	1.03	0.92	0.78	0.95	0.91	0.66
Al1_v1_12254	0	0.11	0.1	0.52	0.29	0.2	0.54	0.53	0.38	0.62	0.69	0.14
Al1_v1_12257	0.97	1.11	1.02	1.52	1.52	1.46	1.48	1.49	1.43	1.59	1.5	1.36
Al1_v1_12260	1.93	1.97	1.97	2.17	2.1	2.1	2.4	2.4	2.37	2.28	2.27	2.2
Al1_v1_12286	0.97	0.7	0.89	1.16	1.14	1.05	1.06	1.09	1.01	1.12	1.13	1.21
Al1_v1_12302	0.83	0.57	0.73	1.68	1.76	1.66	2.08	2.05	1.9	2.09	2.13	2.09
Al1_v1_12303	0.97	0.61	0.74	1.41	1.39	1.41	1.27	1.27	1.29	1.11	0.84	0.59
Al1_v1_12306	1.02	0.88	0.8	1.67	1.86	1.8	1.79	1.71	1.67	2	1.83	1.93
Al1_v1_12308	0.89	0.76	0.87	1.1	0.92	0.97	1	1.03	1.04	1	1.03	0.97
Al1_v1_12311	2	1.9	2	3.08	3.11	3.12	3.36	3.38	3.37	3.53	3.53	3.63
Al1_v1_12316	1.46	1.55	1.49	2.02	2.01	2.02	2.22	2.19	2.19	2.04	2.03	2.08
Al1_v1_12337	0	0	0	0.06	0.06	0	0.08	0.26	0.28	0.33	0.3	0
Al1_v1_12339	0.82	0.74	0.6	0.97	1.01	0.93	0.91	0.89	0.79	0.86	0.84	0.87
Al1_v1_12348	0.77	0.81	0.74	0.89	0.86	0.95	1.2	1.17	1.18	0.95	1.01	0.9
Al1_v1_12354	1.17	1.15	1.19	1.73	1.67	1.65	1.71	1.65	1.77	1.54	1.53	1.7
Al1_v1_12363	1.87	1.72	1.87	1.86	1.92	1.91	1.9	1.91	1.84	1.89	1.86	1.72
Al1_v1_12365	1.64	1.72	1.68	1.97	1.98	1.98	1.95	1.98	1.94	1.83	1.87	2.08
Al1_v1_12367	1.59	1.65	1.55	2.45	2.47	2.47	2.53	2.53	2.58	2.43	2.46	2.43
Al1_v1_12378	1.32	1.2	1.21	1.44	1.5	1.56	1.53	1.65	1.49	1.37	1.33	1.42
Al1_v1_12380	2.3	2.12	2.3	3.13	3.19	3.2	3.29	3.19	3.17	2.95	2.88	2.69
Al1_v1_12386	0	0.34	0	1.44	1.47	1.59	1.77	1.87	1.78	2.13	2.16	2.13
Al1_v1_12397	0.97	1.09	0.92	1.91	1.89	1.92	1.9	1.86	1.84	1.46	1.47	1.1
Al1_v1_12408	0.34	0.36	0.21	1.28	1.24	1.39	1.16	1.16	1.07	0.48	0.62	0.16
Al1_v1_12413	0.34	0.12	0.12	0.37	0.59	0.58	0.65	0.76	0.36	0.26	0.72	0.67
Al1_v1_12428	0.31	0.38	0.48	1.71	1.7	1.74	1.84	1.86	1.76	1.82	1.87	1.73
Al1_v1_12430	0.79	0.77	0.67	1.07	1.15	1.11	1.17	1.27	1.29	0.84	1.04	1.03
Al1_v1_12431	0.97	1.01	0.99	1.42	1.5	1.43	1.64	1.65	1.64	1.74	1.74	1.41
Al1_v1_12449	0.47	0.21	0.44	2.02	2.01	1.97	2.35	2.4	2.32	2.55	2.55	2.22
Al1_v1_12452	0	0	0	1.51	1.6	0.96	1.91	1.85	1.91	2.19	2.26	1.91
Al1_v1_12455	0.44	0.56	0.21	0.46	0.38	0.68	0.33	0.42	0.22	0.42	0.66	0.29
Al1_v1_12457	0.91	1.01	0.91	1.69	1.71	1.65	1.66	1.64	1.52	1.94	1.95	1.74
Al1_v1_12472	1.19	1.19	1.05	1.43	1.46	1.41	1.34	1.34	1.29	1.39	1.22	1.38
Al1_v1_12475	1.29	1.22	1.3	1.63	1.56	1.6	1.74	1.72	1.74	1.53	1.57	1.61
Al1_v1_12476	1.24	1.23	1.27	1.74	1.82	1.75	1.7	1.74	1.66	1.61	1.61	1.54
Al1_v1_12496	2.14	2.09	2.14	2.22	2.22	2.21	2.25	2.22	2.19	2.28	2.25	2.18
Al1_v1_12501	1.51	1.42	1.45	1.54	1.61	1.57	1.7	1.74	1.75	1.87	1.84	1.44
Al1_v1_12519	0.59	0.58	0.89	0.76	1	0.98	1.16	1.08	1.13	1.19	1.12	0.92
Al1_v1_12524	1.12	1.01	1.08	1.22	1.3	1.06	1.13	1.24	1.3	0.93	1.21	0.93
Al1_v1_12544	1.74	1.72	1.71	2.47	2.52	2.49	2.2	2.18	2.14	2.04	2.03	1.88
Al1_v1_12552	1.09	1.02	1.03	1.74	1.75	1.75	1.94	2.02	1.99	2.12	2.17	2.15
Al1_v1_12565	0.97	0.86	0.91	2.2	2.22	2.18	1.67	1.57	1.66	1.44	1.35	1.26
Al1_v1_12567	1.26	1.18	1.27	1.52	1.4	1.51	1.56	1.65	1.7	1.29	1.37	1.4
Al1_v1_12573	1.46	1.51	1.43	1.59	1.53	1.59	1.67	1.67	1.7	1.57	1.53	1.56
Al1_v1_12591	0.66	0.69	0.35	0.85	0.8	0.88	1.2	1.18	1.15	1.1	1.19	1.18
Al1_v1_12596	0.18	0.59	0.38	1.16	1.1	1.1	1.37	1.3	1.33	1.47	1.41	1.38
Al1_v1_12602	1.06	0.94	0.83	1.71	1.78	1.82	1.74	1.71	1.78	1.75	1.64	2
Al1_v1_12613	0.23	0.37	0.55	1.39	1.37	1.24	1.45	1.39	1.4	1.2	1.16	1.21
Al1_v1_12636	1.38	1.41	1.51	2.46	2.45	2.48	2.73	2.76	2.69	2.78	2.82	2.78
Al1_v1_12656	0.56	0.3	0.29	0.93	0.89	0.8	1.01	0.88	0.97	1.04	1.13	0.82
Al1_v1_12657	1.28	1.28	1.29	1.5	1.39	1.43	1.42	1.41	1.42	1.31	1.36	1.43
Al1_v1_12663	0	0.45	0.44	1.26	1.31	1.19	1.28	1.32	1.29	1.42	1.37	0.95
Al1_v1_12664	0.43	0.6	0.49	1.18	1.09	1.15	1.52	1.49	1.58	1.52	1.55	1.35
Al1_v1_12668	0.47	0.5	0.48	0.85	1.2	1.12	1.02	0.96	1.15	1.4	1.18	1.21
Al1_v1_12672	0.23	0.25	0	1.04	0.96	1.09	1.36	1.49	1.3	1.61	1.65	1.51
Al1_v1_12684	1.86	1.85	1.86	2.18	2.22	2.24	2.47	2.45	2.36	2.16	2.12	1.95
Al1_v1_12687	0	0	0	1.01	0.94	1.12	1.27	1.23	1	0.78	0.87	0
Al1_v1_12709	0	0.56	0	0.46	0.67	0.68	0.75	0.63	0	0.64	1.1	0
Al1_v1_12716	0	0	0.18	0.88	0.96	0.91	0.9	0.98	0.9	1.23	1.23	0.84
Al1_v1_12723	0.22	0.23	0.15	0.61	0.63	0.65	0.85	0.89	0.85	0.89	0.89	0.63
Al1_v1_12733	0.17	0.18	0	1.08	1.09	1.12	1.29	0.98	0.87	0.8	0.58	0.67
Al1_v1_12741	0.27	0.12	0.53	0.55	0.61	0.5	0.56	0.53	0.42	0.34	0.44	0.16
Al1_v1_12749	0	0.04	0	0	0	0.06	0.07	0.05	0.08	0.05	0	0
Al1_v1_12751	0.52	0.57	0.62	1.72	1.62	1.68	1.87	1.86	1.94	1.77	1.78	1.47
Al1_v1_12756	0	0.22	0.21	0.68	0.38	0.17	0.44	1	0.89	0.71	0.66	0.68
Al1_v1_12762	1.14	1.26	1.12	1.78	1.88	1.92	1.73	1.54	1.54	1.8	1.71	1.66
Al1_v1_12771	1.12	0.89	0.87	1.83	1.75	1.76	1.66	1.59	1.73	1.31	0.67	1.25
Al1_v1_12772	0.64	0.61	0.58	1.26	1.21	1.25	1.15	1.22	1.27	1.27	1.31	1.11
Al1_v1_12780	0.48	0.73	0.65	1.38	1.37	1.41	1.22	1.27	1.12	1.17	1.35	1.2
Al1_v1_12781	1.9	2.02	1.91	2.56	2.54	2.53	2.61	2.57	2.6	2.56	2.55	2.36
Al1_v1_12796	0	0	0.63	0.76	0.95	0.63	0.96	0.58	0.65	1.19	1.12	0.63
Al1_v1_12797	1.33	1.35	1.38	1.6	1.52	1.57	1.66	1.6	1.52	1.49	1.37	1.24
Al1_v1_12798	0	0	0.18	0.46	0.24	0.33	0.17	0.36	0.42	0	0.2	0
Al1_v1_12806	0	0	0	0.52	0	0	0.59	0.96	0.78	1.13	0.91	0
Al1_v1_12810	0	0.28	0	1.47	1.53	1.48	1.83	2.02	2	1.67	1.57	1.56
Al1_v1_12818	0.72	0.69	0.67	1.15	1.18	1.2	1.73	1.68	1.6	1.67	1.59	1.37
Al1_v1_12820	0.19	0.2	0.19	1.39	1.5	1.53	1.45	1.53	1.43	1.69	1.52	1.27
Al1_v1_12823	1.35	1.49	1.36	1.72	1.66	1.65	1.82	1.87	1.84	1.68	1.76	1.75
Al1_v1_12828	0.48	0.44	0.46	0.6	0.49	0.58	0.56	0.7	0.65	0.47	0.53	0.54
Al1_v1_12830	1.03	1.05	0.86	1.51	1.42	1.44	1.46	1.51	1.51	1.42	1.43	1.24
Al1_v1_12845	0.42	0.38	0.34	1.42	1.39	1.43	1.3	1.27	1.27	1.18	1.12	0.64
Al1_v1_12849	0	0.39	0.29	1.11	0.97	0.99	1.15	1.12	1	1.4	1.41	0.9
Al1_v1_12855	0.19	0.31	0.3	0.78	0.7	0.67	0.62	0.49	0.57	0.49	0.52	0.62
Al1_v1_12867	0	0	0.03	0.22	0.23	0.17	0.32	0.05	0.29	0.18	0	0
Al1_v1_12876	1.55	1.48	1.52	1.49	1.53	1.61	1.59	1.6	1.48	1.45	1.53	1.55
Al1_v1_12881	0.1	0	0.27	0.36	0.21	0.36	0.41	0.33	0.35	0.24	0.22	0.43
Al1_v1_12899	0.82	0.91	0.47	3.36	3.36	3.33	3.98	3.94	3.84	3.88	3.84	2.85
Al1_v1_12900	0.19	0	0.52	0.15	0.43	0.36	0.41	0.24	0.45	0.4	0.22	0
Al1_v1_12907	0	0	0	0.47	0.43	0.41	0.79	0.54	0.77	0.74	0.63	0.52
Al1_v1_12913	0.4	0.48	0.46	0.76	0.8	0.76	0.88	1.02	0.76	1.01	0.78	0.86
Al1_v1_12917	1.31	1.26	1.05	1.53	1.6	1.59	1.54	1.56	1.52	1.53	1.68	1.38
Al1_v1_12923	0.16	0.12	0.12	0.92	0.98	0.96	1.58	1.57	1.64	1.4	1.33	0.99
Al1_v1_12930	0.5	1.09	0.61	1.88	1.87	1.93	1.9	2.12	1.86	0.78	0.73	0
Al1_v1_12940	0	0.31	0	0.46	0.46	0.47	0.53	0.48	0.19	0.64	0.53	0.52
Al1_v1_12951	1.07	0.95	1.04	2.14	2.23	2.19	2.63	2.59	2.58	2.83	2.79	2.69
Al1_v1_12965	0.44	0.41	0.36	1.16	1.25	1.25	1.64	1.69	1.7	1.6	1.66	1.61
Al1_v1_12981	0.5	0.55	0.47	1.29	1.28	1.32	1.75	1.72	1.79	1.86	1.86	1.85
Al1_v1_12993	1.83	1.68	1.84	1.97	1.96	1.93	1.98	1.94	1.96	1.87	1.9	1.96
Al1_v1_13006	0.96	1.23	0.79	1.33	1.28	1.35	1.37	1.43	1.52	1.41	1.46	1.25
Al1_v1_13029	0.32	0	0	0.44	0.72	0.65	0.63	0.4	0.54	1.01	0.56	0.65
Al1_v1_13035	0	0	0	0.11	0.11	0.21	0	0.18	0	0	0	0
Al1_v1_13045	0.76	0.7	0.38	0.95	0.83	0.9	0.8	0.82	0.8	0.97	0.73	0.76
Al1_v1_13048	2	2.18	2.09	2.42	2.36	2.38	2.64	2.7	2.69	2.53	2.52	2.58
Al1_v1_13050	0	0	0	1.79	1.71	1.43	1.42	1.86	1.36	1.96	2.07	1.86
Al1_v1_13055	0.61	0.52	0.5	1.6	1.61	1.63	2.13	2.03	2.04	2.13	2.13	2.09
Al1_v1_13056	0.48	0.57	0.27	0.78	0.9	0.77	0.84	0.64	0.87	0.74	0.69	0.55
Al1_v1_13057	0	0	0	0	0	0.18	0	0	0.24	0.16	0.14	0
Al1_v1_13060	0.15	0.16	0.06	0.24	0.29	0.32	0.37	0.33	0.48	0.33	0.17	0.08
Al1_v1_13069	0.09	0	0.17	0.46	0.51	0.38	0.44	0.45	0.4	0.54	0.49	0.31
Al1_v1_13077	0.93	1.06	1.03	1.61	1.58	1.59	2.05	2.05	2.09	2.11	2.06	1.88
Al1_v1_13083	0.3	0.58	0.42	1.82	1.9	1.89	2.47	2.52	2.5	2.77	2.78	2.8
Al1_v1_13089	0.83	0.89	0.94	1.41	1.33	1.4	1.56	1.65	1.54	1.58	1.53	1.7
Al1_v1_13090	0.12	0.37	0.42	0.66	0.66	0.75	0.69	0.78	0.61	0.79	0.82	0.73
Al1_v1_13102	0.76	0.73	0.65	1.31	1.31	1.31	1.6	1.62	1.63	1.63	1.55	1.36
Al1_v1_13113	1.08	1.2	1.01	1.81	1.76	1.82	1.68	1.63	1.72	1.69	1.62	1.56
Al1_v1_13116	1.32	1.65	1.33	1.68	1.65	1.7	1.77	1.69	1.76	1.73	1.72	1.6
Al1_v1_13121	0.94	1.15	1.1	1.71	1.67	1.66	1.45	1.44	1.45	1.43	1.45	1.47
Al1_v1_13124	0	0	0.19	0.26	0.26	0.35	0.18	0	0.34	0.24	0.21	0
Al1_v1_13125	0.27	0.29	0	0.7	0.88	0.92	0.83	1.27	0.68	0.91	1.01	0.8
Al1_v1_13129	2.27	2.42	2.26	2.36	2.32	2.31	2.59	2.62	2.59	2.45	2.49	2.3
Al1_v1_13132	0.19	0.12	0.11	0.9	0.89	1.01	1.2	1.11	1.07	1.09	0.9	0.69
Al1_v1_13136	0.39	0.77	0.86	2.28	2.27	2.25	2.52	2.48	2.5	2.52	2.47	2.42
Al1_v1_13137	0	0	0.3	0.39	0.24	0.24	0.45	0	0.62	0.36	0.33	0
Al1_v1_13139	1.03	0.91	0.64	2.1	2.24	2.26	2.73	2.69	2.62	2.53	2.65	2.72
Al1_v1_13140	0.33	0.49	0.62	2.2	2.19	2.2	2.42	2.45	2.39	2.51	2.48	2.49
Al1_v1_13142	0	0	0.19	1.67	1.72	1.71	1.7	1.55	1.55	1.29	1.42	0.77
Al1_v1_13144	0	0	0	1.66	1.69	1.66	1.72	1.66	1.66	1.39	1.4	0.91
Al1_v1_13146	0.92	0.9	0.89	1.46	1.45	1.54	1.61	1.39	1.51	1.26	1.33	0.91
Al1_v1_13151	0.53	0.65	0.37	1.46	1.52	1.49	1.09	1.2	1.04	0.7	0.8	0.71
Al1_v1_13154	1.19	1.13	1.13	1.37	1.34	1.44	1.43	1.34	1.43	1.46	1.42	1.34
Al1_v1_13166	0.19	0.21	0.33	0.69	0.68	0.9	0.77	0.97	1.16	0.61	0.56	0.79
Al1_v1_13174	0.79	0.58	0	1.89	1.81	1.78	1.99	1.98	1.73	0.44	0.61	0.48
Al1_v1_13180	0.36	0.46	0.45	0.52	0.58	0.53	0.81	0.76	0.72	0.56	0.61	0.48
Al1_v1_13182	0	0	0.37	0.67	0.75	0.78	0.71	0.6	0.91	0.76	0.61	0.7
Al1_v1_13198	0.56	0.7	0.63	1.11	1.14	1.15	1.43	1.24	1.27	1.16	1.18	0.98
Al1_v1_13206	0	0.2	0	1.18	1.2	1.23	1.57	1.57	1.48	1.47	1.42	0.89
Al1_v1_13207	0.33	0.19	0.34	0.86	0.9	0.78	0.8	0.82	0.74	0.85	0.82	0.58
Al1_v1_13214	0.72	0.71	0.64	0.72	0.72	0.75	0.76	0.77	0.8	0.79	0.79	0.61
Al1_v1_13215	0.34	0.29	0.5	0.5	0.51	0.58	0.74	0.81	0.63	0.78	0.71	0.57
Al1_v1_13221	0.58	0	0.3	0.7	0.62	0.72	1	1.03	0.84	0.59	0.72	0.74
Al1_v1_13242	0.5	0.49	0.35	0.62	0.59	0.68	0.63	0.42	0.62	0.72	0.64	0.56
Al1_v1_13247	0.37	0.24	0.5	1.34	1.31	1.35	1.6	1.39	1.3	1.47	1.42	1.07
Al1_v1_13263	0.69	0.44	0.53	1.73	1.74	1.8	1.86	1.95	1.79	1.67	1.64	1.77
Al1_v1_13264	0	0	0.14	0	0.26	0.27	0.23	0.18	0.15	0	0.5	0.2
Al1_v1_13267	0.28	0.22	0.25	0.98	0.94	1.03	0.62	0.61	0.7	0.66	0.5	0.52
Al1_v1_13268	1.47	1.46	1.47	1.53	1.56	1.57	1.73	1.68	1.73	1.73	1.59	1.4
Al1_v1_13269	0.35	0.61	0.47	0.9	0.86	0.91	1.06	0.94	1	1	1	0.99
Al1_v1_13289	0.4	0.64	0.41	2.39	2.5	2.53	3.27	3.27	3.18	3.62	3.6	3.48
Al1_v1_13295	0.26	0.33	0.22	0.64	0.47	0.54	0.48	0.55	0.6	0.44	0.51	0.6
Al1_v1_13296	1.38	1.41	1.4	1.86	1.92	1.89	1.89	1.76	1.79	1.69	1.62	1.69
Al1_v1_13301	2.19	2.09	2.2	2.35	2.36	2.32	2.26	2.24	2.15	2.28	2.31	2.44
Al1_v1_13307	1.27	1.06	1.21	2.28	2.3	2.28	2.21	2.16	2.17	1.82	1.81	2.18
Al1_v1_13310	0.53	0.44	0.42	1.54	1.69	1.58	1.84	1.85	1.83	1.93	1.82	1.65
Al1_v1_13311	0	0	0	0.61	0.4	0	0	0	0.88	0.96	0.53	0
Al1_v1_13317	0.14	0.11	0.08	0.63	0.44	0.57	0.56	0.27	0.43	0.64	0.67	0.37
Al1_v1_13322	0	0	0.24	1.4	1.43	1.39	1.36	1.38	1.5	1.47	1.56	1.4
Al1_v1_13323	0.77	0.7	0.36	0.76	0.72	0.77	0.84	0.94	0.81	0.98	0.99	0.69
Al1_v1_13325	1.88	2.09	1.8	3.13	3.15	3.14	3.55	3.46	3.48	3.45	3.42	3.47
Al1_v1_13329	1.11	1.01	1.09	1.82	1.82	1.81	2.14	2.14	2.07	2.31	2.27	2.43
Al1_v1_13330	1.06	1.05	0.98	2.56	2.55	2.53	2.95	2.89	2.91	2.83	2.87	3.29
Al1_v1_13336	0.48	0.43	0.59	1.29	1.21	1.25	1.32	1.31	1.28	1.16	1.18	1.17
Al1_v1_13337	0.22	0.34	0	0.29	0.61	0.65	0.71	0.53	0.31	0.66	0.54	0.29
Al1_v1_13343	1.47	1.41	1.51	1.78	1.77	1.76	1.91	1.84	1.9	1.87	1.78	1.97
Al1_v1_13344	0.16	0	0	0.62	0.65	0.54	0.65	0.67	0.3	0.46	0.32	0.23
Al1_v1_13345	1.05	0.81	0.89	1.56	1.48	1.55	1.75	1.69	1.74	1.59	1.49	1.53
Al1_v1_13347	0.47	0.69	0.59	1.16	1.32	1.27	1.36	1.45	1.24	1.33	1.43	1.45
Al1_v1_13353	0.05	0.18	0.1	0.21	0.19	0.22	0.55	0.39	0.56	0.36	0.33	0.19
Al1_v1_13373	0.46	0.42	0.25	0.93	0.7	0.78	0.97	0.99	0.88	1.01	1.03	0.83
Al1_v1_13378	0.19	0.21	0	0.36	0.5	0.36	0.57	0.61	0.21	0.61	0.63	0.44
Al1_v1_13387	0.19	0.28	0.11	2.57	2.57	2.57	3.3	3.23	3.28	3.17	3.16	3.26
Al1_v1_13390	0.22	0	0.31	0.94	0.94	1.03	0.96	0.99	1.15	1.1	1.08	0.92
Al1_v1_13396	0.11	0	0.12	2.48	2.46	2.46	2.59	2.44	2.55	2.03	2.05	1.74
Al1_v1_13422	0.8	0.79	0.86	1.86	1.8	1.79	1.5	1.37	1.45	1.77	1.67	1.67
Al1_v1_13423	0	0	0	0	0	0	1.35	1.2	1.69	1.66	0	1.26

## Sheet: Table S3
Table S3. Transcripts (log10(TPM+1)) in the expression cluster II.
Gene_ID	MS001	MS002	MS003	MS101	MS102	MS103	MS201	MS202	MS203	MS301	MS302	MS303
Al1_v1_00003	0	0	0	0	0	0	0	0.11	0.02	0	0	0
Al1_v1_00019	0.5	0.85	0.33	0	0	0	0.62	0	0.35	0.96	0.88	0.44
Al1_v1_00031	0.67	0.57	0.79	0.55	0.12	0.56	0.7	0.52	0.71	1.12	1.02	0.63
Al1_v1_00048	0	0	0	0.16	0	0	0	0.17	0	0.15	0	0
Al1_v1_00053	0	0	0	0.38	0	0.24	0	0.35	0	0	0	0
Al1_v1_00057	0	0	0	0.87	0.86	0.79	1.51	1.37	1.33	1.66	1.51	1.07
Al1_v1_00066	0	0	0.24	0	0.43	0.52	1.01	0.9	0.99	0.7	0.85	1.48
Al1_v1_00067	0.52	0.46	0.34	0.66	0.37	0.57	0.82	0.95	0.9	0.87	0.93	1.47
Al1_v1_00071	0	0.31	0.3	1.05	1.1	1	1.25	1.06	1.1	1.63	1.62	1.49
Al1_v1_00075	0	0.33	0.5	0.42	0.7	0.77	0.96	0.39	0.9	0.73	0.35	1.2
Al1_v1_00078	0	0	0	0.55	0	0	0.62	1	0	0.74	0.94	0
Al1_v1_00087	0	0	0	0	0.11	0	0.05	0.07	0.06	0.18	0	0.14
Al1_v1_00125	0	0	0	0	0	0	0.35	0.65	0	0	0.4	0
Al1_v1_00129	0.2	0	0	0.16	0.16	0	0	0.26	0	0.77	0	0.58
Al1_v1_00151	0.38	0.46	0.67	0.53	0.46	0.42	0.64	0.53	0.41	0.64	0.71	0.42
Al1_v1_00154	0.65	0.87	0.54	0.96	1.1	1.02	1.04	0.9	0.99	1.36	1.16	1.38
Al1_v1_00155	2.14	2.38	2.12	2.15	2.16	2.19	2.23	2.14	2.16	2.35	2.26	2.26
Al1_v1_00157	0.44	0.43	0.54	0.79	0.93	0.8	1.13	1.12	1.11	1.23	1.03	1.07
Al1_v1_00162	0.53	0	0	0.82	1.14	0.93	1.61	1.7	1.44	1.54	1.55	2.32
Al1_v1_00163	0.42	0.18	0.41	0.56	0.4	0.44	0.71	0.67	0.8	0.76	0.8	0.85
Al1_v1_00165	0.96	1.05	0.77	1.23	1.24	1.18	1.64	1.76	1.75	1.64	1.7	1.88
Al1_v1_00169	0.44	0.51	0.37	0.8	0.66	0.74	0.94	0.8	0.84	1.02	1.07	1.19
Al1_v1_00177	1.02	1.15	1.01	1.25	1.24	1.3	1.13	1.17	1.29	1.74	1.72	1.63
Al1_v1_00182	0.11	0	0.21	0.09	0	0	0.19	0.25	0.29	0.53	0.38	0
Al1_v1_00183	1.47	1.44	1.34	1.74	1.82	1.86	2.07	2.21	1.98	2.58	2.53	2.49
Al1_v1_00186	0.59	0.39	0.63	1.19	1.27	1.21	1.94	2.2	2.1	2.36	2.34	2.78
Al1_v1_00189	0.3	0.21	0.24	0.61	0.57	0.59	0.79	0.79	0.74	1.05	1	0.93
Al1_v1_00194	0.83	0.77	0.69	0.74	0.7	0.77	0.99	1.11	1.04	1.17	1.08	1.26
Al1_v1_00199	0.04	0	0	0.55	0.5	0.51	1.08	1.04	1.08	1.23	1.27	1.17
Al1_v1_00204	1.15	1.04	1.36	1.04	0.98	1.03	1.32	1.42	1.35	1.45	1.48	1.72
Al1_v1_00214	0.16	0	0	0.13	0	0.32	0.44	0.46	0.66	0.21	0.32	0.24
Al1_v1_00216	0	0	0	0	0	0	0.13	0	0	0.39	0.35	0.57
Al1_v1_00217	0	0.13	0.22	0.24	0.47	0.55	0.65	0.99	0.75	2.08	2.01	1.61
Al1_v1_00220	0.91	0.94	1.04	0.92	0.45	0.93	0.75	1.53	1.15	1.04	1.18	0.67
Al1_v1_00225	0.47	0.39	0.38	0.18	0.7	0.61	0.79	0.66	0.5	0.74	0.69	0.79
Al1_v1_00227	0	0	0	0.08	0	0.08	0.18	0.32	0.27	0.78	0.82	0.26
Al1_v1_00233	1.07	1.1	1.02	1.03	0.81	0.96	1.04	1.26	1.04	1.3	1.27	1.38
Al1_v1_00234	1.3	1.43	1.38	1.34	1.3	1.34	1.39	1.4	1.37	1.41	1.41	1.61
Al1_v1_00235	0	0.2	0	0	0	0	0	0.24	0.2	0	0.35	0.54
Al1_v1_00236	0.2	0.21	0	0.28	0.44	0.51	1.26	1.34	1.42	1.35	1.37	2.57
Al1_v1_00239	0	0	0	0	0	0.07	0.77	0.69	0.75	1.26	1.29	0.88
Al1_v1_00250	1.36	1.5	1.31	1.13	0.99	1.17	1.25	1.26	1.23	1.28	1.39	1.38
Al1_v1_00272	0	0.2	0.32	0.15	0	0	0.41	0.67	0.34	0.73	0.78	0.42
Al1_v1_00273	0.64	0.95	0.7	0.6	0.6	0.72	0.96	1.16	1.16	0.76	1.01	1.09
Al1_v1_00277	0.31	0.75	0	1.31	1.23	1.32	1.6	1.74	1.61	1.87	1.86	1.4
Al1_v1_00280	0.43	0.31	0.37	0.35	0.36	0.35	0.54	0.48	0.56	0.66	0.62	0.63
Al1_v1_00281	0.1	0.11	0	0.21	0	0.08	0.62	0.71	0.5	0.77	0.72	0.96
Al1_v1_00285	0.37	0.49	0.41	0.21	0.21	0.19	0.48	0.29	0.21	0.67	0.6	0.52
Al1_v1_00287	0.56	0.73	0.83	0.76	0.66	0.63	1.2	1.19	1.09	1.25	1.2	0.94
Al1_v1_00293	0.66	0.84	0.57	0.59	0.41	0.47	0.68	0.8	0.67	0.65	0.77	0.99
Al1_v1_00303	0.72	0.83	0.59	0.64	0.59	0.5	0.81	0.68	0.74	1.96	1.96	1.57
Al1_v1_00308	0	0	0	0.84	0.39	0.74	1.76	1.92	1.85	1.94	1.86	2.05
Al1_v1_00309	0	0	0	0	0.31	0.32	0.37	1.02	0.75	0.94	0.77	0.72
Al1_v1_00313	0.22	0.38	0.48	0.4	0.47	0.48	0.55	0.66	0	0.8	0.85	1
Al1_v1_00314	1.57	1.64	1.57	1.41	1.3	1.31	1.31	1.48	1.47	1.56	1.62	2.08
Al1_v1_00317	0	0.27	0	0.35	0	0.12	0.4	1.07	0.36	1.89	1.78	1.69
Al1_v1_00321	0.28	0.69	0.44	0.65	0.78	0.88	0.74	0.66	0.8	0.95	1.06	1.11
Al1_v1_00322	2.47	2.63	2.45	2.32	2.32	2.31	2.56	2.74	2.77	2.59	2.63	2.78
Al1_v1_00325	0	0	0	0	0	0	0	0.47	0	0.3	0	0.33
Al1_v1_00327	0	0	0	0	0	0	0	0	0	1.28	1.41	1.03
Al1_v1_00331	0	0	0	0.17	0.17	0.3	0.2	0	0	0.79	0.51	0.47
Al1_v1_00344	0.74	0.97	0.76	0.52	0.52	0.34	0.92	0.86	0.97	1.19	1.28	1.24
Al1_v1_00348	0.47	0	0	0	0	0	0	0	0.5	0	0	0.85
Al1_v1_00354	0.1	0.2	0.19	0.42	0.34	0.57	0.96	0.91	0.94	1.13	0.88	1.18
Al1_v1_00357	2.07	1.98	2.11	2.18	2.2	2.21	2.35	2.29	2.23	2.29	2.3	2.37
Al1_v1_00373	0	0.34	0	0.36	0.35	0.27	0.67	0	0.72	0.52	0.47	0.65
Al1_v1_00376	0	0.42	0.41	0	0	0	0.39	0.48	0.78	0.49	0.66	0.76
Al1_v1_00377	0	0.32	0	0.25	0	0	0.46	0	0.5	0.37	0	0.61
Al1_v1_00388	0.89	1.01	1.02	1.26	1.2	1.15	1.81	1.92	1.84	1.75	1.84	2.21
Al1_v1_00394	1.51	1.45	1.45	1.51	1.48	1.4	1.3	1.25	1.37	1.71	1.74	1.73
Al1_v1_00396	0.69	0.45	0.39	0.9	1	0.9	1.23	1.27	1.37	1.4	1.28	1.65
Al1_v1_00403	0.18	0.26	0.1	0.08	0.41	0.25	0.35	0.71	0.43	0.49	0.69	0.95
Al1_v1_00405	1.44	1.72	1.43	1.48	1.45	1.5	1.7	1.79	1.82	1.67	1.67	1.96
Al1_v1_00412	2.19	2.34	2.19	2.13	2.1	2.14	2.58	2.71	2.59	2.53	2.55	2.78
Al1_v1_00413	1.22	1.24	1.25	0.93	1.05	1	1.13	1.34	1.18	1.13	1.1	1.46
Al1_v1_00414	0.3	0.32	0.71	0.75	0.94	0.98	1.07	1.2	1.19	1.31	1.54	1.46
Al1_v1_00418	2.3	2.46	2.34	2.28	2.19	2.23	2.77	2.92	2.79	2.57	2.77	3.07
Al1_v1_00421	0	0	0	0	0.2	0	0	0	0	0.63	0.52	0.61
Al1_v1_00425	1.59	1.3	1.56	1.71	1.67	1.67	1.83	1.89	1.89	1.93	1.93	2.02
Al1_v1_00428	0.13	0.14	0.45	0.26	0.26	0.38	1.61	1.83	1.74	2.39	2.35	2.13
Al1_v1_00430	0.91	1.03	1	1.19	1.17	1.14	1.27	1.22	1.27	1.13	1.29	1.42
Al1_v1_00432	1.68	1.89	1.73	1.53	1.36	1.39	2.04	2.04	2.01	2.01	2.08	1.91
Al1_v1_00433	1.41	1.36	1.5	1.59	1.58	1.52	1.79	1.79	1.79	1.68	1.63	1.63
Al1_v1_00435	0.49	0.64	0.47	0.42	0.52	0.32	0.89	1.04	1.02	1.26	1.12	1.19
Al1_v1_00446	1.34	1.33	1.11	1.23	1.41	1.31	1.17	1.2	1.24	1.37	1.41	1.55
Al1_v1_00451	0.43	0.63	0.37	0.26	0.26	0.26	0.46	0.52	0.53	0.59	0.55	0.3
Al1_v1_00452	0.85	1.05	0.77	0.88	0.97	0.92	0.88	0.92	0.82	1.01	0.92	1.25
Al1_v1_00453	1.36	1.42	1.17	1.14	1.15	1.26	1.26	1.56	1.59	1.7	1.67	1.73
Al1_v1_00457	1.23	1.21	1.27	1.23	1.25	1.32	1.33	1.3	1.28	1.44	1.45	1.39
Al1_v1_00458	0.94	0.9	1.06	1	1.05	0.8	1.1	1.03	1	1.07	0.99	1.08
Al1_v1_00459	1.67	1.73	1.64	1.51	1.42	1.39	1.94	2.38	2.33	1.73	1.99	2.01
Al1_v1_00460	1.42	1.52	1.47	1.18	1.15	1.11	1.31	1.35	1.2	1.47	1.46	1.53
Al1_v1_00466	1.25	1.44	1.21	1.29	1.18	1.11	1.36	1.34	1.3	1.4	1.44	1.47
Al1_v1_00467	1.03	0.96	0.94	0.87	0.63	0.72	1.7	2.02	1.89	1.83	2.08	2.23
Al1_v1_00470	2.12	2.2	2.13	1.77	1.7	1.66	2.22	2.76	2.74	2.06	2.12	2.1
Al1_v1_00471	1.03	1.08	0.92	0.99	1.05	0.98	1	1.09	0.9	1.18	1.09	1.09
Al1_v1_00477	0.13	0	0	0	0.1	0	0.37	0.39	0.42	0.17	0.35	0
Al1_v1_00482	1.27	1.67	1.29	1.21	1.09	0.97	1.48	1.76	1.73	1.1	1.3	1.68
Al1_v1_00483	1.49	1.55	1.44	1.4	1.32	1.3	1.67	1.62	1.68	1.7	1.71	1.82
Al1_v1_00486	0.6	0.99	0.48	0.51	0.57	0.64	0.73	0.74	0.7	0.7	0.69	0.61
Al1_v1_00487	1.09	1.04	1.08	1.03	1.01	1	1.27	1.2	1.34	1.46	1.52	1.65
Al1_v1_00490	1.23	1.36	1.36	1.25	1.36	1.16	1.52	1.54	1.49	1.51	1.54	1.46
Al1_v1_00493	2.25	2.21	2.25	2.23	2.33	2.25	2.25	2.33	2.24	2.41	2.36	2.63
Al1_v1_00496	1.07	1.19	1.05	1.45	1.29	1.33	1.39	1.52	1.48	1.53	1.52	1.44
Al1_v1_00497	1.45	1.61	1.51	2.07	2.09	2.13	2.82	2.94	2.89	3	3.05	3.7
Al1_v1_00498	0.65	0.4	0.73	0.63	0.68	0.64	0.76	1.06	0.76	1.07	0.72	0.73
Al1_v1_00499	0.22	0	0.38	0.41	0.18	0.31	0.47	0.57	0.4	0.46	0.41	0.86
Al1_v1_00514	1.25	1.33	1.29	1.05	1.09	1.03	1.38	1.58	1.5	1.7	1.68	1.51
Al1_v1_00518	0.38	0.3	0.24	0.28	0.28	0.24	0.48	0.68	0.52	0.69	0.71	0.45
Al1_v1_00525	1.85	1.85	1.81	1.98	1.97	1.97	2.16	2.2	2.17	2.16	2.08	2.12
Al1_v1_00526	0.76	0.61	0.57	0.7	0.57	0.51	0.7	0.78	0.67	0.83	0.73	0.89
Al1_v1_00529	0	0.34	0	0	0.43	0	0.31	0	0	0.6	0.36	0.43
Al1_v1_00535	1.9	1.97	1.93	1.91	2.03	1.96	2.59	2.64	2.6	2.69	2.72	3.37
Al1_v1_00541	4.31	4.47	4.29	4.24	4.21	4.21	4.63	4.66	4.64	4.61	4.61	4.36
Al1_v1_00543	0.6	0.86	0.68	0.95	0.93	0.79	1.06	1.15	0.92	1.11	1.08	1.55
Al1_v1_00544	0.57	0.62	0.6	1.05	0.91	0.98	1.28	1.27	1.24	1.22	1.25	1.32
Al1_v1_00546	0.24	0.42	0.61	0.98	0.83	0.78	1.16	1.2	1.24	1.69	1.65	0.99
Al1_v1_00549	1.45	1.51	1.46	1.56	1.53	1.49	2.05	2.02	2	1.93	1.94	2.07
Al1_v1_00551	0	0	0	0.26	0	0.55	0	0	0	0.74	0.55	0.78
Al1_v1_00553	1.37	1.5	1.38	1.53	1.47	1.43	1.72	1.8	1.73	2.19	2.16	2.04
Al1_v1_00554	0.94	1.03	0.94	0.98	0.93	0.9	0.97	1	0.72	1	1.22	1.31
Al1_v1_00555	1.4	1.39	1.4	2.05	1.98	1.99	2.82	2.85	2.75	2.65	2.73	3.22
Al1_v1_00556	1.12	1.18	1.14	1.77	1.8	1.83	2.49	2.51	2.47	2.36	2.31	3.03
Al1_v1_00559	0.1	0	0	0.43	0.49	0.31	0.41	0.45	0.6	0.64	0.65	0.64
Al1_v1_00560	1.17	1.44	1.05	1.15	1.19	1.02	1.35	1.38	1.36	1.16	1.18	1.32
Al1_v1_00564	0.36	0.55	0.42	0.74	0.83	0.78	0.94	1.13	1.05	0.94	1.04	1.22
Al1_v1_00565	1.16	1.05	1.09	0.96	0.95	0.96	1.06	1.12	1.16	1.14	1.08	1.25
Al1_v1_00577	1.59	1.94	1.78	1.85	2	1.92	2.12	2.05	2.09	2.3	2.25	2.23
Al1_v1_00582	0.55	0.48	0.42	0.84	0.73	0.88	0.89	0.87	1	1.17	1.1	1.06
Al1_v1_00585	1.31	1.27	1.28	1.64	1.55	1.6	1.82	1.7	1.77	1.96	1.96	1.78
Al1_v1_00588	0.76	0	0	0.58	0.57	0.68	0.83	0.77	0.56	0.88	1.18	1.15
Al1_v1_00600	0	0.14	0	0.33	0.51	0.55	0.69	0.47	0.62	0.74	0.9	0.69
Al1_v1_00613	1.95	2.11	1.96	1.96	2	1.96	1.98	1.86	1.82	2.14	2.1	2.08
Al1_v1_00615	0.4	0.64	0.77	0.76	0.91	1.03	1.29	1.44	1.44	1.39	1.47	2.08
Al1_v1_00616	0.81	0.67	0.77	1.24	1.19	1.24	1.68	1.64	1.7	1.75	1.8	1.92
Al1_v1_00618	0.36	0.23	0.16	0.26	0.34	0.18	0.21	0.39	0.17	0.45	0.18	0.22
Al1_v1_00625	1.05	1.05	1.14	1.34	1.35	1.39	1.49	1.42	1.42	1.7	1.68	1.58
Al1_v1_00628	0	0	0	0.67	0.85	0.93	1.36	1.21	1.35	1.47	1.26	2.43
Al1_v1_00634	0.64	0.61	0.49	0.4	0.5	0.44	1.21	1.16	1.25	0.25	0.8	2.29
Al1_v1_00654	0	0	0	0	0	0	0	0.56	0	0	0.52	0
Al1_v1_00655	1.04	1.34	1.11	1.17	1.09	1.14	1.18	1.09	0.98	1.27	1.23	1.23
Al1_v1_00657	1.17	1.19	1.14	2	2.01	1.99	2.73	2.78	2.73	2.82	2.85	3.05
Al1_v1_00678	1.69	1.91	1.7	1.85	1.9	1.91	1.99	2.07	1.95	2.31	2.32	2.17
Al1_v1_00685	0.74	0	0	0	0.65	0	0.73	1.22	0.55	0.86	0.96	0.66
Al1_v1_00690	0.87	0.95	0.97	1.02	0.89	0.93	1.03	1.06	1.04	1.14	1.13	1.24
Al1_v1_00702	1.48	1.13	1.55	1.45	1.41	1.43	1.45	1.3	1.36	1.49	1.46	1.61
Al1_v1_00707	1.87	1.86	1.95	1.69	1.68	1.67	1.84	1.87	1.81	1.75	1.84	2.07
Al1_v1_00708	1.48	1.53	1.48	1.62	1.61	1.61	1.55	1.5	1.53	1.96	1.95	1.81
Al1_v1_00709	0.24	0.1	0.31	0.08	0.14	0.2	0	0.37	0	0.13	0.34	0.14
Al1_v1_00710	0.87	0.82	0.86	0.85	0.6	0.71	1.28	1.15	1.13	1.66	1.51	1.42
Al1_v1_00713	1.41	1.39	1.4	1.33	1.29	1.35	1.47	1.54	1.49	1.66	1.64	1.62
Al1_v1_00715	0.3	0.14	0.28	0.26	0.23	0.22	0.33	0.36	0.37	0.3	0.37	0.3
Al1_v1_00716	1.46	1.63	1.45	1.38	1.39	1.42	1.55	1.46	1.5	1.56	1.53	1.48
Al1_v1_00723	0.73	0.65	0.63	0.48	0.53	0.51	0.63	0.85	0.62	0.59	0.54	0.8
Al1_v1_00724	1.4	1.5	1.48	1.43	1.29	1.35	1.43	1.48	1.52	1.5	1.43	1.44
Al1_v1_00726	0	0	0	0.69	0.49	0.72	0.77	0.9	0.56	1.13	0.9	0.89
Al1_v1_00728	1.36	1.54	1.37	1.29	1.25	1.21	1.46	1.53	1.43	1.47	1.45	1.3
Al1_v1_00729	1.5	1.71	1.55	1.56	1.53	1.53	1.74	1.79	1.79	1.76	1.74	1.63
Al1_v1_00732	0.08	0.23	0	0.75	0.72	0.66	1	0.89	0.92	1.15	1.11	1
Al1_v1_00733	0.13	0.25	0.14	0.38	0.42	0.58	1.29	1.49	1.51	2.06	2.06	1.99
Al1_v1_00734	1.23	1.16	1.1	1.01	1.09	0.97	1.11	1.13	1.2	1.36	1.39	1.43
Al1_v1_00737	1.65	1.73	1.71	1.53	1.58	1.62	1.82	1.72	1.72	1.81	1.8	1.69
Al1_v1_00741	2.07	2.1	2.05	2.42	2.41	2.41	2.81	2.78	2.78	2.77	2.8	2.87
Al1_v1_00746	0.68	0.95	0.73	0.39	0.27	0.49	0.14	0.41	0.55	0.89	0.74	0.71
Al1_v1_00747	0.08	0.09	0.09	0.33	0.17	0.18	0.8	0.65	0.63	1.19	1.24	1.04
Al1_v1_00750	0	0	0	0.18	0.18	0.4	0.55	0.66	0.59	1.24	1.34	0.61
Al1_v1_00751	1.53	1.75	1.58	1.72	1.77	1.79	2.34	2.4	2.37	2.35	2.34	2.43
Al1_v1_00753	1.21	1.35	1.23	1.08	1.16	1.04	1.28	1.32	1.38	1.48	1.4	1.2
Al1_v1_00754	0.46	0.36	0.54	0.24	0.19	0.19	0.83	0.93	0.92	1.05	1.06	0.74
Al1_v1_00755	0.55	0.78	0.49	0.78	0.75	0.61	2.18	2.32	2.25	2.89	2.87	2.9
Al1_v1_00756	1.09	1.12	1.03	0.78	0.7	0.79	0.47	0.65	0.69	1.12	1.06	1.11
Al1_v1_00761	0.2	0.21	0	0.89	0.77	0.74	1.28	1.26	1.22	1.09	1.21	1.24
Al1_v1_00765	1.43	1.4	1.56	1.54	1.55	1.45	1.59	1.53	1.52	1.81	1.76	1.45
Al1_v1_00767	0.49	0.63	0.58	0.66	0.69	0.59	1.09	1.34	1.29	1.15	1.26	1.29
Al1_v1_00771	0.38	0.33	0.28	0.74	0.83	0.72	0.93	0.76	0.81	0.87	1	1.08
Al1_v1_00775	0.58	0	0	0.5	0.73	0.73	1.08	0.94	1.36	1.22	1.44	1.15
Al1_v1_00776	0	0	0	0.68	0.7	0.62	1.18	1.16	1.11	1.42	1.44	1.02
Al1_v1_00785	0	0	0	0	0	0	0.12	0	0.13	0.36	0.14	0.6
Al1_v1_00786	0.11	0.36	0.45	0.09	0.09	0.23	1.29	1.55	1.39	1.12	1.42	2.75
Al1_v1_00793	1.26	1.22	1.36	1.44	1.42	1.44	1.5	1.53	1.49	1.46	1.56	1.75
Al1_v1_00797	0	0	0	0	0	0	0.61	0.44	0.38	0.73	0.85	1.14
Al1_v1_00798	0	0.22	0.12	0.49	0.52	0.5	0.78	0.83	0.67	0.97	1	0.63
Al1_v1_00801	0	0	0	0.61	0.68	0.25	0.29	0.37	0.32	0.71	0.84	0.75
Al1_v1_00813	0	0.33	0.5	0.53	0.41	0.42	0.7	0.72	0.95	1.09	1.2	0.87
Al1_v1_00818	1.18	1.31	1.19	1.09	1.17	1.18	1.54	1.38	1.48	1.54	1.66	1.61
Al1_v1_00820	1.4	1.45	1.4	1.26	1.28	1.26	1.28	1.33	1.27	1.41	1.45	1.58
Al1_v1_00826	1.03	1.14	1	0.97	0.98	0.92	1.34	1.48	1.44	1.07	1.11	1.25
Al1_v1_00829	0.85	1.07	1.01	1.34	1.34	1.42	1.74	1.7	1.64	1.86	1.81	1.79
Al1_v1_00842	0.9	1.07	0.99	1.32	1.32	1.3	1.61	1.62	1.52	1.78	1.67	1.14
Al1_v1_00852	0.92	1.18	1.07	0.8	0.89	0.77	1.07	1.25	0.89	1.34	1.42	1.6
Al1_v1_00853	1.02	0.98	1.11	1.58	1.66	1.65	1.96	2.04	1.98	2.08	1.98	2.26
Al1_v1_00866	0.26	0.45	0.27	0.47	0.46	0.47	0.63	0.51	0.45	0.75	0.77	0.36
Al1_v1_00872	0	0	0	0	0	0	0.22	0	0	0.29	0	0
Al1_v1_00876	0.2	0.47	0.35	0.28	0.16	0.58	0.64	0.76	0.47	0.54	0.71	0.28
Al1_v1_00909	1.31	1.34	1.34	1.04	1.04	0.93	1.48	1.54	1.49	1.66	1.68	1.83
Al1_v1_00914	0.28	0	0	0	0	0	0.28	0	0.48	0.36	0.63	0.39
Al1_v1_00915	0.56	0.69	0.71	0.89	0.82	0.72	1.2	1.44	1.21	0.97	1.01	1.2
Al1_v1_00920	0.21	0.37	0.26	0.2	0.23	0.21	0.24	0.15	0.07	0.36	0.19	0.34
Al1_v1_00926	1.43	1.66	1.4	1.52	1.52	1.44	1.93	1.86	1.88	1.88	1.9	1.95
Al1_v1_00927	1.33	1.38	1.4	1.42	1.33	1.18	1.55	1.5	1.58	1.86	1.82	1.75
Al1_v1_00931	0.4	0.19	0.49	0.41	0.61	0.34	0.6	0.71	0.82	0.23	0.6	1.43
Al1_v1_00932	0.28	0.38	0.43	0.47	0.49	0.43	0.68	0.65	0.78	0.78	0.77	0.72
Al1_v1_00933	0.37	0.33	0.47	0.74	0.63	0.71	0.52	0.63	0.63	0.9	0.97	0.93
Al1_v1_00936	0.26	0	0	0.35	0.21	0	0.62	0	0.57	0.82	0.83	0.78
Al1_v1_00940	1.14	1.19	1.21	1.21	1.25	1.13	1.26	1.25	1.31	1.2	1.31	1.22
Al1_v1_00943	0.25	0.26	0	0.11	0.27	0.2	0.4	0.62	0.5	0.31	0.57	0.34
Al1_v1_00945	1.34	1.34	1.34	1.31	1.3	1.26	1.55	1.66	1.61	1.55	1.6	1.71
Al1_v1_00949	1.26	1.2	1.21	1.21	1.3	1.29	1.24	1.37	1.26	1.44	1.51	1.47
Al1_v1_00954	1.43	1.42	1.33	1.38	1.33	1.35	1.76	2	2	1.63	1.71	1.79
Al1_v1_00955	1.05	1.08	1.04	1.18	1.08	1.13	1.13	1.17	1.13	1.23	1.13	1.28
Al1_v1_00957	1.86	2.03	1.82	1.74	1.66	1.71	2.3	2.61	2.6	2.25	2.39	2.8
Al1_v1_00961	2.61	2.8	2.6	2.37	2.11	2.12	3.12	3.42	3.51	3.09	3.33	3.59
Al1_v1_00962	0	0	0	0	0	0	0	0	0	1.63	1.5	1.56
Al1_v1_00966	0.49	0.34	0	1.58	1.61	1.64	2.56	2.53	2.52	3.06	3.02	3.02
Al1_v1_00977	0.41	0	0	0	0.35	0	0	0.88	0.44	0.51	0.93	1.04
Al1_v1_00980	0.98	1.13	1.05	1.02	1.11	1.09	1.04	0.99	1.07	1.25	1.19	1.16
Al1_v1_00981	1.41	1.53	1.39	1.43	1.39	1.36	1.59	1.56	1.57	1.67	1.66	1.74
Al1_v1_00982	1.49	1.68	1.53	1.44	1.36	1.41	1.6	1.56	1.71	1.63	1.71	1.83
Al1_v1_00985	0.27	0.51	0.5	0.41	0.51	0.45	0.64	0.53	0.79	0.8	0.65	0.52
Al1_v1_00991	0.48	0.57	0.71	0.9	0.8	0.69	1.09	1.21	1.2	1.45	1.5	2.17
Al1_v1_00997	1.27	1.15	1.29	1.4	1.39	1.27	1.55	1.58	1.64	1.66	1.69	1.64
Al1_v1_01002	0.59	0.5	0.63	0.41	0.41	0.4	0.64	0.67	0.63	0.56	0.74	0.99
Al1_v1_01012	0.4	0	0	0.65	0.7	0.76	1.08	0.97	1.01	1.32	1.16	0.96
Al1_v1_01013	0.6	0.56	0.46	0.67	0.75	0.58	1.01	0.88	0.95	1.24	1.3	1.23
Al1_v1_01018	1.21	1.18	1.31	1.37	1.35	1.37	1.91	1.87	1.85	1.97	1.98	1.99
Al1_v1_01024	0.61	0.68	0.71	0.57	0.67	0.71	0.87	0.6	0.59	0.81	0.92	0.96
Al1_v1_01025	1.47	1.61	1.48	1.49	1.47	1.62	1.94	2.02	1.93	2.31	2.3	2.18
Al1_v1_01030	1.81	2	1.8	1.93	1.84	1.83	2.1	2.18	2.18	1.93	1.9	2.08
Al1_v1_01039	0	0	0	0.15	0.26	0	0	0.39	0	0	0	0
Al1_v1_01040	1.1	1.05	1.05	1.41	1.37	1.36	1.7	1.84	1.79	1.83	1.79	1.63
Al1_v1_01050	1.31	1.33	1.45	1.44	1.29	1.32	1.61	1.79	1.77	1.52	1.62	1.82
Al1_v1_01053	1.14	1.18	1.11	1.2	1.2	1.23	1.37	1.42	1.28	1.42	1.5	1.63
Al1_v1_01055	1.08	1.13	1.08	1.21	1.06	1.08	1.66	1.81	1.75	1.68	1.7	1.88
Al1_v1_01056	1.16	1.31	1.12	1.25	1.25	1.2	1.71	1.76	1.72	1.79	1.82	1.69
Al1_v1_01061	0.28	0.48	0.29	0.38	0.87	0	1.1	0.86	1.01	1.1	0.99	1.14
Al1_v1_01063	0.99	0.93	1.05	1.06	0.97	0.95	1.21	1.09	1.04	1.27	1.26	1.24
Al1_v1_01067	3.14	3.3	3.14	3.07	3.04	3.02	3.69	3.84	3.78	3.56	3.62	3.85
Al1_v1_01074	1.01	1.09	0.96	0.92	0.76	0.86	1.47	2.11	2.05	1.82	1.94	2.61
Al1_v1_01082	0	0	0	0	0	0	0	0.7	0	0	0	0
Al1_v1_01083	1.79	1.98	1.74	1.59	1.52	1.54	2.35	2.69	2.58	2.48	2.6	2.74
Al1_v1_01085	0	0.45	0	0	0.55	0.56	0.77	0	0.67	0.52	0.7	0.94
Al1_v1_01086	1.69	1.83	1.71	1.52	1.53	1.44	2.5	2.74	2.65	2.28	2.49	2.79
Al1_v1_01087	0.99	1.16	1.01	0.98	1.32	1.3	1.44	1.64	1.5	1.69	1.8	1.67
Al1_v1_01088	0.58	1.13	0.84	0.81	0.99	0.74	1.28	1.56	1.27	1.17	1.36	1.37
Al1_v1_01090	0	0.09	0.21	0.06	0	0.06	0.47	0.38	0.64	0.76	0.99	1.02
Al1_v1_01094	0.65	0.41	0.6	0.99	0.93	0.97	2.13	2.24	2.16	2.38	2.32	2.05
Al1_v1_01102	0.18	0.2	0.11	0.51	0.54	0.43	0.89	0.78	0.8	0.99	0.95	1.21
Al1_v1_01106	0	0	0	0	0	0	0.51	0	0	0.62	0.57	0
Al1_v1_01108	1.33	1.47	1.18	1.02	1.05	1.15	1.39	1.42	1.41	1.6	1.59	1.76
Al1_v1_01109	0.31	0.83	0.73	0.94	0.91	0.92	1.38	1.14	1.16	1.17	0.67	1.75
Al1_v1_01110	0	0	0.22	0.39	0.17	0.47	0.53	0.27	0.57	0.64	0.51	0.29
Al1_v1_01116	0	0.72	0.48	0.6	0.6	0.94	0.68	0.37	0.88	0.89	0.9	0.94
Al1_v1_01122	0.72	0.52	0.69	0.35	0.15	0.35	0.71	0.88	0.66	0.6	0.62	1.73
Al1_v1_01123	1.55	1.5	1.53	1.49	1.5	1.54	1.58	1.53	1.52	1.61	1.57	1.51
Al1_v1_01125	0.15	0.16	0.15	0.29	0.29	0.29	0.25	0.42	0.37	0.19	0.53	0.55
Al1_v1_01126	1.53	1.5	1.59	1.52	1.45	1.49	1.57	1.55	1.57	1.69	1.65	1.81
Al1_v1_01127	1.28	1.61	1.45	1.14	1.17	1.17	1.8	1.89	1.81	1.52	1.61	1.81
Al1_v1_01129	0.09	0.31	0.3	0.29	0.19	0.43	0.42	0.47	0.32	0.48	0.27	0.33
Al1_v1_01131	0.62	0.93	0.61	0.7	0.75	0.69	1.22	1.46	1.35	1.27	1.28	0.67
Al1_v1_01132	0.33	0.38	0.37	0.4	0.3	0.4	1.44	1.71	1.7	1.51	1.5	1.18
Al1_v1_01134	0	0	0	0	0	0	0.3	0	0.19	0.23	0.34	0
Al1_v1_01135	1.92	2	1.93	1.82	1.76	1.79	2.29	2.5	2.5	2.02	2.12	2.28
Al1_v1_01139	2.52	2.46	2.52	2.67	2.74	2.72	2.96	2.98	2.88	2.93	2.9	2.88
Al1_v1_01140	0.16	0.17	0.28	0.33	0.4	0.51	0.81	0.58	0.69	0.7	0.84	0.73
Al1_v1_01141	1.02	0	0	1.2	0	0	1.46	0	0	1.16	1.67	1.21
Al1_v1_01145	1.53	1.54	1.59	1.96	2.03	1.95	2.6	2.65	2.6	2.6	2.63	2.94
Al1_v1_01146	1.94	1.98	1.92	2.56	2.63	2.59	3.12	3.18	3.05	2.8	2.77	3.39
Al1_v1_01151	0	0	0	0	0	0	0	0.93	0	0	0	0
Al1_v1_01153	1.64	1.65	1.7	1.39	1.37	1.43	1.67	1.73	1.73	1.66	1.63	1.93
Al1_v1_01154	0.78	0.82	0.86	0.71	0.75	0.56	1.56	1.67	1.57	1.83	1.95	2.24
Al1_v1_01155	0.91	0.94	0.98	1.23	1.22	1.13	1.56	1.58	1.58	1.67	1.58	1.51
Al1_v1_01156	1.46	1.55	1.51	1.8	1.8	1.81	2.64	2.62	2.61	2.84	2.78	2.71
Al1_v1_01160	0.7	0.4	0.78	1.48	1.55	1.47	2.34	2.36	2.29	1.73	1.75	2.52
Al1_v1_01161	0.09	0	0.1	0.07	0.19	0.14	0.17	0.12	0.1	0.37	0.48	0.56
Al1_v1_01163	1.47	1.58	1.41	1.57	1.58	1.6	1.61	1.72	1.5	1.76	1.69	1.87
Al1_v1_01166	1.04	1.02	0.97	0.97	1.02	0.89	1.01	1.02	0.99	1.16	1.19	1.2
Al1_v1_01168	0.51	0.75	0.53	0.8	0.87	0.66	0.99	0.95	1.13	1.38	1.26	1.13
Al1_v1_01169	1.1	1.33	1.02	0.7	0.61	0.69	1.04	1.32	1.22	0.97	1.09	1.34
Al1_v1_01171	1.06	1.27	1.13	1.22	1.29	1.42	1.81	1.85	1.77	1.88	2.07	2.23
Al1_v1_01176	0.54	0.51	0.18	0.34	0.25	0.25	0.3	0.49	0.33	0.49	0.53	0.53
Al1_v1_01185	1.33	1.22	1.31	1.32	1.34	1.44	1.54	1.39	1.53	1.62	1.51	1.56
Al1_v1_01186	1.03	1.19	1.07	1.33	1.22	1.27	1.58	1.56	1.69	1.67	1.6	1.56
Al1_v1_01188	0.4	0	0.42	0.48	0.3	0.34	0.36	0.93	0.54	0	0.78	0.83
Al1_v1_01197	0	0.44	0.43	0	0.35	0.36	0	0.89	0.81	0.74	0.69	0
Al1_v1_01204	2.16	2.24	2.2	2.27	2.23	2.19	2.43	2.49	2.47	2.31	2.36	2.51
Al1_v1_01205	1.86	1.96	1.92	1.89	2.06	2.02	1.72	2.05	1.79	2.02	1.92	1.72
Al1_v1_01207	2.08	2.31	2.13	1.85	1.94	1.88	2.4	2.51	2.41	2.43	2.4	2.51
Al1_v1_01213	0.76	0.65	0.78	1.14	1.24	1.12	1.51	1.17	1.35	1.5	1.47	1.32
Al1_v1_01214	0	0	0	0.11	0.11	0	0.23	0.39	0.15	0.3	0.43	0
Al1_v1_01216	0.11	0	0	0.33	0.33	0.23	0.27	0.42	0.48	0.35	0.44	0.52
Al1_v1_01218	0	0.19	0	0	0	0	0.17	0	0	0.23	0.45	0.25
Al1_v1_01220	1.07	1.34	1.26	1.5	1.42	1.57	1.74	1.69	1.65	2.05	1.97	1.82
Al1_v1_01221	0	0	0	0.51	0.41	0.66	1.25	1.03	1.16	1.42	1.44	1.46
Al1_v1_01223	0	0	0	0	0	0	0	0.13	0.2	0.45	0.46	0.15
Al1_v1_01228	0	0	0	0.61	0.69	0.74	1.78	1.75	1.64	2.03	2	2.26
Al1_v1_01235	0	0	0	0	0.53	0.45	0	0.49	0.27	0.32	0.58	0
Al1_v1_01253	0	0	0	0	0	0	0.57	0.59	0.69	1.22	1.11	1.5
Al1_v1_01256	2.57	2.77	2.57	2.32	2.33	2.31	2.72	2.88	2.84	2.69	2.72	2.68
Al1_v1_01262	0.25	0.11	0	0.08	0.2	0	0.54	0.49	0.27	0.85	1.01	1.02
Al1_v1_01267	1.37	1.6	1.37	0.98	1.12	1.1	1.47	1.35	1.52	2.1	2.11	2.11
Al1_v1_01275	1.52	1.57	1.47	1.62	1.53	1.6	1.63	1.6	1.61	1.63	1.54	1.66
Al1_v1_01291	0.23	0.52	0.74	0	0.42	0.43	0.65	0.6	0.7	0.84	0.72	0.64
Al1_v1_01296	0.13	0	0.14	0	0.26	0.11	0.31	0	0	0.4	0.27	0.58
Al1_v1_01297	0	0.54	0.52	0.65	0.43	0.8	1.4	1.46	1.32	2	1.92	2.4
Al1_v1_01299	0.61	0.44	0.52	0.89	0.73	0.77	0.79	0.56	0.6	0.93	0.82	0.96
Al1_v1_01308	0.22	0.67	0.38	0.41	0.41	0.57	0.63	0.93	0.97	0.88	0.87	0.8
Al1_v1_01315	0.85	0.96	0.86	0.87	0.95	0.88	0.95	0.98	0.92	1.27	1.3	1.53
Al1_v1_01319	0.16	0	0	0.13	0.13	0	0.36	0.34	0.17	0.6	0.18	0.57
Al1_v1_01321	0.15	0.28	0.16	0.29	0	0	0.34	0.2	0.16	0.52	0.6	0.36
Al1_v1_01322	0	0	0	0.07	0.12	0	0.08	0.11	0.09	0	0.24	0.22
Al1_v1_01325	0	0	0	0.8	0.75	0.78	0.91	0.87	0.96	1.32	1.25	1.8
Al1_v1_01328	0.94	1.1	0.97	1.42	1.49	1.49	1.57	1.65	1.58	2.07	2.03	2.15
Al1_v1_01331	0.74	0.94	0.87	1.35	1.31	1.44	1.62	1.48	1.53	1.97	2.03	2.25
Al1_v1_01337	0.43	1.18	0.44	0.22	0.56	0.3	1.57	1.91	1.65	1.36	1.47	1.78
Al1_v1_01343	1.31	1.54	1.38	1.41	1.46	1.41	1.57	1.54	1.58	1.87	1.81	1.77
Al1_v1_01349	0	0	0	0	0	0.15	0	0.23	0.33	0.77	0.72	0.76
Al1_v1_01356	0.39	0.42	0	0.52	0	0.52	0.39	0.48	0.42	1.41	1.07	1.1
Al1_v1_01357	1.02	1.56	1.1	0.97	0.71	0.77	1.53	1.55	1.61	2.03	1.93	1.67
Al1_v1_01362	0.08	0.65	0.09	0	0.07	0	0.21	0.34	0.17	0.63	0.66	0.67
Al1_v1_01364	0.4	0.42	0.18	0.57	0.41	0.14	0.47	0.23	0	0.71	0.91	0.81
Al1_v1_01381	0	0	0	0.26	0.26	0.43	0	0.39	0.34	0.6	0.87	0.89
Al1_v1_01407	0	0	0.48	0	0	0	0	0.56	0	0.57	0.9	1.49
Al1_v1_01419	1.03	1.38	1.09	0.96	0.92	0.87	1.24	1.39	1.43	1.11	1.15	1.57
Al1_v1_01423	1.23	1.33	1.34	1.27	1.24	1.23	1.79	1.88	1.86	1.57	1.66	1.74
Al1_v1_01431	0.84	0.92	0.73	0.43	0.8	0.58	0.63	0.61	0.44	0.91	0.87	0.77
Al1_v1_01435	0.27	0.28	0	0.88	0.76	0.92	1.62	1.67	1.51	2.17	2.16	1.93
Al1_v1_01446	0.66	0	0.24	1.04	0.99	0.95	1.43	1.67	1.6	2.1	2.02	1.69
Al1_v1_01447	0.18	0.27	0.06	0.61	0.63	0.7	0.96	1.06	0.96	1.15	1.05	0.86
Al1_v1_01449	1.18	1.22	0.94	0.99	0.94	1.02	1.61	1.65	1.67	2.19	2.2	2.11
Al1_v1_01463	0.2	0.47	0.45	0.45	0.66	0.81	1.84	1.81	1.63	2.53	2.45	2.05
Al1_v1_01473	0	0	0	1.06	1.06	0	0	1.29	0	0	1.23	1.35
Al1_v1_01485	0.39	0.26	0.18	0.58	0.49	0.63	1.13	1.07	1.03	1.42	1.31	1.1
Al1_v1_01495	0.21	0.09	0.09	0.29	0.21	0.26	0.74	1.07	0.96	0.88	0.65	0.77
Al1_v1_01506	1.15	1.08	1.15	1.19	1.21	1.21	1.4	1.27	1.26	1.31	1.34	1.45
Al1_v1_01507	0	0	0	0.34	0	0	0	0.31	0	0.31	0	0
Al1_v1_01508	0.77	0.8	0.59	0.5	0.59	0.39	0.7	0.58	0.66	0.94	0.87	0.78
Al1_v1_01509	1.29	1.26	1.33	1.24	1.45	1.38	1.45	1.46	1.42	1.5	1.62	1.45
Al1_v1_01511	0.44	0.56	0.12	0.23	0.38	0.46	0.62	0.48	0.52	0.71	0.44	0.52
Al1_v1_01513	0.24	0.22	0.21	0.52	0.47	0.53	0.82	1.17	1.02	0.9	0.79	1.89
Al1_v1_01519	0	0	0	0.42	0.53	0	0	0.39	0	0.39	0	0
Al1_v1_01524	0	0	0	0.33	0	0	0.92	0	0.97	0.86	0.8	1.18
Al1_v1_01525	0.17	0	0.1	0	0	0	0.34	0.31	0	0	0	0.14
Al1_v1_01527	1.41	1.33	1.49	1.55	1.57	1.55	1.56	1.53	1.5	1.7	1.72	1.96
Al1_v1_01530	2.56	2.78	2.58	2.3	2.29	2.3	2.58	2.76	2.7	2.93	2.91	3.03
Al1_v1_01535	1.22	1.17	1.18	1.45	1.5	1.46	1.51	1.45	1.51	1.77	1.84	1.75
Al1_v1_01543	0.46	0.48	0.36	0.17	0.17	0.17	1.4	1.79	1.7	1.51	1.73	1.92
Al1_v1_01546	0.88	0.78	0.84	0.65	0.59	0.77	0.92	1.02	0.76	0.84	0.9	0.84
Al1_v1_01553	0.57	0.6	0.53	0.65	0.58	0.58	0.69	0.46	0.7	1.07	0.9	1.09
Al1_v1_01571	0	0.22	0	0.28	0	0.29	0.2	0.42	0	0	0.23	0
Al1_v1_01574	0.79	1.11	0.71	0.56	0.65	0.62	1.02	1.26	1.18	0.95	1.1	1.21
Al1_v1_01575	0	0	0.94	1.38	0.82	1.1	0.91	1.33	1.24	1.62	0.99	1.77
Al1_v1_01577	1.62	1.82	1.61	1.46	1.53	1.43	1.65	1.78	1.69	1.85	1.84	1.86
Al1_v1_01578	1.6	1.6	1.64	1.51	1.49	1.5	1.55	1.59	1.55	1.6	1.66	1.69
Al1_v1_01581	0.15	0.17	0.16	0.42	0.56	0.22	0.71	0.52	0.76	0.8	0.7	0.48
Al1_v1_01582	0.51	0.26	0.61	0.44	0.59	0.2	0.88	0.71	0.83	1.05	1.33	1.61
Al1_v1_01583	1.49	1.69	1.54	1.54	1.41	1.46	1.78	1.82	1.88	1.8	1.86	2.08
Al1_v1_01585	0.23	0	0.14	0.19	0.11	0.43	0.38	0.69	0.34	0.4	0.5	0.43
Al1_v1_01589	1.38	1.53	1.35	1.29	1.27	1.24	1.62	1.81	1.65	1.77	1.83	2.15
Al1_v1_01592	1.87	2.23	1.86	1.72	1.64	1.67	2.56	2.79	2.78	2.39	2.65	2.84
Al1_v1_01596	1.92	1.96	1.98	1.72	1.69	1.71	1.97	2.15	2.2	1.94	2.03	2
Al1_v1_01597	1.86	2.15	1.91	1.86	1.9	1.84	2.41	2.57	2.47	2.47	2.54	2.71
Al1_v1_01598	0.45	0.56	0.41	0.69	0.75	0.67	0.87	0.87	0.69	1.03	1.01	0.68
Al1_v1_01599	1.17	1.33	1.15	0.88	1	1.05	1.32	1.29	1.29	1.27	1.24	1.42
Al1_v1_01601	1.09	1.06	1.04	0.82	0.74	0.84	1.07	1.22	1.15	1.13	1.1	1.35
Al1_v1_01603	0.52	0.33	0.19	1.21	1.2	1.21	2	2.37	2.29	1.61	1.9	2.02
Al1_v1_01608	1.6	1.58	1.62	1.73	1.7	1.72	1.93	1.86	1.87	1.84	1.91	1.93
Al1_v1_01626	0.81	1	0.92	0.85	0.82	0.8	0.91	1.06	1.01	1.03	1.03	0.95
Al1_v1_01633	1.65	1.61	1.59	1.4	1.5	1.48	1.54	1.57	1.42	1.96	1.89	2.1
Al1_v1_01641	0.98	0.98	0.93	1.16	1.25	1.28	1.46	1.44	1.39	1.59	1.61	1.5
Al1_v1_01650	1.48	1.48	1.47	1.46	1.43	1.34	1.56	1.58	1.6	1.63	1.7	1.74
Al1_v1_01656	0	0.29	0	0.48	0.37	0.57	0.64	0.53	0.47	0.66	0.97	0.57
Al1_v1_01657	1.77	1.85	1.65	1.73	1.83	1.58	2.12	2.37	2.28	2.34	2.45	2.29
Al1_v1_01662	1.31	1.35	1.32	1.24	1.24	1.28	1.39	1.57	1.51	1.34	1.43	1.54
Al1_v1_01668	0	0.45	0.34	0.16	0.55	0.44	0.68	0.52	0	0.75	0.56	0.56
Al1_v1_01675	1.88	1.97	1.88	1.68	1.56	1.6	1.92	2.08	2.12	2.02	2.08	2.2
Al1_v1_01694	1.29	1.34	1.22	1.31	1.21	1.28	1.32	1.24	1.27	1.39	1.39	1.44
Al1_v1_01697	0.82	0.89	0.79	0.96	0.88	0.85	1.23	1.32	1.39	1.23	1.32	1.33
Al1_v1_01705	1.32	1.21	1.36	1.7	1.64	1.65	1.76	1.94	1.91	1.88	1.84	1.96
Al1_v1_01706	0.75	0.78	0.83	0.98	0.98	0.81	1.64	1.77	1.66	1.59	1.67	1.98
Al1_v1_01707	0.85	0.83	0.87	0.67	0.4	0.51	1.47	1.71	1.65	1.78	1.84	1.75
Al1_v1_01708	1.73	1.7	1.78	1.9	1.78	1.79	1.95	2.28	2.18	1.83	2.07	2.32
Al1_v1_01713	1.19	1.23	1.28	1.34	1.32	1.17	1.35	1.24	1.28	1.31	1.31	1.3
Al1_v1_01724	1.22	1.48	1.27	0.8	0.76	0.69	1.08	1	0.93	1.28	1.16	1.72
Al1_v1_01729	0.71	0.88	1.05	1.11	1.1	0.93	0.98	1.17	1.01	1.28	1.2	1.21
Al1_v1_01731	0.4	0	0.41	0	0.34	0.34	0.39	0.31	0.27	0.8	0.57	0.76
Al1_v1_01736	1.63	1.79	1.57	1.22	1.04	1.08	1.33	1.43	1.44	1.44	1.35	2
Al1_v1_01742	1.4	1.39	1.45	1.19	1.25	1.34	2.01	1.98	2	1.93	1.79	2.67
Al1_v1_01744	0.82	0.61	0.76	0.82	0.56	0.56	0.77	0.86	0.68	0.86	0.85	1.2
Al1_v1_01745	0	0.18	0	0	0	0	0	0	0	0.55	0.42	0.39
Al1_v1_01746	0.64	0.72	0.6	0.49	0.74	0.31	0.67	1.2	1.28	1.29	1.4	1.35
Al1_v1_01750	0	0	0	0.1	0	0	0.22	0	0.14	0.17	0	0
Al1_v1_01754	1.12	1.23	1.16	1.27	1.19	1.16	1.35	1.31	1.42	1.3	1.32	1.34
Al1_v1_01755	0.97	0.88	0.89	1.06	1.18	1.18	1.13	0.85	1.05	1.38	1.27	1.34
Al1_v1_01762	1.68	1.62	1.67	1.8	1.79	1.89	2.02	2.06	2.07	2.04	2.06	2.01
Al1_v1_01765	1.31	1.42	1.37	1.7	1.73	1.73	1.7	1.89	1.77	2.01	2.11	1.93
Al1_v1_01766	1.37	1.48	1.37	1.55	1.44	1.43	1.81	1.79	1.82	1.72	1.77	1.81
Al1_v1_01783	0.78	0.82	0.49	0.69	0.41	0.91	0.77	0.82	0.33	1.34	1.31	1.37
Al1_v1_01790	0.5	0.55	0.56	0.68	0.64	0.54	0.57	0.57	0.6	0.86	0.96	0.98
Al1_v1_01798	0.78	0.86	0.8	0.79	0.93	0.9	0.94	0.93	0.97	0.93	0.9	0.97
Al1_v1_01817	0.81	0.9	0.78	0.74	0.59	0.65	0.88	1.08	1.09	0.91	0.95	1.2
Al1_v1_01821	1.01	0.47	0.54	0.78	1.02	0.71	1.27	1.54	1.38	0.87	1.17	1.38
Al1_v1_01836	1.18	1.43	1.29	1.4	1.46	1.42	1.4	1.58	1.47	1.7	1.7	1.67
Al1_v1_01842	0.48	0.79	0.44	0.52	0.31	0.46	0.79	0.87	1.02	0.95	1.03	0.89
Al1_v1_01846	0.91	0.87	0.81	0.7	0.84	0.88	1.04	0.8	1.04	1.26	1.13	1.26
Al1_v1_01847	1.57	1.76	1.53	1.29	1.31	1.28	1.61	1.9	1.82	1.59	1.75	2.12
Al1_v1_01850	0	0	0	0	0	0	0	0.37	0	0	0.33	0
Al1_v1_01853	0	0	0	0.73	0.84	0.8	1.51	1.61	1.57	1.8	1.78	1.65
Al1_v1_01855	1.3	1.54	1.17	1.2	1.03	1.06	1.41	1.37	1.39	1.41	1.41	1.54
Al1_v1_01860	0	0.31	0.12	0.35	0.5	0.51	0.54	0.5	0.77	0.37	0.51	0.7
Al1_v1_01861	0	0	0.13	0.1	0.05	0.1	0.5	0.41	0.39	1.01	0.96	0.96
Al1_v1_01862	0	0	0	0.07	0.06	0.17	0.42	0.33	0.29	0.75	0.8	0.82
Al1_v1_01863	0.13	0.24	0.31	0.25	0.1	0.41	0.3	0.46	0.14	0.38	0.34	0.18
Al1_v1_01865	1.71	1.85	1.6	1.97	1.98	2	2.21	2.31	2.21	2.19	2.14	2.69
Al1_v1_01866	3.11	3.03	3.13	2.67	2.59	2.64	3.49	3.72	3.57	3.49	3.57	3.76
Al1_v1_01871	0.18	0.33	0.19	0.53	0.7	0.77	1.39	1.22	1.34	1.69	1.7	1.69
Al1_v1_01873	0.95	0.92	1.01	1.08	1.02	1.02	1.08	1.09	1.24	1.11	1.23	1.27
Al1_v1_01875	0	0	0	0.25	0.25	0.14	0.53	0.76	0.32	1.23	1.29	1.39
Al1_v1_01876	0.22	0.24	0.23	0.55	0	0.56	0.47	0.57	0.51	1.17	1.02	0.92
Al1_v1_01878	0	0	0	0.16	0.16	0.38	0.33	0.26	0	0.7	0.77	0.45
Al1_v1_01879	0.25	0	0	0	0	0.21	0	0.32	0	0.88	0.76	0.85
Al1_v1_01888	0	0	0	0.4	0.24	0.25	0	0.37	0	0.37	0.52	0.61
Al1_v1_01895	0	0	0	0	0	0.05	0	0.09	0.07	0.09	0.08	0
Al1_v1_01896	1	0.96	0.85	1.1	1	1.02	1.23	1.28	1.32	1.31	1.32	1.5
Al1_v1_01900	0.4	0.34	0.45	0.55	0.67	0.61	0.89	0.74	0.8	0.64	0.71	0.93
Al1_v1_01906	0.32	0.6	0	0.93	1.01	0.75	1.02	0.99	0.66	1.38	1.33	1.43
Al1_v1_01909	0.68	0.83	0.65	0.87	0.89	0.85	1.14	1.07	1.15	1.36	1.36	1.29
Al1_v1_01912	1.58	1.66	1.6	1.9	1.91	1.93	1.86	1.87	1.91	2.03	2.04	2
Al1_v1_01918	1.02	1.18	1.08	1.4	1.34	1.29	1.83	1.92	1.8	1.9	1.85	1.75
Al1_v1_01931	0	0	0.42	0.26	0.26	0.15	0	0.39	0.34	0.24	0.55	0.42
Al1_v1_01934	0.76	1.05	0.94	0.91	0.84	0.96	1.16	1.16	1.09	1.19	1.24	1.08
Al1_v1_01935	0.54	0.6	0.53	0.69	0.69	0.59	1.16	1.16	1.15	1.62	1.57	1.36
Al1_v1_01939	0.9	1.11	0.86	1.31	1.34	1.3	1.39	1.4	1.38	1.35	1.5	1.74
Al1_v1_01940	1.47	1.57	1.49	1.54	1.51	1.52	1.68	1.72	1.64	1.65	1.67	1.83
Al1_v1_01941	1.51	1.64	1.54	1.63	1.51	1.53	1.95	2.21	2.17	1.97	2	1.84
Al1_v1_01944	1.28	1.46	1.23	1.24	1.37	1.28	1.86	1.95	1.97	2.18	2.16	2.24
Al1_v1_01948	1.81	2.06	1.8	1.84	1.8	1.79	2.78	2.98	2.87	2.58	2.88	3.25
Al1_v1_01955	1.27	1.42	1.1	0.71	1.17	1.08	1.25	1.35	1.17	1.58	1.53	1.55
Al1_v1_01956	0.71	0.66	0	1.23	1.25	1.21	1.57	1.73	1.67	1.78	1.83	1.63
Al1_v1_01979	0.12	0.23	0.31	0.66	0.58	0.69	1.66	1.8	1.62	1.72	1.78	2.38
Al1_v1_01981	1.21	1.65	1.13	1.12	1.12	1.13	1.36	1.28	1.27	1.5	1.36	1.24
Al1_v1_01997	1.57	1.6	1.56	1.68	1.69	1.63	1.69	1.7	1.7	1.73	1.74	1.74
Al1_v1_01998	0.63	0.37	0.15	0.46	0.41	0.55	0.69	0.85	0.78	0.51	0.77	0.87
Al1_v1_02000	1.24	1.37	1.24	1.23	1.32	1.26	1.53	1.44	1.47	1.69	1.69	1.72
Al1_v1_02006	0.56	0.64	0.41	0.93	0.9	0.91	1.67	1.7	1.71	1.75	1.68	1.76
Al1_v1_02009	1.28	1.37	1.33	1.74	1.7	1.73	2.16	2.17	2.15	2.13	2.16	2.13
Al1_v1_02011	0.34	0.44	0.35	0.46	0.28	0.25	0.83	0.63	0.74	0.76	0.9	0.73
Al1_v1_02013	0.95	1.16	1.01	1.12	1.14	1.09	1.3	1.32	1.29	1.3	1.37	1.4
Al1_v1_02019	0.89	0.89	0.9	1.12	1.11	1.15	1.71	1.81	1.68	1.64	1.65	1.79
Al1_v1_02020	0	0	0	0.09	0	0	0.11	0.15	0.31	0.49	0.24	0.29
Al1_v1_02026	0.21	0.38	0.41	0.63	0.61	0.67	0.83	0.75	0.81	0.99	0.91	0.8
Al1_v1_02030	0.22	0	0.57	0.36	0.49	0.24	0.94	0.91	0.9	1.21	1.13	1.01
Al1_v1_02050	1.53	1.55	1.6	1.94	1.99	2.01	2.23	2.2	2.25	2.4	2.37	2.72
Al1_v1_02054	1.24	1.36	1.44	1.82	1.77	1.79	2.12	2.04	2.13	2.15	2.18	2.04
Al1_v1_02071	0.71	0.74	0.55	0.96	0.85	1	0.88	0.91	1.1	1.25	1.22	1.43
Al1_v1_02073	0	0	0	0	0	0	0.22	0.45	0.14	0	0	0
Al1_v1_02082	0	0	0	0	0	0	0.23	0	0	0.17	0	0
Al1_v1_02092	1.45	1.54	1.55	1.69	1.74	1.75	1.71	1.56	1.59	1.86	1.83	1.63
Al1_v1_02097	0	0	0.12	0.29	0.34	0.24	0.28	0.6	0.71	0.84	0.45	0.47
Al1_v1_02105	0	0	0	0	0	0	0.17	0.22	0.26	0.52	0.48	0
Al1_v1_02108	2.2	2.26	2.23	2.11	2.11	2.09	2.38	2.41	2.37	2.33	2.36	2.46
Al1_v1_02115	1.27	1.4	1.34	1.53	1.53	1.5	1.35	1.65	1.83	2.03	2.09	1.77
Al1_v1_02124	0.92	0.97	0.78	1.32	1.26	1.35	1.7	1.64	1.69	2.01	2.01	1.95
Al1_v1_02125	1.84	1.9	1.8	1.72	1.65	1.71	1.96	2.08	2.13	1.91	1.97	1.85
Al1_v1_02132	1.64	1.68	1.66	1.51	1.5	1.47	1.84	1.95	1.9	1.94	1.9	2.34
Al1_v1_02136	0	0.55	0.76	1	0.56	0.66	1.22	1.02	1.05	0.95	1.27	1.47
Al1_v1_02139	2.73	2.8	2.73	2.64	2.56	2.61	2.85	2.9	2.87	2.86	2.85	2.88
Al1_v1_02141	1.13	1.14	1.03	0.97	0.98	1.13	1.24	1.44	1.28	1.62	1.72	1.66
Al1_v1_02142	0.55	0.38	0.7	1.27	1.22	1.18	1.94	2.12	2.12	2.4	2.51	3.27
Al1_v1_02166	0.66	0.47	0.72	0.7	0.71	0.58	1.16	0.84	0.99	1.18	1.24	1.25
Al1_v1_02175	1.24	1.23	1.2	1.47	1.44	1.53	1.66	1.68	1.75	1.65	1.57	1.66
Al1_v1_02178	0.92	0.88	0.97	1.06	0.99	1.16	2	2.11	2.05	2.19	2.17	2.02
Al1_v1_02189	0.99	0.92	0.92	0.9	0.97	0.93	1.36	1.4	1.31	1.31	1.39	1.25
Al1_v1_02193	0.2	0.22	0	0.38	0.62	0.52	0.87	1.22	1.15	1.22	1.12	0.97
Al1_v1_02197	1.58	1.74	1.58	1.56	1.48	1.48	1.74	1.93	1.95	1.67	1.73	1.84
Al1_v1_02201	0.28	0.6	0	0.49	0.49	0.39	0.66	0.35	0.85	0.55	0.63	0.72
Al1_v1_02208	0	0	0	0	0	0	0	0.31	0	0	0	0
Al1_v1_02209	0	0.49	0.3	0.96	1.05	0.67	2.23	2.3	2.18	2.55	2.49	2.17
Al1_v1_02213	0.15	0.28	0.36	0.35	0.35	0.36	1	1.16	1.04	1.95	1.98	2.06
Al1_v1_02215	0	0	0	0.44	0.39	0.3	1.25	1.38	1.38	1.11	1.21	0.95
Al1_v1_02221	0.33	0.35	0.14	0.83	0.77	0.56	0.84	0.86	0.95	1.16	1.17	1.11
Al1_v1_02222	0.8	0.65	0.78	0.58	0.59	0.59	0.79	0.85	0.8	0.68	0.77	0.91
Al1_v1_02225	1.9	2.11	1.91	2.1	2.02	2.05	2.26	2.26	2.37	2.3	2.27	2.56
Al1_v1_02227	0.11	0	0	0.56	0.44	0.57	1.02	1.45	1.47	0.69	0.99	0.8
Al1_v1_02229	0	0	0	0.19	0.11	0.11	0.75	0.81	0.77	0.66	0.73	0.58
Al1_v1_02233	0.23	0.46	0.24	0.57	0.37	0.6	1.05	0.96	0.9	1.17	1.08	1.24
Al1_v1_02238	1.55	1.58	1.55	1.39	1.47	1.49	1.81	1.99	1.94	1.61	1.68	2.22
Al1_v1_02241	0	0	0	0	0	0	0.88	0	0.88	1.25	0	0
Al1_v1_02242	0	0	0	0	0	0	0.18	0	0.33	0.39	0.21	0.42
Al1_v1_02246	1.27	1.25	1.09	0.98	1.01	1.12	1.2	1.16	1.16	1.28	1.15	1.3
Al1_v1_02249	1.22	1.34	1.25	1.55	1.54	1.51	2.03	2.22	2.09	2.15	2.12	2.32
Al1_v1_02253	1.45	1.71	1.4	1.31	1.33	1.28	2.32	2.78	2.74	2.44	2.57	3.22
Al1_v1_02254	0	0	0	0.42	0.29	0.22	1.85	1.94	1.87	1.97	2.16	2.36
Al1_v1_02257	0	0	0	0	0	0	0	0.2	0.17	0	0	0.23
Al1_v1_02259	0.29	0.32	0	0.24	0.51	0.25	0.46	0.37	0.5	0.81	0.65	1.35
Al1_v1_02262	0.52	0.52	0.45	1.61	1.47	1.44	2.3	2.39	2.36	2	2.14	2.32
Al1_v1_02263	1.47	1.58	1.53	1.45	1.49	1.48	1.61	1.74	1.67	1.54	1.59	1.85
Al1_v1_02265	1.03	1.05	1.05	0.98	1.02	0.98	1.16	1.28	1.23	1.17	1.08	1.22
Al1_v1_02270	0.96	0.95	0.81	0.83	0.66	0.77	0.93	1.1	1.06	1.05	1.14	1.38
Al1_v1_02272	1.09	1.03	0.82	1.42	1.16	1.05	1.38	1.4	1.51	1.59	1.64	1.65
Al1_v1_02274	0.95	1.1	1.02	0.92	0.79	0.76	1.21	1.45	1.35	1.24	1.46	1.45
Al1_v1_02275	0.83	1.05	0.84	0.88	0.78	0.78	1.08	1.07	1.17	1.42	1.43	1.47
Al1_v1_02280	0	0	0	0	0	0.35	0.6	0	0.44	0.5	0	0.77
Al1_v1_02282	1.45	1.64	1.44	1.07	0.97	0.96	1.45	1.84	1.8	1.17	1.31	1.85
Al1_v1_02294	2.1	2.14	2.1	2.04	1.99	2	2.29	2.32	2.31	2.28	2.32	2.37
Al1_v1_02298	0	0.75	0.39	0.81	0.62	0.32	1.33	1.21	1.38	2.01	1.96	1.94
Al1_v1_02306	0.64	0.68	0.28	0.37	0.47	0.22	0.88	0.9	0.76	0.76	0.91	0.8
Al1_v1_02308	1.48	1.52	1.51	1.39	1.35	1.31	1.49	1.68	1.61	1.83	1.86	2.06
Al1_v1_02310	1.59	1.51	1.52	1.98	1.98	1.99	2.14	2.16	2.13	2.18	2.21	2.43
Al1_v1_02312	1.25	1.28	1.32	1.48	1.36	1.44	1.64	1.58	1.62	1.54	1.56	1.57
Al1_v1_02313	1.65	1.76	1.66	1.44	1.38	1.39	1.81	1.9	1.81	1.85	1.86	1.87
Al1_v1_02318	1.73	1.72	1.66	1.8	1.82	1.77	1.95	1.98	1.94	1.9	1.85	2.17
Al1_v1_02323	0.96	1.1	1.12	1.12	1.26	1.17	1.41	1.57	1.39	1.44	1.54	1.68
Al1_v1_02330	1.29	1.16	1.3	1.18	1.04	1.03	1.21	1.4	1.34	1.3	1.28	1.22
Al1_v1_02332	0	0	0	0.42	0.34	0	0.48	0.5	0.2	0.67	0.35	0.42
Al1_v1_02333	0	0	0	0	0	0.18	0.55	0	0.39	0.45	0.25	0
Al1_v1_02334	0.69	1.06	0.71	0.73	0.99	0.95	1.27	1.13	1.1	1.37	1.44	1.35
Al1_v1_02336	1.54	1.52	1.65	1.47	1.48	1.59	1.64	1.64	1.58	1.56	1.58	1.63
Al1_v1_02337	0.05	0	0.08	0.16	0.16	0.19	0.23	0.28	0.25	0.19	0.21	0.31
Al1_v1_02345	0	0.43	0	0.34	0	0	0	0	0	0.5	0.46	0.77
Al1_v1_02346	1.09	0.97	1.14	1.05	1.23	1.2	1.15	1.31	1.21	1.1	1.14	1.25
Al1_v1_02357	0.76	0	0.35	0.28	0.57	0.46	0	0.63	0.36	0.42	0.38	0.45
Al1_v1_02363	0	0	0	0	0	0	0	0.81	0	0	0	0
Al1_v1_02367	0.74	0.97	0.81	2.06	2.06	2.03	3.77	3.82	3.78	4.71	4.67	4.92
Al1_v1_02369	0	0.06	0	0.04	0.04	0	0.22	0	0.12	0.33	0.3	0.16
Al1_v1_02372	0	0	0	0	0	0	0	0.84	0.77	2.11	2.25	3.84
Al1_v1_02378	0.51	0.48	0.46	0.82	0.69	0.75	1.35	1.48	1.4	1.52	1.36	1.57
Al1_v1_02381	0.38	0.41	0.6	0.92	0.91	0.92	1.24	1.34	1.17	1.47	1.49	1.2
Al1_v1_02382	0.96	0.8	0.81	0.89	0.72	0.82	0.99	1.04	0.8	1.16	1.05	0.87
Al1_v1_02383	0.33	0.51	0.45	0	0.09	0	0.55	1.16	1	0.58	0.54	0.52
Al1_v1_02384	0.2	0.22	0.21	0.82	0.87	0.79	1.08	0.88	1.12	1.29	1.39	0.82
Al1_v1_02386	0	0	0	0.81	0.73	0.71	0.9	1.19	1.24	1.55	1.49	1.32
Al1_v1_02392	0.31	0.58	0.54	0.86	0.96	0.9	1.05	1.14	1.04	1.28	1.23	0.98
Al1_v1_02393	0.18	0.11	0.11	0.39	0.39	0.39	0.59	0.45	0.39	0.67	0.71	0.75
Al1_v1_02394	0	0	0	0.41	0.37	0.33	1.17	1.2	1.17	1.21	1.22	0.9
Al1_v1_02395	0	0	0	0.2	0.33	0.27	1.1	1.22	1.23	1.37	1.38	1.35
Al1_v1_02433	1.94	2.06	1.96	1.66	1.58	1.6	2.3	2.61	2.62	2.24	2.34	2.65
Al1_v1_02437	1.81	1.84	1.83	1.72	1.69	1.75	1.82	1.71	1.82	1.83	1.78	1.99
Al1_v1_02439	0.63	0.56	0.27	1.02	1.09	1.1	1.63	1.7	1.6	1.3	1.31	2.2
Al1_v1_02446	0.48	0.38	0.18	0.78	0.72	0.76	1.04	0.88	0.95	0.84	0.83	1.11
Al1_v1_02454	0.16	0	0	0.37	0.37	0.37	0.72	0.71	0.64	0.76	0.91	0.81
Al1_v1_02455	2.14	2.06	2.04	2.32	2.29	2.26	2.51	2.45	2.49	2.39	2.41	2.5
Al1_v1_02456	0.86	0.84	0.72	1.11	1.07	1.18	1.68	1.77	1.62	1.57	1.62	1.68
Al1_v1_02457	0	0	0	0	0	0	0	0.14	0.11	0.33	0.12	0.15
Al1_v1_02466	0.26	0.44	0.27	0.21	0.46	0.46	0.41	0.51	0.28	0.74	0.29	0.93
Al1_v1_02467	0.81	1.04	0.85	0.89	0.88	0.94	1.08	1.03	1.17	1.25	1.15	1.22
Al1_v1_02468	1.08	1.29	1.18	1.02	1	1.13	1.37	1.31	1.33	1.3	1.29	1.01
Al1_v1_02470	0.11	0.12	0.21	0.16	0.22	0.16	0.43	0.15	0.22	0.26	0.13	0.38
Al1_v1_02474	0.87	1.11	0.89	0.96	0.84	0.99	1.06	1.18	1.33	1.03	1.2	1.4
Al1_v1_02476	1.48	1.66	1.51	1.25	1.21	1.2	1.45	1.73	1.55	1.37	1.46	1.79
Al1_v1_02482	1.9	1.84	1.9	1.4	1.02	1.13	2.33	2.78	2.75	1.72	2.22	2.31
Al1_v1_02483	0.24	0.26	0	0.08	0	0	0.77	0.79	0.55	1.16	1.11	1.07
Al1_v1_02485	0.91	1.12	0.93	0.81	0.8	0.79	1.15	0.97	1.15	1.12	1.22	1.36
Al1_v1_02486	2.6	2.54	2.64	2.31	2.16	2.25	3.18	3.47	3.46	2.69	2.95	3.29
Al1_v1_02491	0	0.17	0	0	0.13	0	0.16	0.21	0	0.21	0.19	0
Al1_v1_02494	1.21	1.41	1.34	1.55	1.56	1.59	1.92	2.02	2.01	1.84	1.79	2.15
Al1_v1_02511	1.49	1.35	1.44	1.77	1.72	1.78	1.58	1.76	1.72	2.21	2.22	1.84
Al1_v1_02512	0.11	0.42	0.12	0.77	0.88	0.83	1.22	1.24	1.08	1.41	1.38	1.39
Al1_v1_02514	0.31	0.6	0.7	0.56	0.49	0.54	0.67	0.79	0.61	0.83	0.85	1.52
Al1_v1_02524	0.78	1.13	0.86	1.3	1.34	1.35	1.27	1.15	1.06	1.44	1.52	1.63
Al1_v1_02526	0	0	0.32	0.26	0.53	0	0.3	0	0.33	0.59	0	0.63
Al1_v1_02533	0	0	0	0	0	0.09	0	0.14	0	0	0	0
Al1_v1_02539	0.15	0.09	0.08	0	0.06	0	0.14	0.26	0.22	0.26	0.23	0
Al1_v1_02540	1.81	2.13	1.93	1.86	1.82	1.85	2.78	2.85	2.79	3.06	3.08	3.49
Al1_v1_02550	0.19	0.21	0.25	0.3	0.46	0.27	0.91	0.48	0.67	0.69	0.8	0.56
Al1_v1_02551	1.66	1.69	1.68	1.58	1.57	1.57	1.69	1.7	1.61	1.73	1.62	1.88
Al1_v1_02552	0.5	0.47	0.51	0.82	0.93	0.89	1.13	1.07	0.95	1.51	1.37	0.82
Al1_v1_02556	0	0	0	0.43	0.07	0.27	0.46	0.28	0.29	0.45	0.52	0.37
Al1_v1_02560	1.3	1.14	1.29	1.44	1.36	1.38	1.67	1.64	1.66	2.03	1.95	1.79
Al1_v1_02561	0.47	0.73	0.71	0.31	0.48	0.41	0.47	1.07	0.99	0.45	0.91	0.86
Al1_v1_02562	0.1	0	0.1	0.57	0.61	0.71	1.07	0.96	0.88	1.12	1.07	0.84
Al1_v1_02563	1.28	1.49	1.34	1.23	1.29	1.17	1.31	1.33	1.35	1.38	1.29	1.65
Al1_v1_02583	0	0	0	0	0	0	0.22	0.29	0.25	0	0.15	0.19
Al1_v1_02599	1.28	1.32	1.37	1.24	1.3	1.16	1.22	1.25	1.27	1.51	1.53	1.56
Al1_v1_02603	0.81	0.7	0.8	0.81	0.64	0.64	0.87	0.82	0.93	1.24	1.29	1.48
Al1_v1_02605	1.6	1.56	1.74	1.72	1.72	1.67	1.65	1.82	1.66	1.71	1.7	1.79
Al1_v1_02606	0.14	0	0	0.2	0.43	0.27	0.13	0.48	0.15	0.66	0.37	0.52
Al1_v1_02607	2.08	2.05	2.13	2.23	2.3	2.31	2.64	2.73	2.66	2.69	2.66	3.06
Al1_v1_02608	1.72	1.77	1.71	1.59	1.59	1.62	1.66	1.64	1.65	1.71	1.7	1.81
Al1_v1_02609	0	0	0.32	0.99	0.53	0.83	1.6	1.77	1.52	1.83	1.82	2.5
Al1_v1_02617	1.81	1.89	1.87	1.85	1.89	1.94	2.2	2.24	2.19	2.07	2.08	2.24
Al1_v1_02624	2.56	2.73	2.54	3.44	3.52	3.51	4.09	4.18	4.1	4.14	4.17	4.72
Al1_v1_02627	0.97	1.17	0.96	1.23	1.2	1.32	1.53	1.53	1.53	2.01	2.05	1.96
Al1_v1_02628	0	0.13	0.13	0.1	0.1	0.1	0.12	0.36	0	0.44	0.14	0.4
Al1_v1_02636	0	0	0	0.11	0	0	0.31	0.18	0.35	0.6	0.36	0.33
Al1_v1_02638	0	0	0	0	0.61	0	1.11	1.71	1.41	1.09	1.43	2.81
Al1_v1_02639	1.26	1.15	0.94	1.69	1.82	1.74	2.31	2.52	2.44	2.86	2.82	2.97
Al1_v1_02640	0.8	0.84	0.99	1.74	1.79	1.75	2.48	2.48	2.56	2.36	2.27	2.9
Al1_v1_02645	0.45	0.73	0.34	1.84	1.69	1.75	2.66	2.78	2.81	2.67	2.65	2.67
Al1_v1_02649	1.41	1.6	1.35	1.2	1.12	0.99	1.48	1.73	1.68	1.32	1.72	2.03
Al1_v1_02651	0	0.36	0.54	0.87	0.96	0.87	1.17	1.5	1.35	1.5	1.53	2.67
Al1_v1_02653	0	0	0	0.28	0	0.16	0.19	0.41	0	0	0	0
Al1_v1_02658	0.14	0.18	0.15	0.34	0.37	0.18	0.57	0.57	0.54	0.92	0.96	1.07
Al1_v1_02659	0.43	0.67	0.23	1.45	1.34	1.3	2.15	2.11	2.04	2.35	2.32	1.59
Al1_v1_02660	1.41	1.45	1.43	1.51	1.55	1.54	1.59	1.51	1.51	1.7	1.58	1.75
Al1_v1_02661	0.45	0.54	0.46	1.43	1.39	1.39	2.09	2.16	2.08	2.63	2.53	2.2
Al1_v1_02665	1.81	1.86	1.82	1.26	1.23	1.22	2.08	2.2	2.18	2.41	2.43	2.51
Al1_v1_02667	1.06	1.26	0.81	1.31	1.08	1.22	1.14	1.23	1.33	1.67	1.6	1.47
Al1_v1_02677	1.42	1.42	1.41	1.49	1.44	1.46	1.6	1.7	1.66	1.55	1.59	1.64
Al1_v1_02681	2.63	2.7	2.66	2.56	2.58	2.59	2.75	2.9	2.85	2.76	2.79	2.94
Al1_v1_02697	0.25	0.16	0.35	0.54	0.45	0.86	0.87	0.63	0.73	0.96	0.97	0.61
Al1_v1_02702	1.16	1.06	1.07	0.85	0.87	0.68	1.13	1.21	1.19	1.26	1.21	1.28
Al1_v1_02705	0.83	0.85	0.83	0.91	0.98	0.88	0.94	0.88	0.93	1.2	1.11	1.14
Al1_v1_02713	0	0	0.18	0.14	0	0.24	0.46	0	0	0.47	0	0.74
Al1_v1_02714	1.27	1.42	1.29	2.01	2.09	2.13	2.29	2.35	2.27	2.09	2.03	3.06
Al1_v1_02722	0.62	0.62	0.7	0.68	0.72	0.76	0.72	0.95	0.86	0.99	0.83	1.02
Al1_v1_02727	1.48	1.44	1.5	1.58	1.55	1.53	1.95	2.15	2.08	1.94	2	2.14
Al1_v1_02728	0.86	1.06	0.76	1.06	1	0.94	1.36	1.43	1.39	1.51	1.44	1.8
Al1_v1_02729	1.39	1.45	1.44	1.59	1.53	1.57	1.68	1.57	1.65	1.58	1.65	1.68
Al1_v1_02730	1.75	1.86	1.76	1.97	1.95	1.93	1.85	1.87	1.83	2.07	2.04	1.93
Al1_v1_02731	0.85	1.11	1.02	1.1	1.19	1.26	1.27	1.39	1.29	1.54	1.5	1.51
Al1_v1_02739	0.62	0.73	0.68	0.84	0.79	0.8	0.81	0.84	0.73	0.77	0.83	1.18
Al1_v1_02740	0.94	1.04	0.94	1.31	1.2	1.21	1.43	1.4	1.41	1.43	1.44	1.59
Al1_v1_02745	1.67	2.03	1.73	1.64	1.68	1.67	2.17	2.17	2.23	2.43	2.4	2.57
Al1_v1_02747	1.59	1.63	1.5	1.81	1.83	1.89	1.72	1.86	1.86	2.22	2.19	2.23
Al1_v1_02756	1.53	1.66	1.56	1.39	1.32	1.3	1.83	2.41	2.39	1.68	2.03	2.24
Al1_v1_02759	1.08	1.33	1.08	0.83	0.88	0.92	1.2	1.21	0.94	1.22	1.16	1.36
Al1_v1_02761	0.58	0.43	0.73	0.87	0.83	0.83	1.14	1.18	1.18	1.31	1.34	1.19
Al1_v1_02765	1.4	1.61	1.55	1.49	1.53	1.46	1.76	1.84	1.85	1.84	1.84	2.07
Al1_v1_02770	0.81	0.66	0.74	0.69	0.65	0.61	1.01	1.25	1.2	0.97	0.91	1.18
Al1_v1_02775	1.43	1.81	1.51	1.23	1	1.08	2.16	2.51	2.39	1.52	1.74	2.25
Al1_v1_02776	1.57	1.67	1.55	1.46	1.39	1.48	1.69	1.82	1.79	1.67	1.68	1.57
Al1_v1_02784	1.07	0.65	0.91	0.96	1.07	0.68	1.32	1.68	1.71	1.01	1.38	1.39
Al1_v1_02785	1.87	1.78	1.96	1.51	1.42	1.3	1.99	2.03	1.97	1.85	1.97	2.14
Al1_v1_02786	0.29	0.49	0.45	0.67	0.54	0.79	0.88	0.99	0.99	1.72	1.61	1.44
Al1_v1_02787	1.18	1.4	1.18	1.43	1.38	1.35	1.69	2.35	2.24	1.5	1.73	1.89
Al1_v1_02791	0.91	0.89	0.89	1.18	1.09	1.07	1.63	2.08	2.04	1.15	1.43	1.97
Al1_v1_02792	1.17	1.2	1.14	1.38	1.3	1.23	1.66	1.89	1.84	1.83	1.97	2.13
Al1_v1_02796	0.75	0	1.19	0.91	1.06	1.07	1.16	1.71	0.79	1.59	1.89	2.75
Al1_v1_02800	1.67	1.54	1.53	1.37	1.36	1.49	1.66	1.5	1.56	1.61	1.55	1.86
Al1_v1_02804	0.67	0	0.22	0.29	0.29	0	0.81	1.05	1.03	1.37	1.18	1.77
Al1_v1_02806	1.33	1.42	1.37	1.38	1.3	1.28	1.41	1.4	1.52	1.41	1.5	1.51
Al1_v1_02808	1.5	1.41	1.45	1.14	1	0.96	1.21	1.27	1.32	1.43	1.37	1.84
Al1_v1_02810	0.6	0	0.86	0	0.74	0	0.98	0.7	0.88	0.71	0.66	0
Al1_v1_02813	1.17	1.4	1.12	1.5	1.38	1.46	1.72	1.73	1.76	1.81	1.75	2.01
Al1_v1_02814	0.09	0.18	0.05	0.37	0.4	0.45	0.5	0.64	0.71	0.64	0.72	0.78
Al1_v1_02816	1.63	1.64	1.54	1.55	1.51	1.47	1.54	1.57	1.63	1.57	1.57	1.78
Al1_v1_02818	1.47	1.62	1.55	1.48	1.46	1.4	1.56	1.49	1.51	1.7	1.63	1.5
Al1_v1_02822	0.47	0.52	0.42	0.4	0.55	0.54	0.58	0.46	0.65	0.77	0.6	0.75
Al1_v1_02823	0.85	1.2	1.16	1.2	1.18	1.18	1.22	1.09	1.19	1.42	1.28	1.34
Al1_v1_02827	1.61	1.52	1.53	1.63	1.51	1.53	1.79	1.9	1.98	1.76	1.82	2.03
Al1_v1_02836	0.71	0.77	0.59	0.8	0.83	0.86	0.92	1.09	0.89	1.41	1.27	1.27
Al1_v1_02839	2.38	2.52	2.35	2.2	2.17	2.16	2.51	2.64	2.65	2.51	2.54	2.65
Al1_v1_02841	0.12	0	0	0.1	0.17	0.18	0.35	0.28	0.13	0.37	0.52	0.18
Al1_v1_02848	1.64	1.75	1.56	1.92	1.89	1.86	2.24	2.35	2.32	2.36	2.37	2.45
Al1_v1_02851	0.57	0.8	0.47	0.5	0.63	0.59	0.44	0.35	0.48	0.76	0.73	0.98
Al1_v1_02856	1.67	1.65	1.63	1.71	1.74	1.77	1.95	1.88	1.96	2	2.05	1.69
Al1_v1_02857	1.95	1.95	1.98	2.02	2.03	2.04	2.57	2.7	2.63	2.58	2.59	2.67
Al1_v1_02861	1.98	2.26	1.91	2	1.91	1.95	2.47	2.9	2.91	2.55	2.69	2.77
Al1_v1_02872	1.18	1.14	1.2	1.11	1.16	1.18	1.57	1.73	1.54	1.67	1.71	1.91
Al1_v1_02874	1.5	1.58	1.51	1.69	1.65	1.69	1.78	1.74	1.79	1.84	1.89	1.86
Al1_v1_02875	1.47	1.62	1.42	1.72	1.72	1.7	1.84	1.82	1.89	1.89	1.96	1.84
Al1_v1_02876	0.95	0.9	1.05	1.17	1.16	1.07	1.64	1.8	1.76	1.69	1.79	2.18
Al1_v1_02885	1.88	1.89	1.85	1.72	1.62	1.61	1.94	2.1	2.14	1.84	1.84	2.21
Al1_v1_02887	0.47	0.25	0.25	0.91	0.85	0.95	1.53	1.71	1.58	1.52	1.51	1.49
Al1_v1_02894	1.13	1.1	1.01	1.32	1.42	1.42	1.9	2.07	1.99	2.47	2.48	2.42
Al1_v1_02904	0.52	0.26	0.37	0.55	0.47	0.75	0.74	0.69	0.55	0.8	0.67	0.73
Al1_v1_02906	1.66	1.73	1.65	1.71	1.76	1.74	1.85	2	2.02	2.21	2.25	2.03
Al1_v1_02916	0.74	0.5	0.61	0.69	0.85	0.47	0.59	0.71	0.64	1.13	1.11	1.01
Al1_v1_02925	0.74	0.49	0.73	1.16	1.16	1.17	1.74	1.83	1.78	2.26	2.29	2.15
Al1_v1_02926	1.07	1.08	1.11	1.31	1.31	1.41	1.64	1.5	1.57	1.71	1.73	1.73
Al1_v1_02937	0.79	1.08	0.88	0.85	0.82	0.83	1.03	1.08	0.88	1.07	1.08	0.91
Al1_v1_02938	1.28	1.24	1.31	1.49	1.43	1.48	1.74	1.67	1.76	1.66	1.67	1.73
Al1_v1_02939	1.46	1.6	1.65	1.49	1.36	1.5	1.46	1.64	1.52	1.77	1.61	1.67
Al1_v1_02942	1.22	1.37	1.13	0.76	0.85	0.7	1.42	1.56	1.54	1.27	1.27	1.94
Al1_v1_02944	1.67	1.82	1.68	1.81	1.85	1.84	2.1	2.05	2.07	2.14	2.1	2.24
Al1_v1_02946	0	0.56	0.35	0.75	0.75	0.59	0.75	0	0.57	1.16	0.91	1.25
Al1_v1_02949	1.46	1.55	1.38	1.36	1.34	1.38	1.41	1.41	1.39	1.44	1.45	1.6
Al1_v1_02954	0.58	0	0	0.51	0	0.74	0.97	0	0	1.39	1.33	1.51
Al1_v1_02963	1.74	2.05	1.75	1.23	1.34	1.33	1.63	1.74	1.7	2.15	2.12	1.96
Al1_v1_02970	0.75	0.98	0.62	0.58	0.58	0.75	0.92	0.9	0.96	1.09	1.17	1.18
Al1_v1_02981	1.58	1.45	1.47	1.84	1.89	1.88	1.78	1.81	1.78	1.99	1.91	2.25
Al1_v1_02983	0.89	0.82	0.71	0.61	0.77	0.54	0.69	1.03	0.88	0.91	1.14	0.99
Al1_v1_02995	0.26	0.28	0.15	0.35	0.35	0.36	0.57	0.69	0.62	0.82	0.73	0.68
Al1_v1_02996	0.9	1.1	1.04	1.15	1.17	1.18	1.55	1.47	1.48	1.49	1.54	1.55
Al1_v1_03002	1.7	1.63	1.63	1.79	1.76	1.74	2.05	2	2.1	2.16	2.12	2.37
Al1_v1_03005	0.17	0.41	0.4	0.48	0.48	0.49	0.46	0.52	0.37	0.42	0.7	0.68
Al1_v1_03009	0.97	0.82	0.85	1.19	1.07	1.2	1.57	1.65	1.52	1.8	1.77	1.7
Al1_v1_03012	1.51	1.61	1.49	1.52	1.52	1.31	1.64	1.62	1.72	1.77	1.73	2.04
Al1_v1_03018	0.47	0.23	0	0.4	0.4	0.71	0.78	0.57	0.5	0.66	0.75	0.96
Al1_v1_03020	0.79	1.13	0.71	0.83	0.8	0.78	1.03	1.11	1.05	1.13	1.16	1.1
Al1_v1_03021	1.04	1.16	1.03	0.94	0.99	1.04	1.17	1.07	1.08	1.23	1.39	1.41
Al1_v1_03024	0	0.3	0.09	0.07	0.18	0.13	0.22	0.12	0.1	0.29	0.32	0.38
Al1_v1_03025	0.92	1.11	1.02	1.19	1.26	1.39	1.4	1.59	1.38	1.43	1.56	1.63
Al1_v1_03027	1.28	1.24	1.26	1.53	1.5	1.51	1.73	1.73	1.72	1.96	1.89	1.86
Al1_v1_03029	0.23	0.25	0	0	0.32	0	0.37	0.76	0.61	0.29	0.54	0.88
Al1_v1_03030	0.72	0.68	0.8	1.02	0.97	0.99	1.1	1.1	1.18	1.26	1.18	1.16
Al1_v1_03031	1.78	2	1.8	1.91	1.87	1.86	2.34	2.45	2.41	2.34	2.34	2.57
Al1_v1_03036	2.8	2.94	2.86	2.57	2.69	2.63	3.07	3.12	3.02	3.29	3.28	3.32
Al1_v1_03037	2.09	2.1	2.04	1.32	1.13	1.1	2.14	2.6	2.46	2.02	2.33	3.06
Al1_v1_03040	0.68	0.64	0.5	0.7	0.51	0.62	0.92	1.14	1.05	1.07	0.98	0.93
Al1_v1_03041	1.93	1.88	1.95	1.99	1.96	1.95	2.04	2.03	2.14	2.19	2.14	2.28
Al1_v1_03042	1.63	1.8	1.62	1.72	1.62	1.66	1.89	1.96	1.95	1.84	1.93	1.94
Al1_v1_03044	1.14	1.53	1.22	0.74	0.83	0.91	1.43	1.67	1.72	1.35	1.29	1.43
Al1_v1_03045	1.56	1.5	1.57	1.81	1.83	1.83	1.84	1.83	1.75	2.15	1.99	1.98
Al1_v1_03048	0.83	0.74	0.81	1.26	1.06	1.27	1.84	1.79	1.82	1.95	1.9	1.96
Al1_v1_03050	2.34	2.51	2.38	2.43	2.45	2.36	2.55	2.66	2.6	2.58	2.53	2.78
Al1_v1_03053	1.11	1.23	1.21	1.11	1.19	1.12	1.52	1.71	1.55	1.47	1.52	1.76
Al1_v1_03056	1.54	1.7	1.59	1.29	1.33	1.42	2.01	2.1	2.02	2.03	2.02	2.87
Al1_v1_03063	1.01	1.06	1.03	1.22	1.15	1.07	1.63	1.57	1.73	1.6	1.79	1.7
Al1_v1_03068	1.52	1.46	1.6	1.73	1.7	1.7	1.94	1.99	1.93	1.85	1.88	1.98
Al1_v1_03072	0.76	1.06	0.74	0.69	0.79	0.77	1.84	1.97	1.9	1.85	1.75	1.41
Al1_v1_03074	1.18	1.24	1.15	1.4	1.37	1.33	1.43	1.54	1.54	1.99	1.97	1.9
Al1_v1_03077	1.62	1.72	1.63	1.15	1.12	1.1	1.33	1.46	1.43	1.68	1.74	1.71
Al1_v1_03081	0.84	0.94	0.9	1.27	1.05	1.14	1.69	1.87	1.82	1.72	1.78	1.99
Al1_v1_03084	1.21	1.15	1.12	1.3	1.29	1.23	1.58	1.78	1.78	1.87	1.87	1.8
Al1_v1_03099	0.74	0.75	0.73	1.27	1.27	1.34	1.8	1.83	1.89	2.15	2.12	2.11
Al1_v1_03112	1.84	2.03	1.88	1.72	1.75	1.76	2.42	2.71	2.63	2.26	2.38	2.54
Al1_v1_03117	0.95	1.1	1	1.36	1.36	1.47	2.2	2.23	2.19	1.81	1.88	1.77
Al1_v1_03119	0.78	0.75	0.78	0.98	0.87	0.72	1.19	1.13	1.26	1.09	1.13	1.33
Al1_v1_03120	1.12	1.08	1.14	1.43	1.47	1.55	1.84	1.87	1.79	2	2.01	2.01
Al1_v1_03122	0.28	0.3	0.41	0.49	0.55	0.55	1.6	1.94	1.98	1.77	1.84	1.67
Al1_v1_03126	0.21	0	0.13	0.24	0.35	0.3	0.58	0.69	0.5	0.61	0.68	0.54
Al1_v1_03128	1.28	1.53	1.17	1.4	1.35	1.28	1.46	1.34	1.35	1.63	1.53	1.53
Al1_v1_03141	0.6	0.7	0.68	1.06	1.22	1.16	1.68	1.71	1.61	1.72	1.7	1.63
Al1_v1_03143	1.05	0.89	0.91	1.11	1.09	1.09	1.09	1.13	1.14	1.15	1.17	1.24
Al1_v1_03146	0.84	0.78	0.86	0.82	0.88	0.97	1.08	1.01	0.96	1.43	1.11	1.41
Al1_v1_03147	1.2	1.57	1.26	1.61	1.73	1.69	2.14	2.19	2.21	2.28	2.27	2.29
Al1_v1_03166	0	0.15	0.15	0	0.11	0.21	0	0	0	0.5	0.38	0.54
Al1_v1_03168	1.21	1.24	1.06	1.27	1.17	1.32	1.27	1.28	0.99	1.4	1.4	1.65
Al1_v1_03169	1.4	1.58	1.44	1.46	1.41	1.4	1.29	1.24	1.19	1.66	1.47	1.58
Al1_v1_03176	2.12	2.19	2.09	1.98	2.05	2.03	2.17	2.15	2.13	2.12	2.09	2.28
Al1_v1_03177	1.04	0.96	0.92	0.96	0.87	0.79	1.27	1.23	1.23	1.33	1.34	1.35
Al1_v1_03181	0.38	0.36	0.21	0.16	0.31	0.29	0.47	0.5	0.22	0.73	0.56	0.64
Al1_v1_03182	2.25	2.21	2.22	3.02	3.06	3.06	3.31	3.4	3.31	3.4	3.37	3.8
Al1_v1_03189	1.1	1	1.12	0.83	0.93	0.97	1.34	1.36	1.29	1.43	1.4	1.26
Al1_v1_03199	1.44	1.69	1.45	1.3	1.31	1.27	1.59	1.73	1.65	1.47	1.5	1.75
Al1_v1_03200	1.47	1.84	1.46	1.69	1.71	1.68	2.07	2.17	2.16	2.03	2.12	2.29
Al1_v1_03208	1.83	2	1.77	1.48	1.42	1.34	2.07	2.52	2.48	1.84	1.94	2.24
Al1_v1_03211	1.75	1.69	1.72	1.67	1.66	1.69	1.94	1.89	1.91	2.06	2	2.06
Al1_v1_03213	0.71	0.71	0.76	1.36	1.51	1.6	1.94	1.87	1.82	1.77	1.89	2.42
Al1_v1_03216	1.06	1.24	1.06	1.14	1.14	1.11	1.11	1.13	1.07	1.32	1.22	1.28
Al1_v1_03219	0.99	1.01	1.04	1.36	1.25	1.28	1.73	1.68	1.69	1.45	1.6	1.83
Al1_v1_03220	1.13	0.98	1.17	1.13	1.2	1.18	1.36	1.32	1.21	1.33	1.42	1.68
Al1_v1_03222	1.36	1.01	1.34	1.06	1.18	1.16	1.28	1.12	1.24	1.6	1.49	1.55
Al1_v1_03231	1.46	1.37	1.39	1.69	1.6	1.59	2.02	2.02	2.06	2	2.08	2.13
Al1_v1_03237	0.84	0.97	0.87	0.99	0.97	0.95	1.12	1.29	1.18	1.39	1.37	1.44
Al1_v1_03252	1.2	1.08	1.1	1.14	1.11	1.21	1.29	1.25	1.15	1.17	1.21	1.2
Al1_v1_03253	0.49	0.39	0.35	0.79	0.63	0.69	0.63	0.7	0.45	0.79	0.76	0.77
Al1_v1_03257	0	0.33	0	0.48	0.26	0.26	0.49	0.5	0	0.88	0.62	1.2
Al1_v1_03269	1.77	1.89	1.84	1.77	1.82	1.82	1.82	1.79	1.63	1.99	1.92	1.91
Al1_v1_03273	1.5	1.74	1.49	1.4	1.36	1.36	1.82	2	1.92	1.74	1.76	2.13
Al1_v1_03275	1.48	1.66	1.49	1.38	1.43	1.39	1.67	1.93	1.86	1.68	1.62	1.89
Al1_v1_03277	1.5	1.83	1.56	1.45	1.46	1.49	2.35	2.51	2.49	2.49	2.45	2.67
Al1_v1_03282	0.81	0.98	0.94	0.94	1.04	1.02	1.26	1.45	1.31	1.55	1.35	1.38
Al1_v1_03283	1.22	1.44	1.26	1.23	1.23	1.06	1.44	1.54	1.75	1.76	1.65	1.74
Al1_v1_03284	1.48	1.5	1.4	1.39	1.39	1.43	1.53	1.61	1.52	1.73	1.63	1.47
Al1_v1_03286	1.47	1.63	1.45	1.52	1.46	1.47	1.62	1.6	1.68	1.56	1.61	1.42
Al1_v1_03291	1.06	0.91	0.57	0.7	1	0.31	0.78	0.91	0.73	1.08	0.75	1.12
Al1_v1_03298	0.94	0.95	1.03	0.99	0.94	0.91	1.27	1.19	1.22	1.41	1.46	1.33
Al1_v1_03308	1.12	1.03	1.12	1.32	1.32	1.37	1.9	2.05	2.04	1.64	1.7	2.26
Al1_v1_03311	1.66	1.86	1.76	1.56	1.5	1.5	1.57	1.6	1.64	1.68	1.65	1.92
Al1_v1_03329	0.09	0.09	0	0.07	0.04	0.1	0.3	0.25	0.37	0.6	0.53	0.27
Al1_v1_03332	1.32	1.44	1.34	1.3	1.25	1.21	1.45	1.57	1.58	1.43	1.45	1.62
Al1_v1_03336	0	0.23	0.22	0.69	0.39	0.65	0.95	0.73	0.49	0.85	0.8	1.04
Al1_v1_03337	0.94	1.09	0.94	0.79	0.86	0.96	1.31	1.27	1.36	1.46	1.3	1.48
Al1_v1_03338	0.27	0.29	0.12	0.45	0.59	0.45	1.08	1.09	0.88	1.47	1.48	1.24
Al1_v1_03339	1.59	1.48	1.59	1.69	1.62	1.76	1.83	1.78	1.96	1.95	1.9	1.73
Al1_v1_03344	0.76	0.39	0.54	0.69	0.61	0.62	0.75	0.9	0.71	0.95	1.03	1
Al1_v1_03345	0.37	0.3	0.29	0.58	0.27	0.52	0.9	0.78	0.7	0.99	0.94	0.59
Al1_v1_03347	1.59	1.69	1.55	1.58	1.64	1.6	1.81	1.77	1.76	1.76	1.83	1.66
Al1_v1_03350	0.55	0.5	0.44	0.7	0.75	0.74	0.85	0.75	0.77	1.06	1.12	1.24
Al1_v1_03358	0.6	1.15	0	0.52	0.9	0	0	0	0.89	1.25	0.66	1.02
Al1_v1_03360	0.75	0.84	0.97	0.78	0.9	0.83	0.93	1.03	1.15	1.46	1.36	1.11
Al1_v1_03370	0	0	0	0	0	0	0	0.27	0	0	0	0
Al1_v1_03375	0.74	0.66	0.71	1.17	1.17	1.07	1.43	1.41	1.43	1.43	1.49	1.62
Al1_v1_03385	0.81	0.75	0.82	0.68	0.87	0.72	0.96	0.97	0.76	1.18	1.19	1.02
Al1_v1_03396	0.65	0.88	0.84	0.99	0.94	1.03	1.16	0.98	1.11	1.18	1.23	1.18
Al1_v1_03403	0.06	0.17	0	0.26	0.36	0.2	0.82	0.79	0.75	0.76	0.92	0.7
Al1_v1_03404	0	0	0	0.62	0.46	0.46	1.06	0.85	0.94	0.92	1.03	1.17
Al1_v1_03413	0	0	0	0	0	0	0.14	0.19	0	0.32	0.17	0
Al1_v1_03414	1.24	1.1	1.13	0.97	1.26	1.12	1.36	1.28	1.55	1.98	1.82	2.13
Al1_v1_03415	0.49	0.75	0.39	0.42	0	0.43	0.57	0.59	0.25	0.9	0.78	0.64
Al1_v1_03417	0.18	0	0	0	0.15	0	0.41	0.39	0.53	0.39	0.55	0.63
Al1_v1_03420	1.39	1.38	1.46	1.59	1.51	1.53	1.74	1.89	1.82	1.92	1.95	1.91
Al1_v1_03424	0.42	0	0.24	0.55	0.36	0.29	0.87	0.72	0.83	0.79	0.74	0.76
Al1_v1_03427	0	0	0	0.28	0.11	0	0.32	0	0.27	0.31	0.37	0.66
Al1_v1_03430	0	0	0	0	0	0	1.26	0.77	0.69	0.77	0.72	1.08
Al1_v1_03435	0.34	0.36	0.35	0.28	0.45	0	1.23	1.35	1.19	0.63	0.38	1.09
Al1_v1_03437	0.78	1.14	0.79	1.49	1.4	1.49	1.34	1.6	1.33	2.09	2.05	1.94
Al1_v1_03438	0	0.48	0.17	1.58	1.62	1.56	2.67	2.66	2.66	3.02	2.96	3.04
Al1_v1_03441	0	0	0	0	0	0	0	0.25	0	0	0	0
Al1_v1_03442	0	0	0	0.26	0.63	0.35	1.65	1.65	1.65	2.12	2.04	1.98
Al1_v1_03443	0	0	0	0.29	0.12	0.29	0.34	0.19	0.16	0.69	0.64	0.46
Al1_v1_03448	1.08	0.97	1.07	0.96	0.93	1.04	1.3	1.27	1.21	1.43	1.47	1.31
Al1_v1_03451	0.7	0.92	0.81	1.02	0.91	0.95	1.25	1.25	1.3	1.41	1.28	1.53
Al1_v1_03452	0.29	0.18	0.3	0.5	0.63	0.14	0.9	0.83	1	0.98	1.11	1.18
Al1_v1_03456	1.55	1.49	1.5	2.33	2.41	2.27	2.88	3.08	3	3.37	3.34	3.91
Al1_v1_03458	1.25	1.2	1.19	1.27	1.19	1.21	1.49	1.54	1.52	1.61	1.56	1.65
Al1_v1_03472	1.26	1.52	1.29	1.17	1.33	1.19	1.31	1.32	1.35	1.31	1.37	1.34
Al1_v1_03473	0.51	0.26	0.33	0.33	0.2	0.34	0.95	0.94	0.99	1.24	1.05	1.26
Al1_v1_03494	0	0	0	0.1	0.39	0.18	0.46	0.56	0.62	0.44	0.52	0.81
Al1_v1_03510	0.56	0.47	0.88	0.77	0.9	0.9	1.12	1.26	0.95	0.77	1.03	1.03
Al1_v1_03518	0	0.36	0.21	0.16	0.28	0.29	0.44	0.54	0.56	0.54	0.66	0.29
Al1_v1_03520	0	0.14	0	0.18	0.1	0	0.22	0.29	0.14	0.17	0.26	0.62
Al1_v1_03522	0.13	0.16	0.03	0.22	0.24	0.26	0.4	0.37	0.47	0.27	0.28	0.57
Al1_v1_03524	0.17	0.18	0.1	0.24	0.45	0.43	0.61	0.42	0.6	0.37	0.48	0.33
Al1_v1_03525	0.48	0.24	0	0.49	0.31	0.63	0.88	0.82	0.8	1.06	0.92	0.72
Al1_v1_03526	0.18	0.65	0.5	0.48	0.48	0.54	1.03	1.14	1.01	0.83	0.93	0.77
Al1_v1_03553	0.55	0.62	0.45	0.58	0.44	0.52	0.72	0.81	0.7	0.76	0.59	0.63
Al1_v1_03557	0	0	0	0	0	0.26	0	0.24	0.34	0.24	0	0.42
Al1_v1_03558	0.94	1.17	0.79	0.79	0.75	0.69	1.18	1.25	1.14	1.07	1.38	1.4
Al1_v1_03560	0.3	0	0	0	0	0.26	0	0	0	0.38	0	0.41
Al1_v1_03562	0.98	1.24	0.97	1	0.92	0.91	1.49	1.53	1.56	1.48	1.58	1.64
Al1_v1_03563	0.24	0	0.1	0.14	0.29	0.34	0.3	0.31	0.26	0.23	0.6	0.41
Al1_v1_03570	0.22	0.56	0.28	0.18	0.07	0.13	0.75	0.8	0.71	1.01	0.9	0.93
Al1_v1_03571	0.49	0.61	0.54	0.47	0.54	0.59	0.81	0.76	0.56	0.77	0.74	0.55
Al1_v1_03572	2.04	2.21	2	1.84	1.94	1.85	2.25	2.33	2.29	2.47	2.48	2.7
Al1_v1_03589	0	0	0	0.33	0.38	0.23	0.73	0.54	0.48	1.02	0.91	0.9
Al1_v1_03590	0.3	0	0	0.25	0.24	0.25	0.29	0	0	0.37	0.34	0.61
Al1_v1_03595	0.16	0.3	0.53	0.39	0.54	0.73	0.74	1.05	0.97	1.45	1.45	1.41
Al1_v1_03596	0.58	0.61	0.7	0.9	0.88	0.89	1.22	1.08	0.92	1.29	1.13	1.32
Al1_v1_03597	0.18	0	0	0.42	0	0	0.18	0.39	0.2	0.59	0.54	1
Al1_v1_03600	0	0	0.1	0.25	0.29	0.2	0.47	0.43	0.26	0.71	0.71	0.57
Al1_v1_03605	1.04	1.3	1.32	1.1	1	1.14	1.33	1.45	1.37	1.47	1.39	1.21
Al1_v1_03626	0	0	0	0	0.15	0	0	0.24	0	0	0	0
Al1_v1_03636	0.97	0.94	0.99	1.37	1.4	1.35	1.36	1.36	1.31	1.55	1.6	1.54
Al1_v1_03640	1.54	1.53	1.46	1.51	1.63	1.55	1.65	1.57	1.63	1.99	1.9	1.99
Al1_v1_03648	0.12	0.23	0	0.17	0	0.3	0.12	0.36	0.13	0.36	0.14	0.17
Al1_v1_03651	0.89	1.13	1.22	0.73	0.65	0.86	1.08	1.22	1.21	1.55	1.62	1.41
Al1_v1_03652	0.21	0	0.36	0.82	0.8	0.73	1.94	1.92	1.88	2.22	2.11	1.65
Al1_v1_03656	0.11	0.12	0.11	0.54	0.48	0.48	0.76	0.41	0.51	1.07	0.76	0.51
Al1_v1_03657	0	0.18	0.17	0.51	0.63	0.67	1.54	1.65	1.62	2.44	2.43	2.23
Al1_v1_03660	0	0	0	0.9	0.69	0.87	1.42	1.38	1.37	1.7	1.7	1.24
Al1_v1_03668	0	0	0	0.82	1.08	0.68	2.09	2.14	2.15	3.04	2.96	3.11
Al1_v1_03671	1.57	1.74	1.32	2.08	2.11	2.21	2.63	2.7	2.73	3.02	2.94	3.05
Al1_v1_03682	0.88	1.46	0.93	1.14	1.24	1.28	1.86	2.08	1.95	1.95	1.92	1.76
Al1_v1_03689	3	2.93	2.98	2.97	2.99	3.01	3.4	3.51	3.46	3.4	3.41	3.6
Al1_v1_03690	0	0.14	0.13	0.26	0.18	0.26	0.6	0.68	0.52	1.06	0.9	0.81
Al1_v1_03696	0	0	0	0.13	0.23	0.13	0.7	0.73	0.85	0.68	0.57	0.38
Al1_v1_03699	0.16	0.13	0.06	0.44	0.4	0.31	0.49	0.71	0.64	0.78	0.63	0.71
Al1_v1_03703	0	0.08	0.07	0.15	0	0.11	0.07	0	0.2	0.39	0.39	0.42
Al1_v1_03705	0	0	0	0.15	0	0.15	0.61	0.66	0.75	0.5	0.82	1.59
Al1_v1_03706	1.7	1.81	1.74	1.67	1.6	1.59	1.77	1.79	1.78	1.86	1.84	1.94
Al1_v1_03710	0	0.55	0.67	2.06	2.15	2	3.22	3.23	3.36	3.19	3.29	4.19
Al1_v1_03711	1.48	1.34	1.44	1.49	1.48	1.44	1.74	1.79	1.71	1.64	1.7	2.08
Al1_v1_03713	0	0	0	0.83	0	0	1.92	1.88	1.84	1.97	1.94	2.07
Al1_v1_03716	0.27	0	0.28	0	0.22	0	0.42	0.34	0.29	0.53	0.3	0
Al1_v1_03718	1.25	0.99	1.17	1.12	0.98	0.99	1.29	1.29	1.36	1.24	1.3	1.37
Al1_v1_03720	1.31	1.25	1.24	1.32	1.52	1.46	1.42	1.34	1.38	1.57	1.61	1.42
Al1_v1_03721	1.59	1.33	1.57	1.55	1.54	1.54	1.49	1.53	1.52	1.57	1.55	1.65
Al1_v1_03728	1.76	1.72	1.79	1.76	1.8	1.8	1.86	1.72	1.8	1.93	1.86	1.93
Al1_v1_03734	1.13	1.25	1.16	1.06	1.07	1.08	1.49	1.55	1.56	1.62	1.61	1.56
Al1_v1_03736	0.27	0	0	0.13	0.27	0.13	0.27	0.21	0.17	0.35	0.45	0.38
Al1_v1_03742	0.88	1.07	0.93	0.99	0.93	0.84	1.02	1.05	1.05	1.28	1.27	1.07
Al1_v1_03744	1.93	2.05	1.9	1.93	1.82	1.84	2.32	2.66	2.72	2.26	2.36	2.54
Al1_v1_03748	0.89	0.94	0.9	1.06	1.01	1.11	1.05	1.04	1.04	1.08	1.1	1.16
Al1_v1_03754	1.58	1.84	1.62	1.5	1.58	1.55	1.57	1.64	1.47	1.82	1.77	1.67
Al1_v1_03755	1.03	1.03	1.01	1.26	1.1	1.25	1.14	1.24	1.16	1.37	1.45	1.53
Al1_v1_03760	0.85	0.8	0.87	0.82	1.09	1.16	1.68	1.56	1.62	1.68	1.74	1.73
Al1_v1_03761	0	0	0	0	0	0	0	0.58	0.75	0	0.93	0.63
Al1_v1_03765	0.57	0.6	0.42	0.67	0.51	0.76	0.99	0.95	1.04	1.22	1.17	1.06
Al1_v1_03767	1.37	1.51	1.31	1.51	1.49	1.49	2.5	2.61	2.58	2.41	2.4	2.33
Al1_v1_03768	0.08	0	0	0.1	0.07	0	0.23	0.16	0.26	0.2	0.33	0.42
Al1_v1_03769	0.13	0	0	0.19	0.1	0.26	0.22	0.29	0.57	0.29	0.26	0.32
Al1_v1_03775	0.21	0	0.13	0.3	0.51	0.66	0.68	0.66	0.39	0.93	0.8	0.6
Al1_v1_03781	1.02	1.08	1.12	0.82	1.04	0.87	1.31	1.38	1.25	1.65	1.64	1.18
Al1_v1_03786	0	0	0.22	0	0	0	0	0	0.23	0.66	0.8	1
Al1_v1_03788	0.73	0.98	0.85	1.06	1.04	1.05	1.24	1.32	1.35	1.39	1.37	1.24
Al1_v1_03789	0.28	0.18	0	0	0.23	0	0	0.21	0.18	0.21	0	0.5
Al1_v1_03791	0.58	0.78	0.59	0.24	0.23	0.32	0	0.21	0.41	0.79	0.91	0.59
Al1_v1_03795	1.84	1.84	1.68	1.83	1.85	1.8	1.89	1.95	1.89	2.05	2.05	1.99
Al1_v1_03796	0.65	0	0	0	0	0	0.89	0	0.69	1.4	1.48	1.08
Al1_v1_03797	0.16	0.54	0.29	0.38	0.31	0.13	0	0.35	0.18	0.46	0.5	0.38
Al1_v1_03800	1.38	1.57	1.37	1.21	1.27	1.28	1.59	1.62	1.59	1.74	1.74	2.1
Al1_v1_03802	0	0	0	0	0	0	0.74	0.87	0.76	1.07	1.19	0.77
Al1_v1_03803	0.52	0.6	0.48	0.66	0.71	0.61	0.46	0.87	0.76	1.12	1.14	0.85
Al1_v1_03804	2.3	2.46	2.35	2.08	2.16	2.13	2.25	2.36	2.25	2.56	2.55	2.77
Al1_v1_03806	0	0.45	0.65	0.87	0	0.56	0	0.74	0	0.9	0.95	0.79
Al1_v1_03824	0.53	0.56	0.68	0.29	0	0.59	0	0.42	0.7	0.78	0.83	0.68
Al1_v1_03830	1.21	1.12	1.18	1.34	1.27	1.31	1.28	1.21	1.34	1.43	1.48	1.3
Al1_v1_03835	1.26	1.47	1.11	1.77	1.8	1.71	2.19	2.27	2.14	2.44	2.37	2.48
Al1_v1_03837	1.63	1.63	1.61	1.77	1.72	1.7	1.98	2.01	2.06	2.23	2.23	2.26
Al1_v1_03841	0	0.49	0	0.39	0.83	0.74	0	0.94	0	0.79	0.51	0
Al1_v1_03844	0.99	1.07	0.79	0.91	1.02	1.04	1.41	1.32	1.27	1.63	1.54	1.84
Al1_v1_03858	0.44	0.34	0.4	0.74	0.83	0.69	1.03	1.07	1.07	1.31	1.15	1.52
Al1_v1_03860	1.99	2.03	2.03	2.03	2.03	2.02	2.31	2.32	2.31	2.24	2.24	2.38
Al1_v1_03862	1.41	1.42	1.34	1.68	1.62	1.61	2.1	2.26	2.2	1.88	1.87	2.12
Al1_v1_03865	1.25	1.31	1.24	1.11	1.01	1.05	1.66	2.04	1.93	1.62	1.71	1.94
Al1_v1_03873	1.52	1.56	1.44	1.06	1.12	1.11	1.63	1.71	1.71	1.63	1.6	1.84
Al1_v1_03876	1.55	1.56	1.57	1.6	1.58	1.5	1.62	1.72	1.72	1.56	1.73	1.76
Al1_v1_03877	1.6	1.67	1.59	1.5	1.48	1.47	1.99	2.18	2.15	2.09	2.15	2.18
Al1_v1_03878	1.67	1.76	1.72	1.94	1.98	1.99	2.18	2.23	2.23	2.53	2.54	2.45
Al1_v1_03881	0.18	0.2	0.32	0.59	0.26	0.54	0.96	1.45	1.16	0.59	1.04	1.1
Al1_v1_03892	1.5	1.51	1.55	1.62	1.55	1.52	1.6	1.67	1.67	1.67	1.68	1.82
Al1_v1_03894	1.54	1.71	1.38	1.53	1.5	1.46	1.45	1.28	1.18	1.58	1.49	1.64
Al1_v1_03896	1.39	1.66	1.46	1.41	1.38	1.36	1.62	1.53	1.54	1.5	1.54	1.54
Al1_v1_03902	1.32	1.44	1.22	0.88	0.76	0.77	1.19	1.29	1.31	1.52	1.47	1.76
Al1_v1_03908	0.99	0.93	1.05	1.18	1.14	1.16	1.23	1.17	1.24	1.35	1.26	1.37
Al1_v1_03919	1.96	1.96	1.89	1.68	1.68	1.71	1.76	1.8	1.86	1.85	1.86	2.03
Al1_v1_03923	1.19	1.34	1.17	1.09	1.12	1.03	1.32	1.32	1.24	1.36	1.47	1.52
Al1_v1_03931	1.22	1.28	1.35	1.55	1.57	1.56	1.44	1.47	1.43	1.7	1.58	2.01
Al1_v1_03944	0.16	0	0	0	0	0.13	0	0	0.17	0	0	0.23
Al1_v1_03946	1.35	1.57	1.3	1.5	1.49	1.53	1.68	1.7	1.66	1.84	1.91	2.16
Al1_v1_03948	1.31	1.26	1.36	0.97	0.9	1.09	1.71	1.86	1.69	1.86	1.74	1.58
Al1_v1_03950	0.58	0.37	0.64	0.75	0.84	0.74	0.99	0.94	1.05	1.22	1.15	1.13
Al1_v1_03952	1.9	1.93	1.93	1.37	1.36	1.36	2.01	2	1.96	2.34	2.34	2.47
Al1_v1_03955	0.77	0.6	0.83	0.79	0.96	0.89	0.98	0.99	0.98	1.47	1.45	1.37
Al1_v1_03956	1.04	1.19	0.95	1.09	1.07	1.06	1.17	1.19	1.12	1.04	1.13	1.13
Al1_v1_03957	1.25	1.23	1.19	1.28	1.22	1.22	1.21	1.31	1.19	1.27	1.29	1.35
Al1_v1_03958	1.07	1.47	1.29	0.82	1.03	1.08	1.26	1.1	1.02	1.27	1.3	1.28
Al1_v1_03960	1.26	1.4	1.19	1.21	1.21	1.16	1.51	1.31	1.37	1.54	1.64	1.56
Al1_v1_03963	0.55	0.72	0.5	0.53	0.5	0.26	0.63	0.49	0.62	0.8	0.72	0.62
Al1_v1_03971	1.44	1.5	1.42	1.45	1.6	1.5	1.54	1.58	1.56	1.8	1.86	1.91
Al1_v1_03978	0.65	0.82	0.24	0.87	0.62	0.73	1.12	0.93	0.92	1.3	1.25	1.18
Al1_v1_03979	0.56	0.83	0.58	0.93	0.85	0.86	0.9	0.54	1.04	1.23	1.28	1.08
Al1_v1_03998	0.73	0.84	0.65	0.89	0.89	0.88	1.29	1.37	1.34	1.27	1.45	1.47
Al1_v1_03999	0.36	0.39	0.1	0.56	0.2	0.26	1.34	1.54	1.41	1.36	1.36	1
Al1_v1_04006	0.31	0.39	0.19	0.39	0.3	0.26	0.61	0.32	0.44	0.59	0.29	0.42
Al1_v1_04007	2.09	1.83	2.08	2.15	2.12	2.16	2.2	2.16	2.09	2.23	2.18	2.41
Al1_v1_04011	0	0.31	0	0.5	0.24	0.24	0.28	0.69	0	0.36	0	0
Al1_v1_04013	0.71	0.57	0.73	1.19	1.22	1.23	1.59	1.4	1.45	1.87	1.87	1.76
Al1_v1_04014	0.34	0.1	0.36	0.4	0.56	0.57	0.68	0.75	0.73	0.87	0.87	0.83
Al1_v1_04017	1.26	1.2	1.48	1.07	1.4	1.36	1.41	1.55	1.46	1.58	1.62	1.65
Al1_v1_04020	1.35	1.59	1.37	1.12	1.04	0.98	1.34	1.56	1.48	1.34	1.35	1.8
Al1_v1_04025	0.6	0.63	0.31	0.76	1.13	0.87	2.24	2.38	2.1	2.51	2.56	2.92
Al1_v1_04034	1.59	1.56	1.52	1.72	1.77	1.72	1.76	1.71	1.7	1.86	1.81	1.86
Al1_v1_04038	0.26	0.2	0.11	1.03	0.94	1.03	1.54	1.62	1.55	1.96	1.99	1.85
Al1_v1_04040	0.21	0	0.22	0.47	0.65	0.6	1.25	1.31	1.01	1.25	1.04	1.85
Al1_v1_04047	0.61	0.5	0.73	1.49	1.39	1.46	1.85	1.82	1.85	1.91	2.01	3.15
Al1_v1_04052	0.28	0.53	0.43	0.45	0.4	0.45	1.06	1.26	1.24	0.94	0.91	1.06
Al1_v1_04058	1.66	1.73	1.79	1.75	1.73	1.74	1.77	1.88	1.69	2.14	2.09	2.21
Al1_v1_04059	1.82	1.88	1.86	1.85	1.92	1.96	2.37	2.29	2.24	2.64	2.66	2.69
Al1_v1_04062	0.55	0.96	0.65	0.65	0.58	0.62	0.32	0.48	0.42	0.66	0.73	0.59
Al1_v1_04071	0.45	1.16	0.79	0.64	0.72	0.53	1.02	1.13	1.08	0.43	0.79	0.94
Al1_v1_04075	1.45	1.58	1.4	2.3	2.42	2.38	2.69	2.86	2.81	3.35	3.35	3.52
Al1_v1_04076	0.19	0.2	0	0	0	0	0.31	0.4	0	1.12	1.08	1.11
Al1_v1_04086	0	0	0.27	0	0.36	0	0.42	0.83	0.75	0.96	0.9	0.36
Al1_v1_04090	1.48	1.68	1.52	1.32	1.21	1.22	1.68	2.16	2.23	1.5	1.6	1.99
Al1_v1_04093	0.17	0.19	0	0.65	0.49	0.57	0.81	1.03	1.03	1.12	1.03	0.83
Al1_v1_04097	0.21	0	0	0.24	0.09	0.24	0.35	0.27	0.23	0.56	0.46	0.17
Al1_v1_04098	0	0.38	0.37	0.57	0.54	0.52	1.22	1.19	1.19	1.62	1.64	1
Al1_v1_04102	1.15	1.22	1.18	0.64	0.57	0.62	1.17	1.62	1.74	1.26	1.22	1.66
Al1_v1_04106	1.38	1.4	1.43	1.46	1.46	1.47	1.7	1.59	1.75	1.78	1.79	1.65
Al1_v1_04115	0.43	0.72	0.63	0.43	0.42	0.46	1.17	1.36	1.28	1.55	1.56	2.06
Al1_v1_04117	0.92	1.14	0.87	0.82	0.81	0.84	0.87	0.8	0.58	1.03	0.86	1.13
Al1_v1_04118	0.82	0.72	0.52	0.56	0.79	0.56	0.81	0.75	0.78	0.81	0.57	0.9
Al1_v1_04119	0	0	0	0.08	0.08	0	0.18	0	0.11	0.32	0.21	0.53
Al1_v1_04120	1.62	1.65	1.62	2.21	2.28	2.25	2.82	2.97	2.86	3.39	3.33	3.12
Al1_v1_04121	0.66	0.64	0.75	0.93	0.9	0.95	1.18	1.12	1.17	1.33	1.2	1.23
Al1_v1_04122	0	0	0	0	0	0	0	0.23	0	0	0.2	0
Al1_v1_04123	1.03	0.85	1.09	0.96	0.95	0.97	1.03	1.2	1	1.15	1.15	1.44
Al1_v1_04127	0.6	0	0	0.75	0	0	0.83	0.96	0.63	1.12	0.66	1.01
Al1_v1_04129	1.51	1.59	1.59	1.46	1.33	1.36	1.65	1.7	1.71	1.76	1.75	1.73
Al1_v1_04134	0	0	0	0	0.1	0	0.37	0.29	0.46	0.46	0.42	0.19
Al1_v1_04137	0.18	0.19	0	0.15	0	0.26	0.3	0	0.2	0.39	0	0.42
Al1_v1_04139	1.94	2.15	2.02	1.52	1.49	1.5	2.55	2.99	2.81	2.49	2.74	3.07
Al1_v1_04141	1.38	1.5	1.4	1.28	1.28	1.22	1.34	1.43	1.37	1.6	1.6	1.54
Al1_v1_04142	1.04	0.94	0.99	1.17	1.23	1.13	1.33	1.14	1.26	1.5	1.47	1.42
Al1_v1_04148	1.58	1.65	1.57	2.11	2.16	2.19	2.62	2.68	2.62	2.89	2.89	2.83
Al1_v1_04151	0	0.22	0	0.61	0.66	0.53	0.91	1.23	1.16	1.83	1.83	1.49
Al1_v1_04153	1.65	1.7	1.67	1.81	1.91	1.85	2.29	2.17	2.12	2.53	2.46	2.27
Al1_v1_04154	0.69	0.76	0.57	0.72	0.56	0.57	0.39	0.56	0.53	0.91	0.71	0.83
Al1_v1_04176	0	0.22	0	0	0.28	0.17	0	0.42	0.22	0.42	0.38	0
Al1_v1_04178	0.12	0	0	0.1	0.1	0	0.12	0.16	0	0	0	0
Al1_v1_04185	1.15	1.13	0.99	0.95	0.67	1.04	1.26	1.23	1.17	1.53	1.42	1.05
Al1_v1_04186	0	0	0	0	0	0	0	0.73	0	0	0.36	0
Al1_v1_04192	0.31	0.27	0.37	0.72	0.64	0.8	0.68	0.62	0.59	0.85	0.61	0.9
Al1_v1_04193	0.61	0.68	0.66	0.67	0.72	0.65	1.07	1	1.23	0.94	1.02	1.51
Al1_v1_04196	0	0	0	0	0	0.16	0.31	0.24	0	0.24	0	0
Al1_v1_04207	0.36	0.53	0.28	0.96	0.68	0.66	1.11	1.02	1	1.14	1.14	1.23
Al1_v1_04211	0	0.27	0.26	0.35	0.35	0	0.69	0.32	0.44	0.82	0.83	0.68
Al1_v1_04213	0	0	0	0	0	0.19	0.38	0.3	0.41	0.6	0.72	0.33
Al1_v1_04215	0.31	0.33	0.32	0.53	0.76	0.53	0.84	0.82	0.75	0.59	0.35	0.77
Al1_v1_04220	0.6	0.77	0.81	0.63	0.71	0.59	1.07	1.05	1.03	0.9	0.94	0.52
Al1_v1_04229	0	0	0.43	0	0	0	0.25	0.51	0	0.33	0.47	0
Al1_v1_04233	0	0	0	0	0	0	0.31	0.39	0	0	0.21	0.26
Al1_v1_04248	0	0	0	0	0	0	0.44	0.78	0.7	0	0	0.59
Al1_v1_04253	1.05	1.13	1.05	1.56	1.53	1.57	1.89	1.92	1.95	2.07	2.14	2.01
Al1_v1_04257	0	0	0	0	0	0	0.4	0.38	0.55	1.88	1.84	2
Al1_v1_04258	0.5	0.66	0.33	0.54	0.42	0.64	1.22	0.92	1.35	1.53	1.52	1.62
Al1_v1_04269	0.35	0	0	0	0	0	0.34	0.43	0	0	0	0.47
Al1_v1_04271	0.19	0.21	0.2	0.27	0.27	0.37	0.5	0.61	0.46	1.22	1.07	1.06
Al1_v1_04276	0	0	0	0	0.1	0	0	0	0	0.16	0	0.18
Al1_v1_04298	0	0	0	0	0.06	0.06	0.07	0.17	0	0	0.08	0
Al1_v1_04311	1.55	1.89	1.7	1.74	1.44	1.75	1.9	1.52	1.43	2.06	1.99	1.87
Al1_v1_04331	0	0	0	0.76	0.74	0.87	1.41	1.57	1.47	1.65	1.59	1.51
Al1_v1_04332	0	0	0	0	0	0	0.11	0.34	0	0	0	0
Al1_v1_04337	0	0	0	0	0	0	0.11	0.05	0	0.05	0	0
Al1_v1_04338	0	0	0	0	0	0	0.63	0.88	0	0.82	0.63	0
Al1_v1_04340	0	0	0	0.05	0	0	0.17	0.16	0.28	0.86	0.56	0.35
Al1_v1_04346	0	0	0	0	0	0	0	0	0	0.51	0	0.55
Al1_v1_04349	0	0	0	0.3	0	0	0.68	0.45	0	0.81	0	0.48
Al1_v1_04381	0	0	0	0.1	0	0.26	0.23	0.29	0	0	0	0
Al1_v1_04386	0.65	0.6	0.64	0.92	0.85	0.85	0.9	0.97	0.9	0.99	0.94	1
Al1_v1_04388	0.49	0.26	0.38	0.67	0.59	0.66	1.35	1.39	1.37	1.7	1.6	1.75
Al1_v1_04392	0.96	0.84	1.18	1.11	1.05	0.95	1.58	1.7	1.48	1.71	1.52	1.24
Al1_v1_04393	0.62	0.65	0.54	1.08	1.14	1.06	1.07	1.18	1.31	1.54	1.44	1.32
Al1_v1_04400	0.96	1.02	0.92	0.84	0.78	0.76	0.9	0.96	1	1.05	0.91	1.17
Al1_v1_04405	2.33	2.43	2.4	1.76	1.7	1.71	2.37	2.78	2.6	2.17	2.45	2.4
Al1_v1_04411	0	0	0	0	0.49	0.23	0	0.35	0	0.35	0	0
Al1_v1_04420	0.18	0.33	0.19	0.34	0.73	0.58	1.27	1.24	1.05	1.04	1.16	1.12
Al1_v1_04422	0.03	0	0.06	0.14	0.09	0	0.33	0.15	0.24	0.32	0.25	0.25
Al1_v1_04424	0.06	0	0	0.44	0.4	0.39	0.63	0.42	0.67	0.82	0.81	0.74
Al1_v1_04431	0.1	0.04	0.17	0.08	0.15	0.11	0.25	0.37	0.38	0.21	0.25	0.41
Al1_v1_04437	0.83	0.99	0.67	0.81	0.74	0.88	1.02	0.92	1	0.92	0.83	0.94
Al1_v1_04440	0.3	0	0.31	0.25	0.6	0.41	0.29	0.57	0.5	0.57	0	0.4
Al1_v1_04445	0.72	0.81	0.88	0.86	0.84	0.84	0.83	1.02	1.02	0.94	0.92	1.08
Al1_v1_04446	0	0	0.15	0.34	0.11	0.21	0.56	0.32	0.16	0.5	0.38	0.21
Al1_v1_04454	1.55	1.62	1.53	1.54	1.5	1.6	1.97	1.94	1.96	2.11	2.13	1.99
Al1_v1_04456	0.36	0.46	0	0.52	0.36	0.6	0.54	0.59	0.76	1.4	1.4	1.19
Al1_v1_04458	0.78	1.02	0.83	1.19	1.16	1.1	1.66	1.56	1.55	1.77	1.78	1.34
Al1_v1_04469	2.64	2.56	2.63	2.72	2.64	2.65	2.75	2.97	2.95	2.56	2.62	3.06
Al1_v1_04476	1.29	1.25	1.28	1.43	1.42	1.42	1.44	1.43	1.45	1.46	1.39	1.61
Al1_v1_04477	0.85	0.8	0.84	1.04	0.92	0.95	1.11	1.07	1.16	0.99	1.02	1.12
Al1_v1_04479	2.06	2.1	2.07	2.17	2.13	2.11	2.49	2.73	2.72	2.18	2.3	2.4
Al1_v1_04481	0.21	0.44	0.48	0.44	0.4	0.44	0.65	0.61	0.59	0.74	0.72	1.47
Al1_v1_04483	1.39	1.19	1.53	1	1.17	1.08	1.16	1.3	1.13	1.39	1.27	1.75
Al1_v1_04491	0	0	0	0.9	0.96	0.74	2.21	2.36	2.24	2.79	2.74	2.61
Al1_v1_04492	0.48	0.64	0.56	1.08	1.23	1.11	1.76	1.7	1.67	2.12	2.07	2.03
Al1_v1_04493	0.38	0.87	0.91	0.91	0.84	0.81	0.92	1.02	0.94	1.41	1.24	1.11
Al1_v1_04494	0	0	0	0.89	0.9	0.82	1.91	1.93	1.92	2.4	2.39	2.25
Al1_v1_04501	1.14	1.23	1.07	1.36	1.37	1.43	1.41	1.45	1.4	1.69	1.68	1.48
Al1_v1_04504	0.66	0.92	0.64	0.53	0.68	0.44	1.06	1.43	1.31	1.33	1.28	1.5
Al1_v1_04506	0	0	0	0	0	0	0.12	0	0	0.46	0.62	0.56
Al1_v1_04509	0	0	0.1	0.62	0.57	0.43	1.96	2.05	2	2.47	2.47	2.31
Al1_v1_04512	0.3	0.27	0.21	0.28	0.2	0.28	0.2	0.32	0.09	0.46	0.29	0.28
Al1_v1_04513	0	0.23	0.36	0.9	0.91	0.97	1.46	1.66	1.41	1.79	1.79	2.21
Al1_v1_04514	0.96	1.09	0.91	1.57	1.57	1.55	2.28	2.4	2.32	2.99	2.99	3.17
Al1_v1_04515	2.11	2.42	2.11	2.13	2.08	2.08	2.32	2.37	2.38	2.48	2.48	2.49
Al1_v1_04519	1.01	1.14	1.04	1.02	1.14	1.2	1.17	1.14	1.19	1.2	1.33	1.33
Al1_v1_04520	1.82	1.87	1.75	2	1.96	1.95	2.14	2.18	2.16	2.32	2.34	2.28
Al1_v1_04525	1.22	1.32	1.35	1.19	1.46	1.22	1.43	1.64	1.47	1.74	1.67	1.87
Al1_v1_04531	0	0	0	0	0	0	0	0	0	0.87	0.64	0.59
Al1_v1_04536	0.95	1.07	0.91	1.06	1.24	0.99	1.07	0.93	0.81	1.19	1.21	1.26
Al1_v1_04550	0.41	0.59	0.73	0.39	0.38	0.35	0.66	0.76	0.89	0.97	0.71	0.86
Al1_v1_04552	0.14	0	0	0	0	0.12	0.4	0	0.43	0	0.38	0.34
Al1_v1_04554	0.48	0.66	0.45	0.5	0.52	0.31	0.86	0.92	1.02	0.91	0.96	1.05
Al1_v1_04556	0.45	0.75	0.39	0.93	0.89	1.01	1.14	1.02	1.2	1.35	1.32	1.63
Al1_v1_04558	1.8	1.86	1.81	2.13	2.05	2.04	2.28	2.43	2.38	2.58	2.57	2.45
Al1_v1_04562	0.33	0	0.34	0.56	0.75	0.8	2	2.04	1.98	2.56	2.56	2.43
Al1_v1_04570	0	0	0	0	0.22	0.38	0.55	0.97	0.83	0	0.61	0.89
Al1_v1_04571	0.56	0.54	0.43	0.56	0.54	0.46	0.77	0.69	0.57	0.85	0.85	0.68
Al1_v1_04572	0	0	0	0	0	0	0.45	0.61	0.8	0.79	0.66	0.33
Al1_v1_04573	1.61	1.79	1.62	1.46	1.41	1.4	1.74	1.76	1.76	1.83	1.83	2.01
Al1_v1_04577	0	0	0	0	0	0	0	0.16	0	0	0.14	0
Al1_v1_04579	0.36	0.23	0.23	0.92	0.88	0.87	1.38	1.44	1.4	1.54	1.5	1.14
Al1_v1_04583	0	0	0	0	0	0	0.33	0.42	0.69	0	0.58	0.45
Al1_v1_04585	0.6	0.79	0.58	0.49	0.48	0.31	0.62	0.67	0.72	0.78	0.92	0.71
Al1_v1_04603	0	0.15	0.14	0.16	0.2	0.24	0.19	0.36	0.39	0.71	0.79	1
Al1_v1_04606	1.33	1.79	1.34	0.95	1.16	1.13	1.35	1.39	1.38	1.58	1.48	1.35
Al1_v1_04618	1.01	1.05	0.92	1.08	1.01	1.04	1.2	1.12	1.16	1.22	1.1	1.19
Al1_v1_04623	1.56	1.48	1.44	1.82	1.81	1.81	1.76	1.93	1.79	2.26	2.23	2.16
Al1_v1_04630	1.53	1.66	1.49	1.61	1.55	1.6	1.48	1.46	1.38	1.69	1.58	1.68
Al1_v1_04637	0.99	0.97	0.91	1.05	0.95	1.08	1.15	1.15	1.18	1.24	1.29	1.29
Al1_v1_04646	0	0	0	0.57	0.57	0.32	0.23	0.47	0.25	0.95	0.43	0.51
Al1_v1_04648	0.2	0.12	0	0.22	0.16	0.09	0.32	0.75	0.59	0.79	0.61	0.66
Al1_v1_04653	0.89	1.1	0.92	1.05	1.11	1.1	1.3	1.35	1.34	1.47	1.54	1.43
Al1_v1_04654	0	0	0	0	0	0	0.55	0.24	0.59	1.41	1.65	1.64
Al1_v1_04656	0	0.17	0	0.22	0.3	0.13	0.15	0.2	0.17	0.2	0.4	0.48
Al1_v1_04658	1.43	1.47	1.43	1.4	1.38	1.39	1.55	1.62	1.64	1.58	1.59	1.93
Al1_v1_04660	1.47	1.28	1.5	1.37	1.45	1.4	1.41	1.41	1.39	1.59	1.51	1.53
Al1_v1_04662	0.74	0.82	0.56	0.62	0.57	0.48	1.09	1.19	1.07	1.43	1.36	1.44
Al1_v1_04663	1.29	1.59	1.4	1.28	1.25	1.25	1.52	1.62	1.67	1.61	1.68	1.89
Al1_v1_04664	0.19	0.41	0.34	0.61	0.58	0.64	0.47	0.41	0.51	0.95	0.76	0.83
Al1_v1_04667	2.07	2.27	2.11	1.97	1.8	1.84	2.22	2.48	2.53	1.92	2.18	2.41
Al1_v1_04668	0.21	0.2	0.11	0.17	0.23	0.2	0.72	0.56	0.77	0.92	0.99	0.99
Al1_v1_04669	1.38	1.5	1.39	1.46	1.45	1.43	1.53	1.54	1.55	1.54	1.58	1.61
Al1_v1_04671	1.02	1.29	1.21	1.54	1.56	1.55	2.11	2.07	1.95	2.26	2.25	2.81
Al1_v1_04675	1.38	1.28	1.45	1.43	1.53	1.42	1.61	1.45	1.55	1.67	1.65	1.72
Al1_v1_04681	0.73	0.87	0.79	1.38	1.35	1.33	2.32	2.36	2.31	2.19	2.16	2.28
Al1_v1_04693	0.11	0.12	0	0.28	0.28	0.29	0.77	0.54	0.42	0.59	0.8	0.46
Al1_v1_04695	2.08	2.2	2.11	2.5	2.52	2.53	3.17	3.09	3.02	3.17	3.15	3.25
Al1_v1_04696	0.23	0.18	0.35	0.76	0.73	0.6	1.06	0.91	1.05	1.4	1.33	1.42
Al1_v1_04699	1.25	1.43	1.13	1.44	1.42	1.35	1.4	1.38	1.43	1.66	1.58	1.48
Al1_v1_04701	1.36	1.12	1.3	1.74	1.78	1.72	2.05	2.02	1.87	2.07	2.1	2.43
Al1_v1_04702	0.96	1.01	0.98	1.04	0.91	1	1.63	1.77	1.8	2.16	2.1	2.16
Al1_v1_04705	1.19	1.21	1.2	1.41	1.39	1.4	1.71	1.72	1.71	1.53	1.54	1.64
Al1_v1_04707	0.91	0.85	0.92	1.04	0.98	1.03	1.06	1.04	1.01	1.12	1.11	1.21
Al1_v1_04713	1.43	1.44	1.44	1.35	1.22	1.33	1.46	1.51	1.54	1.41	1.45	1.58
Al1_v1_04716	0.27	0.29	0.28	0.18	0.37	0.4	0.64	0.49	0.56	0.63	0.48	0.37
Al1_v1_04718	1.55	1.68	1.57	1.71	1.61	1.58	2.57	2.54	2.55	2.44	2.44	2.27
Al1_v1_04729	1.9	2.03	1.91	1.61	1.57	1.58	2.28	2.34	2.32	2.18	2.35	2.51
Al1_v1_04730	0.71	0.9	0.86	0.95	0.9	0.89	0.85	0.87	0.98	1.17	1.13	1.02
Al1_v1_04742	2.02	1.99	2.03	2.3	2.26	2.22	2.44	2.43	2.5	2.59	2.57	2.66
Al1_v1_04743	2.25	2.15	2.26	2.19	2.13	2.11	2.21	2.27	2.25	2.37	2.38	2.38
Al1_v1_04750	0.62	0.72	0.8	0.93	0.92	0.98	1.17	1.03	0.99	1.25	1.24	1.24
Al1_v1_04756	1.05	1.11	1.03	0.96	0.78	0.67	1.07	1.07	1.01	1.02	0.95	1.29
Al1_v1_04758	0.25	0	0.23	0.21	0.21	0.21	0.25	0.41	0.36	0.98	0.79	1.08
Al1_v1_04762	0.58	0.37	0.43	0.86	0.91	0.98	1.5	1.74	1.68	1.77	1.79	2.06
Al1_v1_04764	0.39	0.63	0	0.65	0.83	0.34	0.59	0	0.63	1.24	0.8	1.01
Al1_v1_04775	0.86	1	0.88	1.35	1.49	1.38	1.85	1.86	1.84	2.14	2.16	2.41
Al1_v1_04781	2.06	2	2.01	2.04	2.1	2.11	2.15	2.13	2.17	2.07	2.1	2.16
Al1_v1_04783	1.07	1.13	0.97	1.2	1.3	1.27	1.62	1.51	1.54	1.93	1.92	1.86
Al1_v1_04794	1.18	1.2	1.13	1.2	1.09	1.23	1.35	1.32	1.28	1.78	1.84	1.74
Al1_v1_04798	0.14	0.22	0.07	0.11	0.15	0.09	0.15	0.2	0.2	0.25	0.28	0.17
Al1_v1_04799	0.35	0.32	0.36	0.54	0.56	0.41	0.7	0.67	0.63	0.81	0.96	0.99
Al1_v1_04801	0.33	0.35	0.2	0.16	0	0.28	0.51	0.81	0.47	0.41	0.38	0
Al1_v1_04810	1.27	1.49	1.25	1.58	1.58	1.6	1.87	1.82	1.86	2.12	2.09	2.09
Al1_v1_04820	1.08	1.07	1.24	1.38	1.34	1.43	1.57	1.39	1.55	1.71	1.73	1.8
Al1_v1_04825	0.69	0.9	0.65	0.5	0.62	0.54	0.84	0.54	0.8	1.02	1.12	0.75
Al1_v1_04828	1.7	1.83	1.6	1.48	1.5	1.55	1.72	1.8	1.78	2.03	1.98	1.97
Al1_v1_04831	0.3	0.33	0	0.25	0.25	0.26	0.3	0	0.64	0.72	0.92	0.76
Al1_v1_04832	0.16	0.18	0.17	0	0	0	0	0	0	0.47	0.32	0.24
Al1_v1_04836	2.02	2.08	2.03	2.02	1.99	1.94	2.04	2.04	1.89	2.38	2.31	2.32
Al1_v1_04843	0.36	0.43	0.1	0.71	0.7	0.75	1.15	0.92	1.05	1.08	1.03	1.03
Al1_v1_04849	0	0.15	0	0.11	0.27	0	0.39	0.31	0.15	0.71	0.66	0.59
Al1_v1_04850	0.93	1.2	0.97	0.82	0.77	0.71	0.98	1.11	1.05	0.94	1.01	1.19
Al1_v1_04852	0	0	0	0.53	0.45	0.37	0.3	0.46	0.61	0.76	0.9	0.62
Al1_v1_04854	0.49	0.48	0.65	1.04	0.8	1.11	1.32	1.25	1.13	1.32	1.3	1.11
Al1_v1_04856	0.69	0.79	0.71	1.19	1.34	1.2	1.09	1.26	1.3	1.73	1.8	1.45
Al1_v1_04861	1.6	1.64	1.63	1.42	1.46	1.36	1.64	1.75	1.81	1.43	1.56	1.91
Al1_v1_04865	0.27	0.51	0.21	0.74	0.64	0.73	0.88	0.94	0.93	1.24	1.24	0.45
Al1_v1_04871	1.36	1.4	1.31	0.59	1.09	1.38	1.52	1.49	1.41	1.72	0.99	1.81
Al1_v1_04873	0.82	1.06	0.96	1.09	0.99	1.12	1.03	0.98	1.08	1.24	1.29	1.22
Al1_v1_04874	0.42	0.24	0.44	0.31	0.45	0.41	0.55	0.45	0.51	0.58	0.62	0.56
Al1_v1_04875	1.18	1.14	1.06	0.84	0.8	0.68	1.13	1.28	1.19	1.5	1.36	0.74
Al1_v1_04876	1.35	1.29	1.33	2.03	1.97	2.03	2.5	2.55	2.56	2.78	2.74	2.58
Al1_v1_04878	0.8	0.85	0.85	1.79	1.79	1.8	3.01	3.06	3.03	3.31	3.3	3.11
Al1_v1_04880	0.08	0.16	0.16	0.33	0.44	0.49	0.68	0.69	0.73	0.77	0.81	0.63
Al1_v1_04885	0	0.61	0.39	0.32	0.32	0.32	0.81	1.1	0.41	1.03	1.2	0.73
Al1_v1_04887	0.4	0.26	0.41	0.2	0	0.44	0.73	0.71	0.71	0.31	0.91	0.65
Al1_v1_04888	0.75	0.92	0.83	0.8	0.87	0.89	1.44	1.44	1.41	1.46	1.56	1.79
Al1_v1_04889	2.54	2.81	2.54	2.39	2.4	2.41	2.78	2.96	2.89	2.88	2.91	3.25
Al1_v1_04892	0.73	0.23	0.75	1.57	1.45	1.47	2.36	2.46	2.41	2.62	2.57	2.46
Al1_v1_04910	1.71	1.78	1.7	1.88	1.89	1.87	2.14	2.08	2.14	2.14	2.16	2.21
Al1_v1_04917	1.83	1.8	1.85	1.82	1.79	1.76	1.92	1.9	1.92	1.88	1.85	2.04
Al1_v1_04925	1.25	1.07	1.19	1.55	1.51	1.5	1.87	1.88	1.84	2.41	2.43	2.26
Al1_v1_04926	1.95	1.98	1.96	1.8	1.8	1.65	2.15	2.33	2.22	2.19	2.21	2.1
Al1_v1_04927	0	0	0.16	0.43	0.34	0.34	1.01	1.13	1.02	1.16	1.03	0.68
Al1_v1_04929	1.13	1.1	1.04	1.24	1.24	1.25	1.68	1.73	1.73	1.78	1.74	1.72
Al1_v1_04939	0.37	0.26	0.34	0.56	0.73	0.74	0.78	0.97	0.95	1.01	0.83	0.79
Al1_v1_04945	1.57	1.8	1.6	1.43	1.4	1.46	1.79	1.78	1.76	1.76	1.83	1.98
Al1_v1_04950	1.59	1.57	1.53	1.81	1.88	1.82	2.2	2.23	2.13	2.48	2.49	2.39
Al1_v1_04952	1.99	1.81	1.98	1.95	1.97	1.99	2.13	2.11	2.13	2.16	2.14	2.16
Al1_v1_04955	1.84	1.83	1.77	2.1	2.11	2.07	2.25	2.32	2.22	2.61	2.57	2.53
Al1_v1_04960	0	0.2	0	0.35	0.26	0.27	0.99	0.84	1	1.34	1.2	1.43
Al1_v1_04961	0.3	0.55	0.25	0.6	0.8	0.43	1.01	1	0.91	1.05	1.05	1.06
Al1_v1_04963	0	0	0	0.45	0	0.55	0.33	0.41	0.36	0.73	0.44	0.81
Al1_v1_04964	0.5	0.52	0.66	0.98	0.93	0.89	1.31	1.14	1.28	1.2	1.24	1.18
Al1_v1_04967	2.39	2.35	2.37	2.5	2.44	2.46	2.51	2.52	2.55	2.6	2.59	2.49
Al1_v1_04970	0.22	0.62	0.3	0.65	0.6	0.52	0.8	0.61	0.63	1	0.83	0.78
Al1_v1_04972	1.51	1.59	1.62	1.77	1.56	1.6	1.74	1.82	1.79	1.86	1.91	2.09
Al1_v1_04973	1.31	1.5	1.47	1.53	1.48	1.38	2.09	2.19	2.15	2.17	2.24	2.29
Al1_v1_04976	1.97	2.05	2	1.98	2.04	1.97	2.18	2.09	2.1	2.17	2.08	2.26
Al1_v1_04977	2.01	1.83	2.03	2.06	2.02	2.03	2.31	2.3	2.28	2.28	2.23	2.26
Al1_v1_04978	0.68	0.72	0.67	0.58	0.52	0.47	1.03	1.13	1.16	1.48	1.46	1.62
Al1_v1_04980	1.25	1.35	1.25	1.21	1.31	1.27	1.49	1.58	1.51	1.75	1.71	1.96
Al1_v1_04981	0.81	1.02	0.75	1.48	1.11	1.26	1.44	1.59	1.42	1.75	1.6	1.43
Al1_v1_04982	1.82	1.69	1.8	2.07	2.09	2	2.22	2.32	2.29	1.87	1.89	2.55
Al1_v1_04984	1.22	1.34	1.33	1.46	1.57	1.47	1.85	1.86	1.76	1.87	1.82	2.18
Al1_v1_04995	0.16	0.39	0	0.53	0.3	0.31	1.11	0.94	1.1	1.4	1.22	1.57
Al1_v1_04997	1.33	1.39	1.27	1.28	1.26	1.24	1.45	1.43	1.41	1.57	1.51	1.63
Al1_v1_04998	1.64	1.73	1.6	1.77	1.74	1.7	1.93	1.93	1.98	1.92	1.94	2.03
Al1_v1_05000	0.93	1.07	0.94	0.97	0.93	0.98	1.04	0.94	1.04	1.36	1.35	1.48
Al1_v1_05015	1	1.38	0.96	1.23	1.18	1.14	1.45	1.46	1.55	1.61	1.59	1.83
Al1_v1_05018	1.74	1.67	1.68	1.8	1.89	1.91	1.93	1.86	1.82	2.18	2.12	1.96
Al1_v1_05021	1.4	1.45	1.45	1.67	1.7	1.67	2.02	2.16	2.14	2.15	2.14	1.99
Al1_v1_05047	2.16	2.16	2.15	2.05	1.94	1.94	2.05	2.08	2.08	2.11	2.14	2.21
Al1_v1_05053	1.01	1.09	0.99	1.16	1.15	1.13	1.83	1.99	1.94	1.68	1.8	1.9
Al1_v1_05057	1.1	1.22	1.16	1.23	1.43	1.43	1.64	1.7	1.73	1.92	1.93	1.97
Al1_v1_05063	1.82	1.72	1.86	1.83	1.86	1.87	1.84	1.83	1.79	1.84	1.87	1.89
Al1_v1_05067	0.86	0.74	0.81	0.78	0.6	0.81	1.13	1.86	1.67	0.85	1.06	1.49
Al1_v1_05068	1.98	1.81	2.02	1.97	1.97	1.91	1.92	1.9	1.85	2.03	1.96	2.05
Al1_v1_05072	0.86	0.88	0.88	0.88	0.87	0.83	0.99	0.82	0.91	1.09	1.07	1.17
Al1_v1_05080	0.9	0.85	0.99	1.49	1.46	1.45	2.12	2.21	2.29	2.01	2.25	2.29
Al1_v1_05082	1.4	1.3	1.41	1.4	1.36	1.33	1.59	1.62	1.69	1.7	1.73	2.03
Al1_v1_05083	2.31	2.45	2.28	2.35	2.34	2.33	2.42	2.33	2.39	2.51	2.51	2.6
Al1_v1_05086	0.83	0.69	0.97	1.92	2.04	1.98	2.52	2.61	2.52	2.74	2.73	3.11
Al1_v1_05087	0.41	0.65	0.82	0.59	0.54	0.81	1.13	1.32	1.17	1.5	1.62	1.31
Al1_v1_05092	2.49	2.68	2.5	2.21	2.11	2.09	2.73	2.93	2.89	2.79	2.92	3.04
Al1_v1_05101	1.47	1.46	1.5	1.51	1.51	1.46	1.54	1.51	1.53	1.57	1.61	1.55
Al1_v1_05108	1.31	1.29	1.1	1.26	1.29	1.17	1.56	1.47	1.58	1.57	1.59	1.66
Al1_v1_05112	1.11	1.15	1.13	1.5	1.29	1.3	1.73	1.53	1.65	1.67	1.84	1.53
Al1_v1_05113	0.91	0.88	0.91	1.75	1.79	1.78	2.44	2.47	2.42	2.29	2.29	2.52
Al1_v1_05115	0.59	0.47	0.62	0.57	0.67	0.59	0.67	0.67	0.68	0.67	0.62	0.73
Al1_v1_05117	0.92	0.73	0.91	0.83	1.09	0.92	1.01	0.96	0.84	1	1.25	1.19
Al1_v1_05119	1.48	1.52	1.46	1.2	1.1	1.11	1.5	1.58	1.6	2.07	2.11	2.23
Al1_v1_05124	1.98	2.14	1.95	2.68	2.65	2.64	3.02	3.04	3.03	3.35	3.36	3
Al1_v1_05125	0.91	0.85	0.84	1.23	1.21	1.27	1.44	1.33	1.36	1.53	1.46	1.47
Al1_v1_05126	1.55	1.74	1.53	1.57	1.46	1.51	1.62	1.72	1.74	1.62	1.63	1.9
Al1_v1_05130	0.94	0.84	0.82	0.95	0.98	0.87	0.91	0.94	0.84	0.94	1.03	1.17
Al1_v1_05132	1.29	1.49	1.29	1.21	1.31	1.24	1.2	1.29	1.16	1.49	1.56	1.5
Al1_v1_05137	1.94	2.06	1.95	1.63	1.56	1.57	1.94	2.16	2.14	1.77	1.79	2.33
Al1_v1_05139	2.08	2.14	2.03	2.17	2.12	2.16	2.45	2.47	2.46	2.59	2.56	2.65
Al1_v1_05140	1.41	1.38	1.35	1.55	1.43	1.47	1.47	1.44	1.47	1.59	1.67	1.9
Al1_v1_05151	1.54	1.63	1.53	1.47	1.41	1.44	1.6	1.57	1.61	1.76	1.74	1.91
Al1_v1_05154	0.79	0.9	0.84	1.09	1.04	0.99	1.31	1.31	1.39	1.33	1.36	1.56
Al1_v1_05159	1.68	1.76	1.69	1.53	1.39	1.41	1.79	1.83	1.83	1.9	1.88	2.07
Al1_v1_05168	1.2	1.25	1.08	1.54	1.49	1.47	1.91	1.96	1.97	1.99	1.99	2.17
Al1_v1_05170	0.69	0.43	0.26	0	0.66	0.73	1.12	1.33	1.25	1.31	1.4	1.62
Al1_v1_05175	1.01	0.66	0.83	0.65	0.55	0.65	1.12	1.25	1.26	1.38	1.46	1.35
Al1_v1_05177	1.01	0.95	0.87	1.14	1.06	1.23	1.56	1.52	1.37	1.49	1.46	1.41
Al1_v1_05183	0.95	0.75	0.83	1.23	1.11	1.15	1.28	1.32	1.35	1.27	1.33	1.42
Al1_v1_05185	0.15	0.54	0.36	0.5	0.54	0.33	0.6	0.61	0.48	0.9	1.02	0.85
Al1_v1_05187	1.32	1.69	1.37	1.49	1.48	1.52	1.45	1.47	1.6	1.69	1.65	1.68
Al1_v1_05188	1.37	1.4	1.29	1.5	1.44	1.41	1.59	1.79	1.76	1.91	1.94	1.99
Al1_v1_05189	0.27	0.53	0.57	0.64	0.83	0.71	1.57	1.58	1.57	1.39	1.36	1.82
Al1_v1_05193	0.69	0.5	0.49	0.52	0.61	0.52	0.29	0.81	0.73	0.57	0.76	0.86
Al1_v1_05198	1.19	1.23	1.12	1.39	1.49	1.43	1.63	1.61	1.63	1.65	1.71	1.53
Al1_v1_05200	1.44	1.56	1.51	1.32	1.32	1.36	1.61	1.75	1.74	1.5	1.58	1.68
Al1_v1_05203	1.28	1.22	1.32	1.47	1.5	1.49	1.78	1.87	1.91	1.82	1.85	1.88
Al1_v1_05205	2.26	2.22	2.27	1.9	1.81	1.81	2.6	2.69	2.65	2.49	2.54	2.53
Al1_v1_05218	0	0	0	0.21	0	0	1.21	1	1.22	1.31	1.35	0.94
Al1_v1_05224	2	2.24	2.04	2.13	2.09	2.12	2.63	2.59	2.62	2.92	2.98	2.54
Al1_v1_05226	1.23	1.49	1.2	1.3	1.33	1.35	1.47	1.45	1.37	1.58	1.53	1.5
Al1_v1_05228	1.04	1.1	1	1.65	1.66	1.66	2.42	2.41	2.37	2.07	2.07	2.56
Al1_v1_05241	1.39	1.6	1.31	1.52	1.46	1.43	1.94	1.97	1.98	1.88	1.88	1.99
Al1_v1_05243	0.91	1.27	1	1.27	1.37	1.29	1.66	1.71	1.66	1.71	1.65	1.59
Al1_v1_05250	0.43	0.67	0.53	0.69	1.04	0.7	1.24	1.34	1.11	1.72	1.76	1.76
Al1_v1_05254	1.26	1.35	1.25	1.33	1.19	1.2	1.5	1.5	1.63	1.39	1.47	1.39
Al1_v1_05260	0.09	0.22	0.3	0.32	0.49	0.61	0.9	0.83	0.89	1.14	1.03	0.78
Al1_v1_05262	1.38	1.46	1.45	1.37	1.4	1.36	1.42	1.5	1.47	1.61	1.62	1.7
Al1_v1_05263	2.52	2.6	2.52	2.39	2.41	2.34	2.49	2.64	2.66	2.51	2.56	2.67
Al1_v1_05267	1.36	0	0	0.89	0	1.17	1.68	1.82	1.6	2.08	1.98	2.12
Al1_v1_05269	1.76	1.9	1.75	1.97	1.93	1.92	2.19	2.28	2.27	2.12	2.17	2.27
Al1_v1_05271	0.3	0.18	0	0.37	0.68	0.53	1.61	1.62	1.54	1.71	1.69	1.42
Al1_v1_05273	2.57	2.98	2.6	1.83	1.66	1.6	2.77	2.89	2.76	2.73	2.75	1.94
Al1_v1_05275	0.35	0.1	0	0.76	0.7	0.86	1	1.25	1.13	1.39	1.35	0.94
Al1_v1_05279	0.73	0.77	0.84	1.12	0.97	1.13	0.86	1.02	0.72	1.25	1.3	1.45
Al1_v1_05282	1.37	1.5	1.3	1.59	1.62	1.57	2.45	2.42	2.43	2.67	2.65	2.73
Al1_v1_05284	0.13	0.1	0	0.64	0.62	0.63	1.16	1.2	0.98	1.22	1.12	0.89
Al1_v1_05286	1.66	1.84	1.72	2.46	2.53	2.5	3.94	4.04	3.94	4.04	4.04	4.56
Al1_v1_05287	0.58	0.53	0.66	0.89	0.83	0.82	0.67	0.85	0.85	1.05	1.09	1.04
Al1_v1_05288	1.99	2.14	1.97	1.74	1.67	1.68	1.84	1.85	1.83	1.93	1.99	2.14
Al1_v1_05289	0.96	1.06	1.13	0.79	1.04	0.87	1.33	1.35	1.37	1.16	1.11	0.93
Al1_v1_05290	0.91	1	0.52	0.72	0.75	0.61	0.68	0.85	0.54	0.85	0.92	0.94
Al1_v1_05292	0.1	0	0	0.14	0.41	0.34	0.59	0.43	0.33	0.65	0.69	0.76
Al1_v1_05293	0.31	0.44	0.32	0.26	0.31	0.39	0.36	0.5	0.66	0.98	0.76	1.06
Al1_v1_05298	1.13	1.4	1.19	0.72	1.17	1.38	1.88	2.05	1.99	1.67	1.55	2.72
Al1_v1_05303	0.88	0.89	0.77	1.11	1.11	1.18	1.65	1.51	1.45	1.82	1.8	1.66
Al1_v1_05304	0.89	0.92	0.71	0.61	0.76	0.84	0.89	0.95	0.71	1.25	1.25	1.08
Al1_v1_05306	0.89	0.91	1.04	0.93	0.96	0.86	1.5	1.54	1.54	1.74	1.67	1.43
Al1_v1_05309	0.68	0.7	0.72	1.45	1.49	1.45	2.37	2.31	2.3	2.44	2.42	2.69
Al1_v1_05311	1.57	1.64	1.47	1.83	1.76	1.82	2.09	2.1	2.1	2.16	2.12	1.93
Al1_v1_05312	0.17	0	0.1	0.25	0.2	0.14	0.29	0.31	0.47	0.31	0.28	0.57
Al1_v1_05315	1.26	1.12	1.24	1.23	1.07	1.09	1.14	1.26	1.28	1.25	1.24	1.51
Al1_v1_05320	0.77	0.78	0.79	0.97	1.02	0.96	1.49	1.55	1.54	2.21	2.12	1.92
Al1_v1_05323	0.68	1.12	0.79	0.57	0.66	0.62	1.05	1.01	1	1.06	1.11	1.41
Al1_v1_05324	0.88	1.13	1.04	0.88	1.05	0.89	1.37	1.31	1.52	1.23	1.28	1.11
Al1_v1_05325	0.63	0.66	0.65	1.09	1.09	1.09	1.26	1.07	1.08	1.4	1.46	1.28
Al1_v1_05326	0.46	0.89	0.42	1.2	1.23	1.18	1.26	1.24	1.27	1.67	1.75	1.87
Al1_v1_05327	1.89	1.9	1.91	2.11	2.1	2.11	2.37	2.32	2.38	2.29	2.27	2.68
Al1_v1_05328	0	0	0	0	0	0	0.1	0	0	0.32	0.21	0
Al1_v1_05334	0.28	0	0.39	0.63	0.54	0.86	0.94	1.17	1.17	1.68	1.59	1.73
Al1_v1_05337	0.67	0.64	0.22	0.83	0.53	0.69	1.02	0.64	0.96	1.17	1.1	1.03
Al1_v1_05339	0.82	1.26	1.06	1.5	1.61	1.66	2.69	2.82	2.68	2.84	2.9	3.38
Al1_v1_05342	0.19	0	0	0.83	0.8	0.43	1.34	1.1	1.17	1.54	1.63	1.72
Al1_v1_05343	0.65	0.41	0.79	1.21	1.29	1.28	1.76	1.65	1.6	1.68	1.7	1.6
Al1_v1_05346	0	0	0	0	0	0	0.5	0.51	0.77	1.28	1.22	0.98
Al1_v1_05349	0.21	0.48	0.22	0.46	0.29	0.39	1.33	1.38	1.33	1.84	1.94	1.91
Al1_v1_05350	1.56	1.24	1.38	1.67	1.62	1.57	1.8	1.9	1.81	1.93	1.93	1.7
Al1_v1_05352	1.37	1.43	1.38	1.22	1.16	1.26	1.2	1.28	1.26	1.31	1.27	1.47
Al1_v1_05354	0	0.29	0	1.05	0.99	1.08	1.86	1.93	1.92	2.61	2.56	2.52
Al1_v1_05360	1.18	1.4	1.34	1.75	1.76	1.78	2.24	2.12	2.09	2.23	2.15	2.47
Al1_v1_05364	0	0	0	0.28	0.32	0.36	1.21	1.19	1.23	1.88	1.87	2.05
Al1_v1_05368	0.4	0.59	0.41	0.73	0.62	0.73	1.02	1.13	1.18	1.61	1.66	1.53
Al1_v1_05379	1.35	1.54	1.48	1.32	1.29	1.36	1.88	1.88	1.8	2.23	2.15	1.76
Al1_v1_05380	0.15	0.56	0.15	0.46	0.7	0.68	1	0.94	0.92	1.42	1.42	1.56
Al1_v1_05381	1.15	1.11	1.04	1.16	1.14	1.15	1.56	1.66	1.57	1.66	1.54	1.88
Al1_v1_05384	2.04	1.9	2.05	2.03	2.05	2.04	2.11	2.04	2.05	2.16	2.16	2.1
Al1_v1_05386	0.51	0.35	0.75	0.27	0.72	0.65	0.99	0.85	1.09	0.41	1.11	0.9
Al1_v1_05390	1.38	1.76	1.53	2.27	2.36	2.3	3.24	3.35	3.13	3.03	3.09	3.55
Al1_v1_05391	1.39	1.57	1.46	1.27	1.17	1.24	1.73	1.8	1.82	1.86	1.85	1.92
Al1_v1_05394	0.18	0.33	0.5	0.88	0.7	0.93	1.37	1.45	1.54	1.56	1.57	2.18
Al1_v1_05401	0.29	0.4	0.15	0.72	0.6	0.62	0.87	1	0.95	1.38	1.46	0.87
Al1_v1_05414	0.55	0.64	0.39	0.57	0.65	0.55	0.91	0.74	0.71	1.07	0.85	0.79
Al1_v1_05420	0	0.44	0.19	0.15	0.15	0	0.55	0.39	0.2	0.67	0.55	0
Al1_v1_05434	0.96	1.09	1.11	1.04	1.12	1.04	1.16	1.09	0.98	1.22	1.08	1.17
Al1_v1_05437	1.04	1.37	1.1	1.01	1.28	1.22	1.13	1.13	1.08	1.45	1.3	1.39
Al1_v1_05445	0.69	0.95	0.62	0.67	0.67	0.66	0.73	0.63	0.75	0.83	0.85	0.63
Al1_v1_05454	0.14	0.2	0.19	0.11	0.11	0.15	0.28	0.32	0.33	0.39	0.41	0.76
Al1_v1_05455	0.2	0	0.2	0.16	0.27	0.2	0.28	0.45	0.46	0.53	0.45	0.82
Al1_v1_05457	1.79	1.65	1.86	1.71	1.55	1.62	2.76	2.98	2.95	2	2.19	2.62
Al1_v1_05472	1.67	1.94	1.79	1.37	1.38	1.32	1.83	1.98	1.89	1.79	1.91	2.1
Al1_v1_05473	1.76	1.86	1.79	1.51	1.43	1.43	1.94	2.16	2.14	1.77	1.87	2.09
Al1_v1_05474	1.62	1.56	1.56	1.71	1.61	1.74	1.95	2.05	1.97	2.13	1.94	1.87
Al1_v1_05480	1.12	1.05	1.18	1.21	1.08	1.12	1.37	1.44	1.43	1.3	1.34	1.48
Al1_v1_05483	0.46	0.55	0.63	0.54	0.59	0.47	0.79	0.82	0.94	0.93	0.93	1.14
Al1_v1_05486	1.08	1.28	1.03	0.98	0.99	1	1.44	1.68	1.6	1.7	1.66	1.5
Al1_v1_05515	1.06	0.87	1.02	1.22	1.1	1.14	1.27	1.26	1.36	1.26	1.34	1.3
Al1_v1_05521	2.09	2.19	2.14	2.06	2	2	1.98	2.05	2.08	2.31	2.3	2.38
Al1_v1_05526	0.52	1.14	1.16	1.21	1.41	1.36	1.78	1.54	1.79	1.94	1.92	2
Al1_v1_05529	0	0.12	0	0	0	0	0	0	0	0.14	0.13	0
Al1_v1_05549	0.26	0.51	0.27	0.12	0.36	0.66	0.8	0.7	0.63	0.7	0.87	0.79
Al1_v1_05550	1.63	1.6	1.57	1.6	1.51	1.56	1.89	2.06	2.07	1.82	1.83	1.83
Al1_v1_05554	0.15	0	0.15	0.51	0.41	0.12	0.58	0	0.45	0.33	0.39	0.47
Al1_v1_05557	0.25	0.15	0.21	0.53	0.34	0.54	0.79	0.8	0.61	0.99	0.82	0.8
Al1_v1_05562	0.68	0.63	0.64	0.63	0.72	0.82	0.73	0.61	0.64	0.9	0.93	0.95
Al1_v1_05566	1.41	1.52	1.42	1.44	1.33	1.38	1.38	1.44	1.44	1.46	1.49	1.51
Al1_v1_05570	0.81	0.85	0.78	1.06	0.97	1.02	1.28	1.33	1.33	1.36	1.36	1.53
Al1_v1_05576	2	2.04	1.89	1.69	1.38	1.71	1.95	1.98	2.06	2.04	1.91	2.33
Al1_v1_05581	1.23	1.37	1.2	1.04	0.98	0.98	1.29	1.35	1.5	1.19	1.28	1.54
Al1_v1_05586	1.07	1.17	1	1.06	1.04	1.1	1.71	1.7	1.54	1.8	1.81	1.85
Al1_v1_05597	1.62	1.78	1.68	1.98	2.02	2.06	2.09	2.05	1.98	2.3	2.27	2.16
Al1_v1_05598	0	0	0	0.54	0.57	0.66	1.08	0.98	1.2	1.01	0.96	1.82
Al1_v1_05600	0.99	1.21	1.1	1.04	1.04	1.11	1.23	0.91	0.98	1.46	1.48	1.38
Al1_v1_05604	0.15	0.16	0.27	0.19	0.27	0	0.87	1.07	1.15	0.98	0.86	2.02
Al1_v1_05605	1.8	1.84	1.79	1.95	1.98	2	2.35	2.26	2.27	2.31	2.32	2.48
Al1_v1_05612	0.89	0	0	0.8	0	0	0	1.02	0	1.02	0	0
Al1_v1_05614	1.97	1.9	2	1.56	1.64	1.62	2.09	2.36	2.23	1.86	2.08	2.17
Al1_v1_05617	0	0	0	0	0	0.09	0.9	1.17	1.05	1.41	1.32	0.96
Al1_v1_05621	0.58	0.51	0.75	1.58	1.65	1.68	2.12	2.13	2.13	2.29	2.31	2.65
Al1_v1_05623	0.13	0	0.13	0.1	0.1	0.1	0.36	0.28	0.24	0.58	0.7	0.56
Al1_v1_05646	1.42	1.55	1.34	1.41	1.44	1.41	1.66	1.7	1.7	1.83	1.86	1.9
Al1_v1_05648	0.58	0.81	0.24	1.16	1.25	1.17	1.87	1.98	1.79	2.18	2.19	1.97
Al1_v1_05655	1.13	1.13	1.03	1.02	0.93	1.01	1.17	1.14	1.23	1.19	1.26	1.28
Al1_v1_05657	1.31	1.41	1.41	1.38	1.43	1.39	1.49	1.55	1.37	1.48	1.52	1.65
Al1_v1_05659	0	0.71	0	0	0	0	0	0	0	1.44	1.38	1.11
Al1_v1_05660	0	0.19	0.18	0.47	0.52	0.7	0.87	0.65	0.74	0.86	0.81	0.76
Al1_v1_05663	1.44	1.7	1.49	1.11	1.12	1.16	1.38	1.42	1.41	1.63	1.65	1.93
Al1_v1_05666	2.75	2.81	2.76	2.88	2.93	2.93	3.09	3.04	3.09	2.97	2.96	3.48
Al1_v1_05667	0.24	0.51	0.37	0.55	0.65	0.82	0.44	0.49	0.55	0.82	0.92	1.01
Al1_v1_05669	1.37	1.51	1.45	1.32	1.3	1.31	1.37	1.34	1.45	1.44	1.36	1.62
Al1_v1_05671	0.77	1.07	0.65	0.73	0.93	0.89	1.3	1.25	1.21	1.34	1.27	1.45
Al1_v1_05673	1.51	1.43	1.4	1.61	1.63	1.6	1.65	1.58	1.56	1.98	1.97	2.13
Al1_v1_05682	0.1	0.27	0.37	0.45	0.34	0.26	0.8	0.59	0.85	0.73	0.7	0.8
Al1_v1_05690	0.88	0.92	0.69	0.93	0.64	0.87	1.19	1.35	1.38	0.71	1.31	1.24
Al1_v1_05696	0.44	0.66	0.67	0.55	0.65	0.6	1.03	1.18	1.11	1.05	1.15	1.23
Al1_v1_05699	0.25	0.38	0.42	0.54	0.49	0.42	0.67	0.56	0.52	0.85	0.9	0.84
Al1_v1_05700	0	0	0	0.11	0	0.19	0	0.17	0.14	1.31	1.34	1.58
Al1_v1_05701	0.42	0.2	0.58	0.43	0.26	0	0.41	0.24	0.21	0.74	0.74	0.89
Al1_v1_05703	1.17	1.32	1.06	1.28	1.26	1.35	1.33	1.3	1.38	1.3	1.23	1.36
Al1_v1_05706	2.52	2.52	2.52	2.98	3.04	3.01	3.22	3.29	3.17	3.07	3.07	3.59
Al1_v1_05707	2.37	2.55	2.33	2.33	2.32	2.27	2.72	2.75	2.65	2.52	2.66	2.97
Al1_v1_05709	1.44	1.78	1.46	1.05	1.1	1.07	1.8	1.93	2	2.03	2.12	2.05
Al1_v1_05715	1.04	1.23	1.04	1.25	1.18	1.21	1.51	1.56	1.53	1.52	1.54	1.66
Al1_v1_05727	0.9	1.09	0.95	1.19	1.06	1.11	1.44	1.56	1.5	1.43	1.37	1.42
Al1_v1_05729	0.45	0.68	0.55	0.52	0.49	0.54	1.05	1.08	1.09	0.9	1.02	1.08
Al1_v1_05732	0	0	0	0.35	0.54	0.36	1.6	1.57	1.43	1.75	1.8	1.56
Al1_v1_05737	0.82	0.82	0.77	0.84	1.04	1.03	1.19	1.3	1.09	1.31	1.36	1.25
Al1_v1_05738	1.32	1.5	1.21	1.37	1.41	1.31	1.44	1.36	1.42	1.53	1.44	1.52
Al1_v1_05740	0	0	0	0	0.17	0	1.59	1.82	1.82	2.01	2.04	2.51
Al1_v1_05742	1	1.06	1.03	1	0.98	1.04	1.31	1.36	1.16	1.19	1.29	1.41
Al1_v1_05745	0	0	0.22	0.69	0.69	0.3	0.72	0.98	0.82	0.8	0.93	1.38
Al1_v1_05746	0.13	0	0.2	0.11	0.06	0.06	0.44	0.44	0.21	0.35	0.32	0.19
Al1_v1_05748	0.9	0.95	0.91	0.95	0.95	1.03	1.28	1.35	1.26	1.35	1.41	1.27
Al1_v1_05749	0.28	0.35	0.23	0.35	0.38	0.35	0.44	0.12	0.1	0.58	0.63	0.5
Al1_v1_05750	0.4	0.64	0.63	0.66	0.84	0.54	1.16	1.06	0.65	0.98	0.81	1.03
Al1_v1_05753	1.1	1.32	0.88	0.77	1.06	0.94	1.03	1.13	1.23	1.2	1.26	1.29
Al1_v1_05754	0.87	1.14	0.88	1.73	1.74	1.68	2.43	2.46	2.36	3.01	2.96	3.13
Al1_v1_05755	1.56	1.63	1.59	1.33	1.16	1.3	1.56	1.7	1.66	1.81	1.78	1.69
Al1_v1_05756	1.06	1.29	1.08	0.89	0.92	0.98	1.22	1.16	1.19	1.03	1.13	1.26
Al1_v1_05757	1.12	1.14	1.1	1.05	0.95	1	1.13	1.18	1.17	1.14	1.24	1.38
Al1_v1_05758	1.24	1.17	1.22	1.55	1.61	1.53	1.55	1.63	1.63	2.22	2.13	2.06
Al1_v1_05759	1.16	1.22	1.16	1.36	1.28	1.35	1.44	1.43	1.46	1.72	1.72	1.73
Al1_v1_05765	0.69	0.27	0.42	0.71	0.63	0.64	0.7	0.76	0.75	0.8	0.81	0.77
Al1_v1_05777	1.07	1.05	1.04	0.93	1	0.91	1.14	1.08	1.03	1.18	1.17	1
Al1_v1_05779	0.51	0.6	0.48	0.35	0.28	0.35	0.54	0.42	0.29	0.63	0.68	0.21
Al1_v1_05781	1.44	1.47	1.46	1.37	1.41	1.43	1.62	1.45	1.52	1.52	1.5	1.62
Al1_v1_05787	1.11	1.25	1.04	1.2	1.14	1.22	1.19	1.23	1.27	1.18	1.23	1.23
Al1_v1_05813	1.53	1.79	1.58	1.4	1.36	1.39	1.9	2.04	2.09	1.86	1.91	1.94
Al1_v1_05817	1.7	1.94	1.66	1.54	1.45	1.52	2.23	2.51	2.42	1.99	2.23	2.42
Al1_v1_05819	0.24	0.5	0.25	1.29	1.16	1.18	2.05	2.1	2.12	2.38	2.37	2.24
Al1_v1_05820	0	0	0	0.36	0.69	0.75	1.09	0.83	0.97	1.4	1.59	1.06
Al1_v1_05824	0.54	0.73	0.55	0.27	0.48	0.2	0.58	0.92	0.8	0.86	0.74	0.84
Al1_v1_05826	0.37	0.54	0.38	0.9	0.85	0.78	1.2	1.11	1.13	1.35	1.38	1.39
Al1_v1_05827	0	0	0	0.13	0	0	0	0.21	0	0	0	0
Al1_v1_05832	0	0	0.16	0.43	0.4	0.37	1.53	1.5	1.47	2.28	2.28	2.56
Al1_v1_05849	1.96	2.49	2	2.19	2.24	2.28	2.77	2.81	2.81	3.32	3.33	4.1
Al1_v1_05852	1.73	1.66	1.76	1.41	1.29	1.3	1.55	2.1	2	1.64	1.72	2.06
Al1_v1_05853	0.79	0.64	0.67	0.87	0.83	0.81	1.07	1.09	0.95	1.24	1.15	1.51
Al1_v1_05856	0.15	0.38	0.27	0.3	0.47	0.3	0.48	0.79	0.52	0.65	0.69	0.56
Al1_v1_05865	0.4	0.33	0.56	0.53	0.66	0.34	0.78	0.65	0.43	0.66	0.61	0.53
Al1_v1_05870	1.41	1.35	1.37	1.15	1.17	1.1	1.33	1.32	1.21	1.42	1.47	1.52
Al1_v1_05873	0.72	0.69	0.78	0.74	0.77	0.67	0.87	0.87	0.98	1.03	1.14	1.1
Al1_v1_05876	0.63	0.85	0.83	0.72	0.43	0.73	0.81	0.75	0.54	0.94	0.88	0.44
Al1_v1_05879	0	0	0	0	0	0	0	0	0	0.92	0	0.97
Al1_v1_05884	0.83	1.71	0.97	0.99	1.03	1.2	1.91	1.9	1.96	2.2	2.1	2.64
Al1_v1_05890	1.21	1.28	1.12	0.67	0.74	0.75	1.31	1.09	1.15	1.15	1.34	1.71
Al1_v1_05896	0	0	0	0	0	0	0	0.05	0	0	0	0
Al1_v1_05898	0.41	0.52	0.51	1.13	1.25	1.19	1.82	1.78	1.79	1.83	1.73	1.77
Al1_v1_05901	0	0	0	0.09	0.24	0.17	0.57	0.76	0.49	0.76	1	0.69
Al1_v1_05904	0	0.37	0	0	0	0.54	0.21	0.27	0.23	0.27	0.24	0.3
Al1_v1_05911	0.11	0.36	0.28	0.41	0.09	0.42	0.2	0.34	0.36	0.42	0.49	0
Al1_v1_05960	0.74	0.79	0.77	0.87	0.97	1	0.91	1.1	0.94	1.01	1.05	0.64
Al1_v1_05962	0.76	0.85	0.76	0.67	0.89	0.81	0.98	0.96	0.88	0.89	0.94	0.87
Al1_v1_05964	1.23	1.48	1.2	1.18	1.11	1.2	1.21	1.02	1.07	1.55	1.42	1.38
Al1_v1_05965	0.26	0.28	0.6	0	0	0.29	0.53	0.33	0.57	0.75	0.69	0.47
Al1_v1_05966	0	0	0	0.65	0.89	0.8	1.68	1.83	1.74	2.61	2.51	2.69
Al1_v1_05969	0	0	0	0	0.36	0.36	0.7	0.75	0.93	1.06	0.78	0.95
Al1_v1_05981	1.33	1.29	1.31	1.51	1.52	1.54	1.45	1.35	1.47	1.73	1.57	1.67
Al1_v1_05984	1.66	1.8	1.61	1.36	1.18	1.21	1.78	2.08	1.97	1.78	1.91	1.92
Al1_v1_05986	0.31	0.33	0.32	0.26	0.46	0.42	0.37	0.46	0.25	0.47	0.54	0.68
Al1_v1_05989	0.84	0.96	0.94	1.27	1.34	1.36	1.71	1.84	1.78	2.09	2.08	1.93
Al1_v1_05990	0.78	1.18	0.82	1	0.95	1.04	1.13	1.23	1.12	1.52	1.58	1.14
Al1_v1_05992	1.13	0.9	1.18	1.07	0.96	1.01	1.05	1.23	1.3	1.33	1.42	1.55
Al1_v1_05999	2.31	2.34	2.28	2.55	2.57	2.51	2.81	2.76	2.76	3.15	3.11	3.33
Al1_v1_06002	0.9	0.34	0.69	1.31	1.4	1.3	1.53	1.51	1.42	1.81	1.71	1.86
Al1_v1_06006	1.01	0.87	0.85	0.98	0.96	1.01	1.1	1.04	1.06	1.32	1.26	1.26
Al1_v1_06007	0.28	0.65	0.46	0.84	0.91	0.72	1.66	1.48	1.48	1.44	1.48	1.45
Al1_v1_06012	1.21	1.13	1.22	1.62	1.49	1.48	1.64	1.6	1.72	1.75	1.7	1.95
Al1_v1_06014	1.77	1.69	1.74	1.6	1.54	1.58	1.83	1.88	1.87	1.85	1.9	1.83
Al1_v1_06015	0.61	0.66	0.82	0.94	0.98	0.94	0.88	0.9	0.89	1.15	1.13	1.07
Al1_v1_06020	0.28	0.3	0.29	0.5	0.82	0.5	0.74	0.93	0.85	1	0.88	0.73
Al1_v1_06026	0.86	0	0	0	0	0.63	0.71	0.59	0.52	0.99	0.78	0.88
Al1_v1_06039	2.02	2.18	2.07	1.94	1.92	1.95	2.2	2.19	2.26	2.19	2.18	2.2
Al1_v1_06046	0	0	0	0.33	0.3	0.35	0.82	0.98	0.83	1.14	1.06	0.76
Al1_v1_06048	0.29	0.48	0.3	0.17	0.43	0.39	1.02	1.32	1.13	1.98	2.01	2.12
Al1_v1_06049	1.78	1.69	1.77	1.46	1.41	1.39	1.68	1.74	1.64	1.54	1.62	1.98
Al1_v1_06053	0.45	0.54	0.29	0.44	0.23	0.45	0.44	0.68	0.85	1.39	1.18	0.98
Al1_v1_06055	0.4	0.47	0.41	0.41	0.14	0.2	1.16	1.32	1.27	1.65	1.67	1.5
Al1_v1_06056	1.67	2.01	1.75	1.33	1.37	1.42	2.09	2.3	2.16	2.18	2.25	2.42
Al1_v1_06059	1.09	1.13	1.04	1.12	1.1	1.1	1.1	0.99	1.21	1.35	1.34	1.28
Al1_v1_06061	0.09	0.1	0	0.28	0.35	0.24	0.79	0.99	0.73	1.06	1.09	0.83
Al1_v1_06065	1.58	1.4	1.55	0.84	0.82	0.96	1.68	1.61	1.58	2.03	1.99	2.08
Al1_v1_06067	0.31	0.14	0	1.13	1.04	1.17	1.78	1.84	1.83	1.91	1.88	1.79
Al1_v1_06071	0.52	0	0	0.45	0	0	0.74	0.62	0	0	0	0
Al1_v1_06074	1.71	1.96	1.64	1.21	1.03	0.97	2.04	2.55	2.47	1.81	1.96	2.54
Al1_v1_06075	1.17	1.2	1.16	1.44	1.37	1.35	1.61	1.6	1.64	1.71	1.67	1.82
Al1_v1_06080	0.33	0.29	0.28	0.48	0.41	0.41	0.47	0.47	0.42	0.48	0.71	0.51
Al1_v1_06081	1.49	1.56	1.54	1.48	1.57	1.65	1.52	1.6	1.56	1.73	1.77	1.72
Al1_v1_06082	1.91	2.05	1.84	1.58	1.46	1.47	1.76	2.03	1.94	2.34	2.35	2.3
Al1_v1_06086	1.66	1.74	1.68	1.81	1.87	1.9	1.83	1.77	1.71	1.95	1.92	2.08
Al1_v1_06090	1.48	1.76	1.43	1.35	1.21	1.25	1.98	2.19	2.17	2.08	2.27	2.72
Al1_v1_06091	1.18	1.32	1.17	1.2	1.18	1.15	1.17	1.06	1.04	1.44	1.4	1.33
Al1_v1_06092	1.28	1.47	1.39	1.3	1.44	1.42	1.72	1.74	1.74	1.66	1.65	2.06
Al1_v1_06097	0.9	1.13	1.05	1.12	0.95	1.08	1.27	1.26	1.27	1.31	1.36	1.24
Al1_v1_06098	1.57	1.9	1.56	1.42	1.44	1.45	1.77	1.81	1.76	1.67	1.5	2.21
Al1_v1_06099	0.88	0.89	1.04	0.66	0.74	0.76	1.45	1.38	1.48	1.44	1.36	1.55
Al1_v1_06103	0.68	0.58	0	1.08	1.27	1.18	1.45	1.18	1.22	1.72	1.58	1.57
Al1_v1_06106	1.13	1.16	0.99	0.97	0.88	0.99	0.98	1.19	1.13	1.08	1.14	1.32
Al1_v1_06111	1.02	1.08	0.92	1.02	1.07	1.1	1.43	1.7	1.6	1.49	1.53	1.82
Al1_v1_06112	0.15	0.23	0.16	0.78	0.84	0.76	1.17	1.16	1.17	1.52	1.55	1.54
Al1_v1_06113	1.59	1.54	1.67	1.58	1.62	1.64	1.69	1.73	1.61	1.84	1.7	1.69
Al1_v1_06114	2.04	2.09	2.09	1.9	1.82	1.89	2.02	2.15	2.14	2.03	2.11	2.17
Al1_v1_06116	0	0.25	0.17	0.36	0.23	0.36	1.23	1.3	1.26	1.77	1.68	1.52
Al1_v1_06125	2.33	1.56	2.26	2.07	2.24	2.18	2.37	2.2	2.38	2.35	2.09	2.43
Al1_v1_06133	0	0.34	0.74	1.01	0.93	0.84	1.52	1.56	1.55	1.55	1.58	1.68
Al1_v1_06137	1.81	1.9	1.73	1.66	1.64	1.7	1.86	1.88	1.86	1.8	1.85	1.96
Al1_v1_06138	1.18	1.27	1.12	1.37	1.31	1.27	1.66	1.74	1.75	1.71	1.77	1.8
Al1_v1_06144	0.9	0.93	1	1.11	1.14	1.16	1.1	1.09	1.12	1.21	1.19	1.28
Al1_v1_06150	1.12	1.08	1.08	1.14	1.2	1.13	1.08	1.26	1.21	1.36	1.38	1.3
Al1_v1_06151	0	0	0.21	0.09	0.38	0.09	0.4	0.43	0.37	0.49	0.5	0.47
Al1_v1_06154	0.77	0.8	0.79	1.13	1.25	1.18	1.56	1.72	1.63	1.9	1.85	1.73
Al1_v1_06155	0.72	0.95	0.62	1.07	1	0.78	1.38	1.54	1.37	1.16	1.27	1.69
Al1_v1_06156	2.51	2.49	2.51	2.18	2.14	2.18	2.45	2.56	2.56	2.64	2.71	2.7
Al1_v1_06162	1.57	1.66	1.45	1.16	1.15	1.08	1.41	1.53	1.43	1.69	1.64	1.65
Al1_v1_06163	1.81	1.83	1.79	2.05	2	1.98	2.15	2.13	2.13	2.21	2.22	2.16
Al1_v1_06169	0.53	0.8	0.55	0.63	0.71	0.88	0.6	1.04	1.05	0.89	0.91	1.06
Al1_v1_06171	1.03	0.99	1.01	1.16	1.11	1.02	1.35	1.46	1.41	1.53	1.57	1.78
Al1_v1_06175	1.84	1.81	1.82	2.03	1.87	1.89	2.59	2.92	2.91	2.45	2.58	2.79
Al1_v1_06180	2.05	2.02	2.13	2.42	2.38	2.37	2.55	2.61	2.6	2.7	2.72	3.2
Al1_v1_06184	1.5	1.59	1.51	1.58	1.54	1.5	1.7	1.86	1.89	1.66	1.7	1.83
Al1_v1_06185	0.92	0.99	0.89	0.96	0.9	0.85	1.05	1.04	1.09	1.14	1.11	1.13
Al1_v1_06187	0.13	0	0	0.42	0.5	0.11	0.77	0.39	0.73	0.92	0.87	0.64
Al1_v1_06188	1.61	1.77	1.62	1.82	1.82	1.74	1.81	1.67	1.77	1.86	1.82	1.98
Al1_v1_06189	1.01	1.27	1.08	0.97	0.96	0.99	1.19	1.16	1.32	1.52	1.45	1.67
Al1_v1_06192	1.64	1.55	1.63	1.45	1.4	1.41	1.88	2.09	2.01	1.94	1.95	1.96
Al1_v1_06193	0.91	0.75	0.85	0.83	0.86	0.97	1.13	1.27	1.19	1.41	1.4	1.89
Al1_v1_06194	0.83	0.97	0.9	0.99	1.06	1.02	1.24	1.32	1.19	1.13	1.27	1.29
Al1_v1_06200	1.3	1.4	1.24	1.17	1.28	1.28	1.38	1.31	1.38	1.52	1.55	1.7
Al1_v1_06202	0.89	0.74	0.81	1.05	1.03	0.88	1.16	1.28	1.22	1.22	1.16	1.17
Al1_v1_06205	1.08	1.09	1.02	1.18	0.99	1.1	1.45	1.56	1.57	1.33	1.38	1.54
Al1_v1_06211	1.02	1.3	0.99	1.16	1.01	0.95	1.01	1.11	0.99	1.2	1.32	1.06
Al1_v1_06214	2.18	2.08	2.16	2.23	2.21	2.18	2.63	2.73	2.66	2.49	2.57	2.48
Al1_v1_06217	1.21	1.09	1.11	0.88	0.89	0.96	1.32	1.36	1.31	1.26	1.31	1.16
Al1_v1_06222	1.25	1.38	1.22	1.09	0.96	0.98	1.31	1.24	1.23	1.22	1.21	1.35
Al1_v1_06225	0.57	0.6	0.38	0.89	0.94	0.95	1.26	1.5	1.33	1.59	1.51	1.32
Al1_v1_06227	1.23	1.01	1.32	1.55	1.57	1.48	2.17	2.23	2.15	2.34	2.31	3
Al1_v1_06232	0.18	0.27	0.46	0.79	0.79	0.75	0.94	1.1	1.14	1.24	1.3	1.1
Al1_v1_06233	0.78	0.57	0.53	1.27	1.33	1.33	1.68	1.81	1.77	1.45	1.43	1.7
Al1_v1_06235	1.29	1.33	1.3	1.06	0.88	0.99	1.6	1.99	1.9	1.37	1.52	1.7
Al1_v1_06236	0.47	0.66	0.66	0.95	0.75	0.84	0.82	0.91	0.82	1.08	1.12	1.19
Al1_v1_06237	0.25	0.28	0	0.23	0.22	0.22	0.65	0.51	0.84	1.12	1.08	0.82
Al1_v1_06244	1.03	0.95	0.96	1.25	1.15	1.16	1.4	1.43	1.44	1.37	1.4	1.44
Al1_v1_06258	0.6	0.57	0.62	0.57	0.57	0.67	1.03	1.03	0.92	1.02	1.14	1.27
Al1_v1_06259	1.47	1.59	1.41	1.45	1.49	1.45	1.98	1.91	1.95	2.19	2.18	2.05
Al1_v1_06260	2.23	2.48	2.33	2.24	2.25	2.27	3.23	3.33	3.33	3.36	3.42	3.82
Al1_v1_06263	1.53	1.42	1.45	1.54	1.54	1.58	1.6	1.5	1.56	1.8	1.67	1.84
Al1_v1_06264	0.98	0.83	0.8	1.21	1.11	1.12	1.27	1.32	1.24	1.35	1.4	1.5
Al1_v1_06271	0.49	0	0.24	0.32	0.5	0.57	0.37	0.68	0.25	0.29	0	0.32
Al1_v1_06272	0.85	0.71	0.93	1.35	1.3	1.27	1.61	1.59	1.66	1.43	1.56	1.57
Al1_v1_06274	0	0.15	0	0	0	0.11	0.33	0.18	0.15	0.5	0.45	0.72
Al1_v1_06275	2.85	2.84	2.85	2.89	2.81	2.82	3.35	3.41	3.48	3.48	3.48	3.4
Al1_v1_06276	1.35	1.64	1.45	1.44	1.44	1.41	1.66	1.64	1.7	2.01	1.96	1.96
Al1_v1_06278	0.54	0.65	0.72	0.59	0.69	0.6	0.9	1.02	0.97	0.99	1.14	0.9
Al1_v1_06281	1.84	1.95	1.81	2.01	1.96	1.97	2.28	2.28	2.31	2.32	2.32	2.53
Al1_v1_06284	1.1	1.15	1.07	1.11	1.05	0.94	1.31	1.42	1.39	1.51	1.51	1.76
Al1_v1_06285	1.23	1.27	1.27	1.3	1.25	1.21	1.36	1.4	1.43	1.31	1.43	1.44
Al1_v1_06293	0.32	0.11	0.19	0.43	0.49	0.47	0.85	0.89	0.92	0.71	0.93	0.89
Al1_v1_06295	0.13	0.14	0	0	0	0.18	0	0.16	0.24	0.17	0.15	0.31
Al1_v1_06298	0	0.45	0.33	0.27	0.21	0.32	1.07	0.91	1.11	1.35	1.27	1.17
Al1_v1_06305	1.41	1.34	1.4	1.5	1.48	1.45	1.6	1.61	1.61	1.62	1.58	1.57
Al1_v1_06309	0	0.68	0.53	0	0	0.57	0	0	0	0.62	0.71	0.66
Al1_v1_06314	1.83	1.8	1.82	1.91	1.83	1.85	2.04	2.08	2.1	2.01	2.01	2.02
Al1_v1_06320	1.24	1.21	1.13	1.18	1.29	1.24	1.28	1.25	1.29	1.36	1.29	1.34
Al1_v1_06324	0.64	0.9	0.83	0.49	0.38	0.39	0.56	0.71	0.7	0.95	1.02	0.91
Al1_v1_06325	1.53	1.83	1.6	1.94	2	1.94	2.71	2.72	2.61	2.58	2.61	2.87
Al1_v1_06329	0.56	0.61	0.45	0.58	0.56	0.66	0.45	0.53	0.35	0.6	0.83	0.79
Al1_v1_06330	1.12	1.26	1.25	1.23	1.1	1.2	1.17	1.08	1.11	1.31	1.3	1.2
Al1_v1_06331	0	0	0	0.89	0.94	0.9	1.95	2.13	1.91	2.43	2.36	2.05
Al1_v1_06337	0.64	0.8	0.74	0.76	0.73	0.74	0.91	0.86	0.85	0.91	0.88	1
Al1_v1_06341	0.87	0.95	0.83	0.6	0.48	0.7	1.04	1.26	0.97	1.04	1.23	1.46
Al1_v1_06347	1.13	1.18	1.17	1.11	1.04	1.09	1.51	1.73	1.65	1.37	1.58	1.73
Al1_v1_06358	1.44	1.53	1.39	1.66	1.59	1.61	1.59	1.75	1.68	1.91	1.91	1.62
Al1_v1_06362	0.25	0	0	0.54	0.61	0.86	0.94	1.03	0.73	0.99	0.88	1.08
Al1_v1_06367	0.42	0.45	0.44	0.27	0.68	0.56	0.63	0.8	0.77	0.75	0.69	0.56
Al1_v1_06371	0	0	0	0.25	0	0	0	0.57	0.5	0	0.76	0.41
Al1_v1_06379	0.67	0.51	0.61	0.83	0.82	0.69	0.85	0.85	0.9	1	0.9	0.96
Al1_v1_06385	0.86	0.6	0.69	0.8	0.87	0.88	0.65	0.93	0.65	1.12	1.28	1.2
Al1_v1_06393	1.19	1.12	1.16	1.16	1.23	1.28	1.23	1.31	1.34	1.41	1.5	1.56
Al1_v1_06397	0.32	0.09	0.33	0.37	0.26	0.4	0.78	0.71	0.68	1.01	1.03	1.19
Al1_v1_06406	1.38	1.39	1.31	1.48	1.54	1.46	1.59	1.45	1.49	1.64	1.71	1.59
Al1_v1_06409	1.03	1.08	1.03	0.88	0.78	0.94	1.12	1.33	1.41	1.23	1.41	1.55
Al1_v1_06410	0.66	0.42	0.71	1.05	0.98	0.98	2.41	2.59	2.56	2.12	2.09	1.85
Al1_v1_06412	1.28	1.42	1.36	1.1	1.09	1.08	1.46	1.74	1.62	1.39	1.46	1.3
Al1_v1_06415	0	0.18	0	0	0.13	0.13	0.16	0.36	0.31	0.21	0.19	0.39
Al1_v1_06416	1.46	1.54	1.45	1.79	1.69	1.69	1.98	2.19	2.19	1.94	2.01	1.88
Al1_v1_06418	0.68	0.72	0.67	0.7	0.46	0.61	0.71	0.66	0.81	0.89	0.82	0.81
Al1_v1_06428	0.79	0.92	0.88	0.86	0.78	0.8	1.83	1.97	1.98	1.45	1.43	1.29
Al1_v1_06432	0.38	0.54	0.68	0.4	0.56	0.48	0.79	0.72	0.93	0.93	0.85	0.99
Al1_v1_06433	1.8	1.93	1.75	1.68	1.64	1.67	1.83	1.83	1.86	1.97	1.96	2.13
Al1_v1_06434	0.46	0.49	0.51	0.6	0.73	0.6	0.94	1.01	1.01	0.98	0.91	1.06
Al1_v1_06437	0.6	0.51	0	0.53	0.25	0.53	0.69	0.38	0.33	0.72	0.67	0.62
Al1_v1_06438	1.88	1.82	1.79	1.85	1.84	1.8	2	2.13	1.96	2.15	2.16	2.27
Al1_v1_06439	1.59	1.62	1.58	1.73	1.64	1.67	1.92	1.83	1.9	1.86	1.85	1.92
Al1_v1_06442	1.13	1.39	1.22	1.38	1.34	1.29	2.03	2.2	2.04	2.15	2.23	2.43
Al1_v1_06443	0.68	0.69	0.56	1.1	1.03	1.11	1.74	1.81	1.76	1.7	1.68	1.83
Al1_v1_06448	0.91	1.17	0.72	0.74	0.66	0.63	1.08	1.24	1.25	1.47	1.41	1.47
Al1_v1_06452	1.71	1.56	1.62	1.69	1.66	1.69	1.87	1.91	1.96	1.79	1.86	1.75
Al1_v1_06459	1.63	1.62	1.61	1.56	1.49	1.51	1.76	1.74	1.79	1.63	1.63	1.77
Al1_v1_06463	1.09	1.03	1.01	1.25	1.28	1.21	1.31	1.24	1.3	1.35	1.35	1.4
Al1_v1_06470	0	0.23	0.22	0.17	0.47	0.3	0.67	0.55	0.49	0.85	0.85	0.9
Al1_v1_06481	1.71	1.67	1.69	1.39	1.37	1.33	1.46	1.47	1.52	1.79	1.8	1.88
Al1_v1_06483	1.76	1.88	1.77	1.69	1.6	1.57	1.92	1.92	2.03	1.91	1.98	2.01
Al1_v1_06491	1.23	1.32	1.64	1.35	1.49	1.39	1.87	1.9	1.95	1.62	1.78	1.74
Al1_v1_06496	0.87	0.69	0.84	0.78	0.86	0.79	0.79	0.83	0.92	0.83	0.71	1.07
Al1_v1_06498	1.6	1.68	1.66	1.4	1.47	1.51	1.6	1.67	1.55	1.72	1.76	1.75
Al1_v1_06499	0.8	0.67	0.81	1.15	0.95	1.07	1.38	1.32	1.46	1.5	1.55	1.43
Al1_v1_06503	1.25	0.88	1.18	0.8	1.11	0.98	1.32	1.46	1.28	1.52	1.44	1.49
Al1_v1_06507	1.15	1.18	1.07	1.01	0.89	0.97	1.94	2.06	2.04	2.05	2.11	2.43
Al1_v1_06510	0.9	0.93	0.73	0.76	0.58	0.61	0.63	0.94	0.82	0.78	1.01	1.19
Al1_v1_06512	0.96	0.84	0.88	1.18	1.15	1.1	0.99	0.99	1.08	1.56	1.54	1.6
Al1_v1_06515	0.45	0.7	0.46	0	0.38	0	1.13	0.78	1.37	1.33	1.27	1.55
Al1_v1_06520	1.69	1.81	1.74	1.8	1.77	1.75	1.95	1.95	1.92	1.91	1.9	1.91
Al1_v1_06525	0.93	0.79	1.11	1.39	1.43	1.45	1.75	1.8	1.67	2	1.88	1.74
Al1_v1_06530	0	0	0	0.27	0	0	0.5	0.61	0.21	0.25	0	0
Al1_v1_06532	0.25	0.27	0.32	0.08	0.15	0.26	0.69	0.92	0.87	1.71	1.7	1.89
Al1_v1_06534	0	0	0	0.19	0.28	0.19	0.54	0.36	0.49	0.87	0.78	0.32
Al1_v1_06542	0.76	0.55	0.63	0.35	0.53	0.61	0.9	1.11	0.95	1.34	1.45	0.85
Al1_v1_06555	0.61	0.84	0.58	0.77	0.61	0.75	1.26	1.46	1.36	1.67	1.76	2.55
Al1_v1_06564	0.17	0.47	0.27	0.97	0.96	0.96	0.73	0.83	0.88	1.11	1.03	1.25
Al1_v1_06569	0.75	0.88	0.63	0.69	0.63	0.64	0.68	0.71	0.66	0.76	0.74	0.78
Al1_v1_06573	0.88	1.11	0.95	0.95	1.13	1.12	1.28	1.36	1.26	1.56	1.43	1.54
Al1_v1_06581	0.13	0	0.14	1.21	1.28	1.12	2.17	2.18	2.19	2.29	2.25	2.49
Al1_v1_06582	1.12	1.48	1.06	0.99	0.97	0.9	1.09	1.56	1.33	1.22	1.54	1.82
Al1_v1_06592	1.78	2.07	1.74	1.59	1.64	1.68	2.02	1.98	1.9	1.89	1.9	1.98
Al1_v1_06593	0	0.21	0	0.37	0.37	0.45	0.51	0.25	0.56	0.26	0.38	0.67
Al1_v1_06599	0.33	0.71	0.57	0.99	1.13	1.13	1.3	1.25	1.32	2.04	1.98	1.96
Al1_v1_06608	0.84	0.76	0.72	0.9	0.85	0.79	0.96	0.85	0.89	1.01	0.85	0.91
Al1_v1_06609	0.27	0.59	0.67	0.93	1.02	0.92	1.35	1.43	1.4	1.34	1.53	1.4
Al1_v1_06611	0.91	0.89	0.82	0.55	0.66	0.51	0.82	0.87	0.58	0.83	0.96	0.95
Al1_v1_06614	1.23	1.27	1.2	1.29	1.25	1.29	1.53	1.51	1.63	1.52	1.56	1.6
Al1_v1_06615	0.35	0.26	0.28	0.5	0.48	0.38	0.41	0.53	0.49	0.63	0.63	0.52
Al1_v1_06623	0.68	0.83	0.72	0.75	0.86	0.83	0.78	0.93	0.72	1.11	0.91	1.04
Al1_v1_06624	0.2	0.35	0	0	0	0	0	0.41	0.21	0.41	0.23	0.45
Al1_v1_06629	1.25	1.29	1.25	1.54	1.42	1.48	1.63	1.63	1.7	1.65	1.69	1.84
Al1_v1_06630	0	0	0	0.16	0.23	0.34	0.11	0.35	0.47	0.26	0.13	0.38
Al1_v1_06633	0.96	0.69	0.9	0.84	0.81	0.88	0.83	1.05	0.99	1.21	1.16	1.23
Al1_v1_06643	0.95	0.99	0.89	1.02	0.96	0.89	1.03	0.91	1.01	0.93	1.02	1.09
Al1_v1_06645	0.24	0.34	0.25	0.38	0.43	0.52	0.71	0.54	0.51	0.68	0.5	0.43
Al1_v1_06647	0	0.12	0	0.17	0.23	0.17	0.6	0.64	0.7	0.49	0.32	0.38
Al1_v1_06650	0.63	0.89	0.74	0.6	0.45	0.4	0.71	0.36	0.56	1.04	0.92	0.6
Al1_v1_06659	0.44	0.46	0.28	1.64	1.63	1.58	2.54	2.68	2.64	3.33	3.38	3.34
Al1_v1_06661	1.62	1.53	1.64	1.64	1.58	1.61	1.64	1.72	1.7	1.71	1.7	1.79
Al1_v1_06665	1.62	1.51	1.59	1.62	1.63	1.61	1.69	1.69	1.73	1.65	1.73	1.93
Al1_v1_06670	1.47	1.56	1.53	1.6	1.6	1.65	1.68	1.44	1.59	1.78	1.81	1.85
Al1_v1_06673	1.55	1.77	1.63	1.56	1.57	1.63	1.88	1.89	1.81	2	1.98	1.87
Al1_v1_06683	1.17	1.23	1.23	1.41	1.33	1.33	1.52	1.54	1.61	1.54	1.56	1.5
Al1_v1_06687	1.13	1.18	1.17	1.03	1.02	1.05	1.02	1.11	1.16	1.63	1.62	1.66
Al1_v1_06691	1.2	1.05	1.1	1.23	1.11	1.2	1.55	1.46	1.6	1.55	1.6	1.44
Al1_v1_06706	1.1	1.23	1.15	1.42	1.43	1.52	1.66	1.65	1.71	1.61	1.65	1.82
Al1_v1_06711	0.77	0.94	0.83	0.67	0.66	0.69	0.98	1.07	1.07	1.21	1.22	1.29
Al1_v1_06712	1.32	1.47	0.95	1.2	1.14	1.26	1.39	1.23	1.42	1.51	1.57	2.01
Al1_v1_06714	0.13	0.25	0	0.93	0.8	0.77	1.25	1	1.25	1.38	1.45	1.32
Al1_v1_06715	1.07	1.04	0.99	0.88	0.98	0.96	1.16	1.13	1.11	1.16	1.21	1.38
Al1_v1_06719	1.71	1.81	1.75	1.54	1.54	1.51	2.39	2.29	2.32	2.36	2.38	2.76
Al1_v1_06720	0.9	0.91	0.82	1.25	1.13	1.25	1.19	1.17	1.21	1.43	1.38	1.47
Al1_v1_06722	1.06	1.01	1	0.94	0.78	0.66	1.09	1.1	1.11	1.08	1.14	1.31
Al1_v1_06730	0.46	0.49	0	0.93	0.99	0.99	1.81	1.78	1.73	1.98	1.99	2.31
Al1_v1_06744	0	0	0	0.62	0.79	0.5	0.88	0.93	1	1.25	1.19	1.39
Al1_v1_06746	0.4	0.36	0.35	0.63	0.59	0.55	0.97	0.96	1	1.18	1.11	1.21
Al1_v1_06755	0.32	0.14	0.14	0.19	0.11	0.11	0.71	0.84	0.66	1.21	1.21	0.69
Al1_v1_06759	0.22	0.24	0.38	0.18	0.1	0.41	0.47	0.28	0.24	0.67	0.58	0.41
Al1_v1_06762	0	0	0.11	0.28	0.48	0.33	0.69	0.62	0.22	0.97	0.93	1.15
Al1_v1_06770	1.39	1.38	1.3	1.29	1.32	1.3	1.7	1.64	1.63	1.76	1.79	2.04
Al1_v1_06772	1.22	1.15	1.18	1.08	1.11	1.07	1.45	1.51	1.35	1.17	1.42	1.4
Al1_v1_06774	0.99	0.98	1.13	0.78	0.83	0.95	1.33	1.19	1.19	1.49	1.35	1.23
Al1_v1_06778	1.48	1.48	1.31	1.79	1.72	1.67	1.57	1.69	1.63	2.05	2.04	1.96
Al1_v1_06786	0.09	0.1	0.19	0.17	0.28	0.24	0.34	0.38	0.6	0.86	0.9	0.88
Al1_v1_06788	0	0.41	0.4	0.19	0	0	0.71	0.77	0.76	1.38	1.19	1.3
Al1_v1_06796	0.14	0	0	0.5	0.28	0.41	1.25	1.36	1.39	0.96	1.03	0.85
Al1_v1_06797	0	0	0.12	0.09	0.29	0.35	0.4	0.27	0.31	0.16	0	0.39
Al1_v1_06799	1.19	1.09	1.17	1	0.99	0.99	1.41	1.46	1.45	1.22	1.19	0.88
Al1_v1_06800	0.82	0.76	0.65	1.47	1.5	1.45	1.65	1.56	1.64	2.09	2.09	2.34
Al1_v1_06801	0.6	0.4	0.55	0.56	0.42	0.46	0.74	0.72	0.8	1.06	1.11	1.32
Al1_v1_06805	0.95	1.14	1.05	1.35	1.34	1.33	1.22	1.43	1.43	1.95	1.9	1.83
Al1_v1_06808	1.68	1.86	1.74	1.79	1.74	1.77	2.13	2.15	2.15	2.23	2.26	2.35
Al1_v1_06810	0.96	1.09	0.9	1.7	1.69	1.62	2	2.03	1.98	2.38	2.34	2.29
Al1_v1_06813	0.1	0.19	0	0.14	0.19	0.08	1.78	1.94	1.88	3.1	3.11	3.1
Al1_v1_06822	0.15	0.24	0.55	1.29	1.32	1.38	1.64	1.57	1.54	2.18	2.11	1.98
Al1_v1_06828	0.79	0.87	0.94	1.06	0.99	0.97	1.14	1.13	1.19	1.14	1.08	1.33
Al1_v1_06832	0.33	0.21	0.4	0.7	0.59	0.67	0.82	0.99	0.81	1.12	1.13	0.94
Al1_v1_06835	0.46	0	0	0	0	0.39	0.45	0	0.71	0.79	0	0.59
Al1_v1_06844	0.93	0.91	0.85	0.87	0.77	0.8	1.24	1.38	1.46	1.15	1.24	1.39
Al1_v1_06846	1.02	1.01	1	1.19	1.19	1.19	1.31	1.27	1.2	1.65	1.61	1.9
Al1_v1_06849	0.53	0.73	0.35	0.46	0.67	0.41	0.41	0.51	0.7	1	1.06	0.82
Al1_v1_06852	1.16	1.35	1.19	1.9	1.99	1.96	2.11	2.15	2.08	2.4	2.4	2.22
Al1_v1_06853	0.53	0.5	0.42	0.91	0.77	0.75	0.9	0.93	1.11	1.18	1.02	0.89
Al1_v1_06857	1.1	0.71	1.03	1.4	1.36	1.13	1.69	1.62	1.64	2.07	2.03	1.77
Al1_v1_06858	1.15	0.94	1.19	0.95	1.07	1.08	1.02	1.09	1.06	1.24	1.18	1.36
Al1_v1_06861	1.61	1.73	1.68	1.7	1.77	1.74	1.92	1.91	1.9	1.96	1.93	2.22
Al1_v1_06867	0.56	0.5	0.4	0.78	0.87	0.88	1.06	1.29	1.3	0.83	0.77	1.36
Al1_v1_06868	0.99	1.24	0.91	1.24	1.23	1.26	1.55	1.59	1.67	1.68	1.64	1.87
Al1_v1_06870	1.1	1.11	1.14	1.22	1.27	1.13	1.25	0.93	1.34	1.24	1.18	1.46
Al1_v1_06873	1.16	1.26	1	1.18	1.16	1.17	1.46	1.42	1.39	1.44	1.35	1.35
Al1_v1_06878	0.95	1.03	0.91	1.11	1.22	1.17	1.18	1.18	1.16	1.29	1.13	1.4
Al1_v1_06881	1.2	1.29	1.32	1.32	1.35	1.32	1.42	1.36	1.35	1.32	1.41	1.53
Al1_v1_06882	0	0	0.14	0	0	0.2	0.13	0.3	0.35	0.4	0.56	0.33
Al1_v1_06887	1.92	1.91	1.87	1.89	1.83	1.86	2.03	2.05	2.01	1.93	1.99	1.89
Al1_v1_06893	0	0	0	0.16	0.15	0	0.42	0.4	0.45	0.4	0.47	0.44
Al1_v1_06917	0.32	0.2	0.2	0.15	0.15	0.36	0.31	0.24	0.45	0.4	0.22	0.43
Al1_v1_06925	0	0	0	0.32	0.42	0.19	0.58	0.64	0.62	0.39	0.69	0.51
Al1_v1_06926	0	0.64	0	0.76	0.91	0.76	0.84	0	0.64	1.35	0.67	1.54
Al1_v1_06930	0	0.33	0	0.26	0	0.42	0.61	0	0.52	0.59	0	0.42
Al1_v1_06932	0.32	0.34	0.82	0.72	0.71	0.94	1.59	1.53	1.51	1.7	1.69	1.91
Al1_v1_06935	0.56	0.46	0.45	0.57	0.57	0.61	1.01	0.84	1.07	1.12	0.99	1.02
Al1_v1_06938	0.63	0.83	0.86	0.52	0.69	0.6	0.78	0.89	0.96	0.69	0.82	0.99
Al1_v1_06940	1.47	1.52	1.48	1.45	1.34	1.46	1.52	1.75	1.78	1.73	1.81	2.04
Al1_v1_06942	0.21	0.22	0	0.17	0.29	0.34	0.72	0.91	0.93	0.76	0.94	0.69
Al1_v1_06943	0.31	0.33	0.19	0	0.34	0	0.3	0.58	0.43	0.66	0.67	0.42
Al1_v1_06945	0	0	0	0	0.14	0.14	0.39	0.38	0.43	0.49	0.34	0.25
Al1_v1_06948	0	0.09	0	0.3	0.22	0.22	0.51	0.56	0.38	0.56	0.85	0.64
Al1_v1_06951	1.53	1.72	1.48	1.12	1.08	1.15	1.56	2.29	2.24	1.44	1.63	1.59
Al1_v1_06955	0.23	0.24	0.24	0	0	0.19	0	0.68	0	0.29	0.26	0
Al1_v1_06967	0.27	0.58	0.28	0.22	0.56	0.71	1.04	1.02	1.03	2.01	1.99	1.77
Al1_v1_06971	0	0	0	0	0	0	0	0	0	0.41	0.16	0.2
Al1_v1_06978	0	0.17	0.29	0.8	0.68	0.5	0.92	0.89	1.04	1.11	1.11	1.09
Al1_v1_07008	0.18	0	0	0	0	0	0	0	0	0.38	0	0.41
Al1_v1_07009	0.63	0.74	0.72	0.7	0.54	0.66	0.85	0.67	0.74	1.37	1.4	0.81
Al1_v1_07018	1.92	1.72	1.92	1.89	1.87	1.91	1.94	1.95	1.92	1.98	1.96	2.18
Al1_v1_07022	1.1	1.26	1.16	0.96	0.99	1	1.08	1.11	1.09	1.27	1.27	1.49
Al1_v1_07030	0.43	0.46	0.5	0.33	0.31	0.59	0.62	0.45	0.59	0.92	0.97	0.72
Al1_v1_07035	1.31	1.25	1.32	0.94	0.85	0.92	1.3	1.23	1.25	1.54	1.46	1.51
Al1_v1_07037	1.38	1.33	1.27	1.42	1.37	1.45	1.22	1.38	1.07	1.5	1.5	1.69
Al1_v1_07040	0	0	0	0	0	0	0.16	0.21	0	0.54	0.32	0
Al1_v1_07050	0.43	0.21	0.44	0.27	0.76	0.56	0.68	0.52	0.35	0.86	0.89	0.8
Al1_v1_07052	0.53	0.6	0.44	0.56	0.49	0.46	1.1	0.9	0.91	1.23	1.2	1.6
Al1_v1_07053	0.89	0.86	1.02	1.3	1.34	1.23	1.24	1.16	1.25	1.35	1.35	1.43
Al1_v1_07059	0.79	0.89	0.83	1.05	1	0.98	1.39	1.7	1.64	1.37	1.44	1.52
Al1_v1_07060	0.61	0.35	0.49	1.24	1.16	1.22	1.9	1.82	1.86	2.11	2.11	2
Al1_v1_07061	0.31	0	0.13	0.42	0.59	0.37	0.67	0.79	0.75	0.86	0.71	0.63
Al1_v1_07063	0.61	0.69	0.75	0.81	0.77	0.73	0.9	1.05	0.98	0.99	0.92	1.03
Al1_v1_07064	1.4	1.5	1.27	1.11	1.21	1.24	1.46	1.45	1.51	1.59	1.58	1.6
Al1_v1_07065	0	0	0	0.4	0.39	0.4	0.88	0.88	0.72	1.23	1.29	0.85
Al1_v1_07066	0.45	0	0	0.58	0.58	0.39	0.91	0.93	0.96	1.05	1.08	1.47
Al1_v1_07067	2.59	2.59	2.65	2.59	2.63	2.59	2.61	2.65	2.62	2.64	2.62	2.64
Al1_v1_07071	0.78	1.02	0.96	0.6	0.67	0.68	0.82	0.82	0.73	1.07	0.98	1.3
Al1_v1_07072	1.23	1.1	1.22	1.24	1.26	1.26	1.45	1.51	1.45	1.48	1.5	1.61
Al1_v1_07073	1.15	1.12	1.21	1.21	1.36	1.34	1.56	1.51	1.42	1.67	1.72	1.69
Al1_v1_07090	0.11	0	0.2	0.28	0.27	0.22	0.47	0.25	0.41	0.53	0.71	0.37
Al1_v1_07095	0.81	0.88	0.66	0.65	0.67	0.59	0.79	0.59	0.73	0.96	0.84	0.86
Al1_v1_07103	0	0	0	0.07	0.07	0	0	0.12	0.1	0	0.2	0.14
Al1_v1_07105	0.42	0.59	0.61	0.4	0.48	0.49	0.62	0.7	0.7	0.57	0.76	0.79
Al1_v1_07109	0.27	0.22	0.16	0.99	0.94	0.95	1.91	1.97	2	2.05	2.05	2.02
Al1_v1_07111	0.11	0.22	0	0.09	0.23	0.34	1.18	1.23	1.42	1.29	1.49	2.22
Al1_v1_07112	1.19	1.28	1.19	1.31	1.25	1.3	1.3	1.24	0.98	1.36	1.35	1.53
Al1_v1_07114	1.47	1.59	1.47	1.55	1.43	1.46	1.46	1.42	1.44	1.6	1.55	1.67
Al1_v1_07116	1.75	1.76	1.83	1.78	1.82	1.77	1.98	1.93	1.9	1.87	1.91	2.07
Al1_v1_07124	0.75	0.81	0.77	0.79	0.65	0.58	0.8	0.78	0.81	0.9	0.86	0.89
Al1_v1_07125	0	0	0	0.12	0	0.37	0.48	0.7	0.29	0.75	0.18	0.36
Al1_v1_07128	1.68	1.72	1.62	1.38	1.31	1.36	1.72	1.85	1.8	1.99	1.97	2.1
Al1_v1_07129	0.41	0.97	0.98	1.5	1.48	1.37	2.18	2.3	2.22	2.33	2.44	3.53
Al1_v1_07134	0.29	0.49	0.6	1.27	1.25	1.38	1.31	1.34	1.1	1.92	1.91	1.96
Al1_v1_07135	1.3	1.49	1.34	1.45	1.44	1.5	1.69	1.66	1.78	1.8	1.82	1.72
Al1_v1_07142	1.41	1.45	1.43	1.48	1.39	1.48	1.69	1.69	1.59	1.71	1.74	1.75
Al1_v1_07156	2.06	2.05	2.03	1.93	1.9	1.86	2.2	2.27	2.28	2.04	2.17	2.27
Al1_v1_07166	0	0	0	0	0.43	0	0.49	0	0.54	0.61	0.56	0.65
Al1_v1_07168	0	0	0	0	0	0	0	0.25	0.29	0.53	0.61	0.37
Al1_v1_07196	1.02	0.83	0.48	0.87	0.59	0.69	1.21	0.8	0.66	1.9	1.54	1.81
Al1_v1_07200	2.01	2.2	2	1.88	1.83	1.87	2.19	2.25	2.24	2.45	2.46	2.5
Al1_v1_07201	1.14	1.19	1.12	1.28	1.12	1.16	1.27	1.2	1.28	1.25	1.39	1.38
Al1_v1_07202	1	1.08	0.99	1.09	0.99	1.06	1.17	1.15	1.22	1.27	1.25	1.26
Al1_v1_07203	1.14	1.3	1.13	1.01	0.9	1.02	1.17	1.23	1.29	1.35	1.24	1.57
Al1_v1_07206	1.15	1.19	1.03	1.15	1.15	1.13	1.23	1.09	1.17	1.29	1.32	1.2
Al1_v1_07212	0.15	0.28	0.16	0.12	0	0.3	0	0	0.17	0.33	0.4	0.47
Al1_v1_07216	1.33	1.57	1.4	0.94	0.71	0.7	1.59	1.71	1.72	1.74	1.85	2.16
Al1_v1_07218	0.44	0.5	0.38	0.71	0.71	0.79	0.98	0.8	0.92	1.05	1.13	0.79
Al1_v1_07221	0	0	0	0.1	0.1	0.18	0.29	0.16	0	0.28	0.25	0.31
Al1_v1_07226	2	1.86	2.04	2.07	2.08	2.1	2.13	2.06	2.06	2.34	2.27	2.41
Al1_v1_07231	0	0	0	0.07	0.42	0.33	0.63	0.59	0.23	0.79	0.86	0.63
Al1_v1_07232	0.57	0.77	0.72	0.54	0.38	0.38	0.65	0.61	0.74	0.78	1.01	0.91
Al1_v1_07233	0.41	0.47	0.38	1.01	0.98	1.05	1.75	1.81	1.73	1.86	1.85	1.76
Al1_v1_07237	0.16	0.39	0	0.67	0.78	0.74	1.36	1.41	1.36	1.47	1.49	1.84
Al1_v1_07249	0.13	0	0	0.37	0.31	0.42	0.56	0.52	0.61	0.82	0.67	0.5
Al1_v1_07254	0.19	0.53	0.43	0.49	0.15	0.69	0.31	0.4	0.67	1.04	0.91	0.98
Al1_v1_07261	0.58	0.55	0.5	0.71	0.65	0.63	0.74	0.73	0.62	0.69	0.6	0.82
Al1_v1_07268	0.38	0.65	0.24	0.65	0.42	0.42	0.57	0.39	0.69	0.17	0.63	0.63
Al1_v1_07272	1.13	1.31	1.23	1.18	1.07	1.03	1.33	1.3	1.33	1.26	1.27	1.37
Al1_v1_07273	1.71	1.94	1.76	1.83	1.75	1.74	2.06	2.05	1.97	2.12	2.09	2.05
Al1_v1_07274	0.4	0.67	0.69	0.68	0.59	0.76	0.86	0.85	0.68	1.13	1.18	1.14
Al1_v1_07276	0	0.1	0	0.28	0.19	0.24	0.28	0.29	0.25	0.12	0.38	0.67
Al1_v1_07283	1.44	1.6	1.55	1.67	1.63	1.66	1.89	1.97	1.86	1.78	1.74	1.8
Al1_v1_07292	1.13	1.4	1.32	1.04	1.05	1.15	1.83	2.04	1.96	2.03	2.1	2.46
Al1_v1_07295	0	0	0.25	0.27	0.11	0.27	0.94	0.82	0.88	0.83	1.02	0.9
Al1_v1_07297	0	0	0	0	0.04	0	0.1	0.13	0	0.19	0.06	0
Al1_v1_07307	0.25	0.11	0.25	0.81	0.76	0.58	0.86	0.71	0.76	1.05	0.96	1.01
Al1_v1_07311	1.22	1.28	1.2	1.08	1	1.06	1.33	1.57	1.55	1.25	1.25	1.49
Al1_v1_07312	0.21	0.41	0.15	0.71	0.66	0.71	0.99	0.97	0.85	1.07	1.06	0.95
Al1_v1_07316	0	0.16	0.35	0.93	0.92	0.92	1.47	1.33	1.52	1.5	1.42	1.2
Al1_v1_07317	0.21	0.53	0.3	0.67	0.39	0.24	1.94	2.05	2.02	2.45	2.48	2.44
Al1_v1_07326	0.36	0.68	0.37	0	0.3	0.23	0.49	0.53	0.47	0.66	0.31	0.48
Al1_v1_07330	1.04	1.19	0.9	1.14	1.38	1.43	2.36	2.5	2.56	2.65	2.75	3.53
Al1_v1_07331	0.24	0.26	0.37	0.6	0.47	0.62	0.98	1.23	1.08	1.67	1.64	1.64
Al1_v1_07334	0	0	0	0.1	0.1	0.3	0	0	0.23	0.56	0.57	0.3
Al1_v1_07345	1.2	1.08	1.06	1.24	1.27	1.35	1.61	1.5	1.6	1.44	1.47	1.57
Al1_v1_07346	1.5	1.67	1.41	1.16	1.15	1.25	1.67	1.76	1.79	1.63	1.73	1.91
Al1_v1_07349	1.95	2.08	1.98	2.35	2.35	2.39	2.79	2.88	2.84	2.92	2.94	3.05
Al1_v1_07350	0.65	0.35	0.34	0.28	0.56	0.57	0.82	0.95	1.25	0	0.81	0.91
Al1_v1_07355	1.65	1.79	1.66	1.65	1.61	1.59	1.78	1.9	1.87	1.64	1.71	1.84
Al1_v1_07358	1.74	2.07	1.8	2.35	2.4	2.35	3.33	3.43	3.32	3.49	3.52	3.63
Al1_v1_07366	0.48	1.22	0.5	0.62	0	0.63	0.95	1.46	1.17	1.91	1.96	1.84
Al1_v1_07368	0	0.05	0	0	0	0.04	0.34	0.62	0.74	0.45	0.68	0.93
Al1_v1_07377	1.03	1.05	0.94	0.45	0.33	0.38	1.21	1.38	1.27	1.29	1.25	1.13
Al1_v1_07378	0	0	0	0	0	0	0.22	0	0	0.71	0.53	0.41
Al1_v1_07381	0	0	0	0.43	0.27	0.55	0.62	0.6	1.19	1	1.15	0.43
Al1_v1_07388	0	0	0.4	0.82	1.04	1.17	1.5	1.65	1.4	2.09	2.03	2
Al1_v1_07389	0	0	0	0.1	0.18	0.19	0.6	0.46	0.61	0.88	0.9	0.8
Al1_v1_07390	0	0	0	0	0	0	0.19	0	0	0.25	0	0.27
Al1_v1_07396	0	0	0	0	0	0	0	0.17	0	0.73	0.43	0.42
Al1_v1_07399	0	0	0.25	0.34	0.33	0.34	0.92	0.71	0.84	0.92	1.16	0.91
Al1_v1_07404	0.7	0.79	0.66	0.72	0.74	0.77	0.78	0.72	0.86	0.84	0.91	0.82
Al1_v1_07407	1.06	0.66	1.1	0.93	1.15	0.97	1.19	1.17	1.07	1.4	1.23	1.59
Al1_v1_07414	0.7	0.39	0.38	0.55	0.4	0.41	0.79	0.81	0.67	1.31	0.87	1.1
Al1_v1_07415	1.83	1.83	1.85	1.59	1.56	1.6	1.6	1.67	1.69	1.75	1.65	1.88
Al1_v1_07416	0.64	0.54	0.47	0.82	0.73	0.87	1.16	0.93	0.87	1.69	1.56	1.79
Al1_v1_07420	1.14	1.32	1.24	0.96	1.17	1.12	1.53	1.47	1.59	1.77	1.5	1.7
Al1_v1_07423	2.11	2.53	2.11	2.05	1.99	1.98	2.27	2.33	2.34	2.36	2.31	2.69
Al1_v1_07425	1.15	1.28	1.16	1.34	1.34	1.34	1.57	1.5	1.59	1.94	1.95	2.2
Al1_v1_07429	0	0	0.05	0.04	0	0	0	0.28	0.11	0.32	0.43	0.3
Al1_v1_07431	1.14	1.17	1.13	0.97	0.89	0.82	0.9	1.01	1.08	1.03	1.13	1.29
Al1_v1_07432	0.42	0	0.4	0.85	0.43	0.29	0.79	0.44	0	1.28	1.34	1.61
Al1_v1_07433	1.85	2.04	1.89	1.81	1.81	1.73	1.99	1.98	1.97	1.95	1.94	2.06
Al1_v1_07434	2.25	2.53	2.23	2.19	2.12	2.11	2.64	2.78	2.77	2.6	2.62	2.85
Al1_v1_07436	1.02	1.25	1.04	0.97	1.02	0.97	1.28	1.42	1.3	1.56	1.64	1.37
Al1_v1_07438	1.06	1.36	1.13	0.93	0.8	0.84	1.2	1.21	1.2	1.44	1.47	1.23
Al1_v1_07442	1.35	1.22	1.35	1.18	1.18	1.17	1.76	1.97	1.89	1.64	1.87	2.11
Al1_v1_07444	0.21	0.57	0.47	0.39	0.64	0.69	0.98	0.43	0.71	0.73	0.84	1.07
Al1_v1_07448	1.4	1.32	1.34	1.41	1.32	1.34	1.45	1.36	1.52	1.39	1.45	1.4
Al1_v1_07452	0.23	0.2	0.19	0.06	0.1	0.19	0.18	0.17	0.2	0.17	0.15	0.32
Al1_v1_07454	1.27	1.24	1.27	1.07	1.02	1.11	1.31	1.65	1.54	1.41	1.38	1.58
Al1_v1_07458	1.58	1.64	1.51	1.42	1.33	1.43	1.65	1.67	1.66	1.79	1.78	1.96
Al1_v1_07460	0.64	0.35	0.76	0.27	0.68	0.6	0.79	0.89	0.78	0.97	0.86	0.87
Al1_v1_07464	1.03	1.04	0.99	1.05	1.17	0.92	1.18	0.87	1.13	1.13	1.11	1.27
Al1_v1_07465	1.7	1.68	1.58	1.43	1.39	1.49	1.44	1.52	1.5	1.65	1.78	1.61
Al1_v1_07468	0.37	0.64	0.65	0.79	0.66	0.89	0.69	0.67	0.6	1.25	1.05	0.71
Al1_v1_07470	0	0	0	0	0	0	0.32	0.4	0.54	0.75	0.56	0.8
Al1_v1_07473	0.81	1.38	0.7	1.59	1.56	1.55	1.83	1.92	1.77	2.07	1.98	1.67
Al1_v1_07474	0.13	0.25	0.14	0.37	0.37	0.42	0.48	0.39	0.41	0.47	0.68	0.57
Al1_v1_07479	0	0	0	0	0.57	0	1.05	1.03	0.95	1.31	0.97	0.81
Al1_v1_07480	0	0.09	0.09	0	0.22	0.26	0.21	0.52	0.38	0.52	0.6	0.12
Al1_v1_07485	0.12	0	0.12	0.17	0.43	0.39	0.81	0.6	0.79	1.09	1.01	1.14
Al1_v1_07495	0	0	0	0.3	0	0.4	0.68	0.44	0.59	1.04	0.86	1.08
Al1_v1_07497	0	0	0	0.13	0	0.13	0.27	0.2	0	0.77	0.62	0.57
Al1_v1_07503	0	0	0.33	0	0.26	0	0	0.6	0.34	1	0.79	0.43
Al1_v1_07507	1.32	1.46	1.41	2.98	2.92	2.89	4.7	4.71	4.7	5.01	4.99	5.1
Al1_v1_07510	0	0	0.13	0	0	0.09	0	0.2	0.08	0	0.21	0.17
Al1_v1_07513	0.2	0.21	0	0.83	0.88	0.66	1.42	1.56	1.42	1.88	1.84	1.62
Al1_v1_07514	0	0	0	0	0.43	0.36	0	0.51	0	0.84	0.55	0.27
Al1_v1_07522	0.22	0.45	0.23	0.36	0.18	0.18	0.51	0.57	0.45	0.81	0.61	0.48
Al1_v1_07525	0	0	0	0.18	0.1	0.1	0.36	0.28	0.4	0.79	0.7	0.56
Al1_v1_07526	0	0.39	0.49	0.48	0.3	0.41	1.94	2.13	2.3	2.7	2.82	3.97
Al1_v1_07527	0.4	0.3	0.54	0.58	0.55	0.34	0.68	0.8	0.67	1.14	1.15	1.07
Al1_v1_07539	0	0	0	0	0.25	0.26	0.3	0.38	0	0.72	0	0
Al1_v1_07542	1.07	1.08	1.14	0.68	0.43	0.68	0.97	1.03	1.21	1.52	1.46	1.1
Al1_v1_07547	0	0	0	0	0	0	0.37	0	0	0	0.42	0.5
Al1_v1_07550	0.54	0.62	0.75	0.75	0.59	0.79	0.72	0.97	0.79	0.81	0.64	0.86
Al1_v1_07553	0.14	0.21	0.34	0.39	0.33	0.55	1.4	1.51	1.53	1.79	1.78	1.32
Al1_v1_07556	0.81	0.95	0.87	0.79	0.81	0.69	0.93	0.98	0.98	1.01	0.98	0.89
Al1_v1_07557	0	0	0.34	0.16	0.16	0.16	0	0.69	0.35	0	0	0.44
Al1_v1_07562	3.07	2.96	3.06	2.62	2.65	2.67	3.3	3.35	3.28	3.33	3.23	3.31
Al1_v1_07569	0.51	0.59	0.38	0.38	0.27	0.38	0.16	0.12	0.35	0.61	0.65	0.38
Al1_v1_07571	0.29	0.31	0.52	0.71	0.64	0.73	1.16	1.02	1.03	1.54	1.49	1.15
Al1_v1_07583	0	0	0	0.11	0.27	0.28	1.24	1.19	1.34	1.73	1.7	1.62
Al1_v1_07585	0	0	0	0.23	0	0	0.16	0	0	0.35	0.19	0.23
Al1_v1_07586	0.4	0.54	0.47	0.9	0.91	0.88	1.2	1.09	1.29	1.65	1.56	1.54
Al1_v1_07588	0	0	0	0.48	0.48	0.38	1.53	1.67	1.63	2	1.95	2.11
Al1_v1_07595	1.14	1.57	1.22	1.58	1.5	1.52	1.76	1.94	1.84	2.23	2.28	2.12
Al1_v1_07600	0	0.14	0	0.25	0.18	0.5	1.64	1.66	1.66	2.03	2	2.31
Al1_v1_07604	0	0	0.4	0	0.32	0.43	0	0.47	0.26	0.48	0.27	0
Al1_v1_07606	0.16	0.17	0	0	0	0.13	0.15	0.45	0.53	0.72	0.83	0.57
Al1_v1_07613	1.98	1.93	2.02	2.08	2.12	2.06	2.11	2.12	2.1	2.11	2.16	2.18
Al1_v1_07621	1.79	1.95	1.77	1.39	1.21	1.22	1.83	2.24	2.13	1.92	2.03	2.41
Al1_v1_07623	1.34	1.31	1.35	1.86	1.89	1.93	2.38	2.34	2.35	2.44	2.39	2.41
Al1_v1_07625	0.12	0	0	0.25	0.25	0.1	0.12	0.16	0.14	0.37	0.47	0.31
Al1_v1_07628	0.56	0.62	0.58	0.8	0.87	0.68	0.76	0.82	0.63	1.02	0.87	0.77
Al1_v1_07629	1.51	1.45	1.54	1.53	1.48	1.54	1.67	1.73	1.74	1.52	1.6	1.81
Al1_v1_07631	2.82	2.84	2.83	2.37	2.15	2.15	3.19	3.54	3.46	2.73	3.12	3.26
Al1_v1_07638	0.69	0.72	0.58	0.66	0.83	0.61	0.66	0.85	0.54	0.91	0.68	0.65
Al1_v1_07639	0.67	0.75	0.58	0.87	0.72	0.73	1.19	1.2	1.21	1.45	1.48	1.38
Al1_v1_07643	1.46	1.23	1.58	1.46	1.51	1.49	1.53	1.43	1.36	1.54	1.42	1.54
Al1_v1_07646	0	0.07	0.07	0.79	0.67	0.69	1.23	1.21	1.19	1.38	1.43	1.12
Al1_v1_07648	1.55	1.38	1.48	1.69	1.7	1.63	1.74	1.79	1.65	1.89	1.85	1.81
Al1_v1_07650	1.39	1.41	1.43	1.55	1.55	1.56	1.83	1.74	1.77	1.79	1.72	1.77
Al1_v1_07653	0	0	0	0.17	0	0	0.35	0.44	0.49	0.56	0.4	0.48
Al1_v1_07654	0	0	0	1.17	1.21	0.9	1.51	1.26	1.32	1.82	1.6	1.6
Al1_v1_07655	1.45	1.48	1.38	1.49	1.55	1.5	1.5	1.44	1.51	1.58	1.66	1.66
Al1_v1_07657	1.02	1.06	1	1.33	1.45	1.46	1.72	1.7	1.65	1.74	1.78	1.85
Al1_v1_07658	1.37	1.46	1.39	1.64	1.5	1.5	1.67	1.54	1.65	1.69	1.71	1.78
Al1_v1_07660	0	0	0	0	0.18	0	0.62	0.66	0.24	0.45	0.25	0
Al1_v1_07662	0	0	0.32	0.7	0.76	0	1	1.18	0.75	1.58	1.41	1.27
Al1_v1_07663	0.97	1.24	0.99	1.28	1.23	1.27	1.86	1.87	1.91	1.52	1.62	2.57
Al1_v1_07666	1.04	0.77	1.1	1.14	1.27	1.28	1.14	1.47	1.53	2.36	2.36	2.34
Al1_v1_07667	0	0	0	0	0.47	0	0	0.65	0	0	0	0
Al1_v1_07675	0.5	0.69	0.59	0.93	0.98	1.01	1.22	1.27	1.25	1.45	1.53	1.82
Al1_v1_07677	2.87	3.3	2.91	2.7	2.69	2.72	2.95	3.05	2.92	3.15	3.19	2.92
Al1_v1_07695	1.37	1.38	1.33	1.53	1.56	1.65	1.73	1.8	1.71	1.69	1.72	1.84
Al1_v1_07696	2.15	2.12	2.13	1.88	1.92	1.95	2.21	2.27	2.24	2.33	2.29	2.14
Al1_v1_07698	1.11	1.02	0.88	1.5	1.5	1.49	2.22	2.33	2.39	2.32	2.36	2.4
Al1_v1_07703	1.9	1.93	1.96	1.97	2.03	2.05	2.28	2.31	2.22	2.13	2.22	2.57
Al1_v1_07709	1.08	1.2	1.1	0.93	0.94	0.95	1.02	1.11	1.17	1.14	1.2	0.99
Al1_v1_07712	1.78	1.89	1.79	2.05	2.14	2.14	2.49	2.57	2.4	2.63	2.54	2.64
Al1_v1_07715	1.29	1.5	1.54	1.58	1.5	1.51	1.7	1.6	1.63	1.8	1.84	2.16
Al1_v1_07726	0.38	0.56	0.4	0.63	0.55	0.51	0.75	0.87	0.83	0.98	0.98	0.89
Al1_v1_07728	1.99	2.04	2.07	2.18	2.22	2.21	2.33	2.34	2.32	2.51	2.5	2.49
Al1_v1_07731	1.67	1.64	1.67	1.75	1.86	1.85	2.08	2.01	1.97	2.14	2.07	1.82
Al1_v1_07732	0	0	0	0	0	0	0	0.39	0	0.39	0.35	0
Al1_v1_07742	0.66	0.3	0.63	0.8	0.91	0.84	1.09	1.1	1.1	1.25	1.33	1.1
Al1_v1_07744	0.61	0.43	0	0	0.34	0	0.4	0.5	0.44	0.5	0.67	0.54
Al1_v1_07747	0.92	0.93	0.94	0.75	0.85	0.7	0.94	0.93	0.99	1.05	1.13	1.1
Al1_v1_07754	0.99	1.07	0.97	0.86	0.98	0.88	1.04	1.06	1.2	1.26	1.12	1.39
Al1_v1_07755	0	0	0	0	0	0	0	0	0	1.46	1.23	1.34
Al1_v1_07776	0.49	0.54	0.36	0.71	0.76	0.76	0.97	1.08	0.87	1.03	1.05	0.99
Al1_v1_07777	1.72	1.55	1.71	1.75	1.85	1.8	1.8	1.76	1.79	1.75	1.7	1.96
Al1_v1_07789	0	0	0	0.93	1.2	0.82	1.39	0.88	1.23	1.61	1.43	1.59
Al1_v1_07790	2.11	2.16	2.12	2.12	2.04	2.02	2.65	2.79	2.79	2.77	2.81	2.98
Al1_v1_07799	0	0	0	0.62	0.63	0.52	0.8	0.64	0.85	1.34	1.23	1.3
Al1_v1_07803	1.26	1.33	1.3	1.59	1.51	1.55	1.66	1.65	1.73	2.09	2.03	2.51
Al1_v1_07810	0.24	0.42	0.25	0.75	0.59	0.84	0.92	0.97	1.01	1.51	1.61	1.7
Al1_v1_07811	0	0.41	0	0.82	0.64	1.2	0.58	0.95	0.77	1.11	1.12	1.28
Al1_v1_07813	1.44	1.48	1.49	1.13	1.27	1.27	1.79	1.82	1.8	1.83	1.71	2.03
Al1_v1_07819	1.26	1.61	1.26	1.62	1.51	1.49	1.77	1.84	1.84	1.77	1.84	1.87
Al1_v1_07822	1.19	1.11	1.2	1.22	1.18	1.17	1.43	1.59	1.53	1.51	1.5	1.67
Al1_v1_07825	0.58	0.56	0.52	0.4	0.46	0.53	0.43	0.49	0.57	0.67	0.53	0.68
Al1_v1_07826	1.67	1.74	1.62	2.11	2.13	2.15	2.36	2.42	2.44	2.32	2.25	2.6
Al1_v1_07829	0.54	0.71	0.69	0.64	0.83	0.81	0.98	1.02	0.9	1.06	1.09	0.95
Al1_v1_07831	0.58	0.54	0.34	0.61	0.53	0.54	0.64	0.52	0.81	0.89	0.85	0.77
Al1_v1_07833	0.76	0.73	0.73	0.81	0.83	0.87	1.18	1.27	1.18	1.39	1.39	1.15
Al1_v1_07835	1.58	1.74	1.51	1.42	1.41	1.41	1.81	1.89	1.94	1.81	1.86	2.14
Al1_v1_07836	0.69	0.64	0.54	0.53	0.11	0.45	0.56	0.5	0.44	0.72	0.97	1.05
Al1_v1_07838	0	0	0	0	0.31	0	0.36	0.43	0.64	1.27	1.13	1.43
Al1_v1_07843	1.18	1.37	1.13	1.36	1.37	1.38	1.73	1.79	1.77	1.76	1.8	1.81
Al1_v1_07844	0	0	0	0.4	0.2	0.11	0.82	0.41	0.36	0.18	0.37	0.76
Al1_v1_07845	0	0	0	0	0	0.18	0.55	0.28	0.39	0.57	0.25	0
Al1_v1_07856	0	0.32	0	0	0	0.14	0	0	0	0.23	0.34	0
Al1_v1_07866	1.54	1.69	1.55	1.85	1.8	1.81	2.31	2.31	2.34	2.29	2.35	2.17
Al1_v1_07883	0.99	1.08	0.79	0.4	0.55	0.4	0.89	1.33	1.3	1.07	1.09	1.24
Al1_v1_07885	0.85	1.07	0.85	0.87	0.78	0.87	1.23	1.3	1.29	1.77	1.73	1.51
Al1_v1_07886	0.25	0.54	0.41	0.44	0.52	0.53	0.79	1.02	0.72	0.87	1.04	0.97
Al1_v1_07889	1.19	1.22	0.97	1.34	1.08	1.24	1.46	1.4	1.6	1.72	1.79	1.64
Al1_v1_07890	1.04	1.36	1.06	0.58	0.9	0.66	0.91	0.93	0.48	1.04	1.21	0.98
Al1_v1_07893	0.4	0.53	0.59	0.75	0.87	0.88	0.92	1.08	0.99	1.36	1.28	1.17
Al1_v1_07894	1.25	1.32	1.19	0.98	1.04	1.03	1.81	1.72	1.63	2	1.96	1.26
Al1_v1_07895	1.95	2.06	1.93	1.86	1.78	1.76	1.95	2.21	2.28	1.65	1.82	2.17
Al1_v1_07907	1.75	2	1.71	1.75	1.62	1.71	2.12	2.06	2.14	2.11	2.06	2
Al1_v1_07926	1.78	1.76	1.89	2.02	1.98	1.94	2.16	2.2	2.15	2.22	2.24	2.16
Al1_v1_07943	1.54	1.49	1.47	1.5	1.51	1.41	1.63	1.66	1.65	1.68	1.62	1.79
Al1_v1_07946	0.83	0.86	0.75	1.28	1.18	1.14	1.47	1.5	1.55	1.43	1.46	1.55
Al1_v1_07950	0.1	0.11	0.38	0.31	0.48	0.39	0.66	0.5	0.68	0.96	0.87	0.97
Al1_v1_07951	1.61	1.49	1.64	1.57	1.55	1.49	1.91	2.04	1.91	1.91	1.96	2.68
Al1_v1_07961	0.21	0.23	0.36	0.43	0.24	0.24	0	0.16	0.38	0.5	0.46	0.97
Al1_v1_07970	0.86	0.81	0.78	0.83	0.77	0.71	0.92	0.9	0.98	0.86	0.88	1
Al1_v1_07974	0.98	0.94	0.85	0.94	0.86	0.84	1.71	1.74	1.78	1.89	1.89	1.94
Al1_v1_07976	0.06	0.07	0	0.69	0.65	0.74	1.09	1.03	0.98	1.34	1.29	1.35
Al1_v1_07977	1.4	1.39	1.4	1.87	1.85	1.89	2.35	2.4	2.38	2.74	2.78	2.79
Al1_v1_07980	1.21	1.34	1.21	1.55	1.48	1.46	1.66	1.64	1.63	1.72	1.72	1.89
Al1_v1_07981	0.38	0	0	0.84	0.9	0.94	1.29	0.98	1.37	1.62	1.54	1.32
Al1_v1_07983	0	0	0	0.18	0.18	0.31	0.78	0.91	0.83	1.14	1.15	1.12
Al1_v1_07986	1.3	1.52	1.23	1.14	1.11	1.16	1.34	1.16	1.27	1.41	1.36	1.3
Al1_v1_07987	2.4	2.36	2.35	2.84	2.83	2.83	3.22	3.27	3.22	3.4	3.37	3.21
Al1_v1_07988	0.55	0.43	0.19	0.89	1.08	1.05	0.9	0.49	0.75	1.24	1.12	1.21
Al1_v1_07991	2.03	1.95	2.06	1.96	1.99	1.96	2.13	2.09	2.12	2.24	2.25	2.21
Al1_v1_07993	0.11	0.21	0.11	0.36	0.5	0.36	1.09	1.04	0.89	1.31	1.28	1.18
Al1_v1_07995	1.03	1.07	1	0.91	1.14	1.15	1.36	1.39	1.38	1.68	1.57	1.69
Al1_v1_08002	0	0	0	0.4	0.45	0.21	0.71	0.62	0.44	0.68	0.87	0.81
Al1_v1_08004	0	0	0	0.69	0	0.69	1.03	0.9	1.25	1.63	1.74	1.9
Al1_v1_08007	0.23	0	0	0.18	0.18	0.19	0.64	0.75	0.25	0.68	0.71	0.5
Al1_v1_08011	0.51	0	0.14	0.39	0.38	0.2	0.32	0.18	0.15	0.55	0.77	0.96
Al1_v1_08015	0.27	0.83	0.62	0.22	0.6	0.53	0.87	1	1.22	1.12	1.11	1.15
Al1_v1_08016	2.5	2.72	2.49	2.3	2.34	2.36	2.84	2.89	2.78	2.9	2.83	3.31
Al1_v1_08019	0.18	0.44	0.33	0.54	0.74	0.72	0.99	0.92	0.8	1.03	1	0.84
Al1_v1_08021	1.23	1.38	1.33	1.98	1.99	1.98	1.96	1.88	1.9	2.23	2.18	2.14
Al1_v1_08026	1.6	1.69	1.69	1.61	1.57	1.67	1.71	1.8	1.7	1.89	1.9	1.57
Al1_v1_08028	0.89	1.02	0.95	1.23	1.28	1.28	1.59	1.59	1.52	1.81	1.69	1.91
Al1_v1_08031	1.93	2.02	1.94	2.23	2.17	2.15	2.56	2.61	2.64	2.7	2.69	2.67
Al1_v1_08035	0	0.15	0	0.27	0.27	0.2	0.13	0.18	0.26	0.31	0.27	0.33
Al1_v1_08045	0.83	0.96	0.8	0.79	0.6	0.63	0.94	0.81	0.91	0.88	1.1	1.31
Al1_v1_08057	0	0.15	0.25	0.71	0.7	0.66	1.04	0.94	1.18	1.15	1.06	0.84
Al1_v1_08058	1.27	1.28	1.24	1.32	1.32	1.23	1.5	1.42	1.48	1.46	1.54	1.48
Al1_v1_08074	2.16	2.26	2.17	2.03	1.97	1.97	2.32	2.37	2.38	2.22	2.28	2.25
Al1_v1_08076	1.58	1.72	1.63	1.7	1.75	1.67	1.85	1.78	1.82	2.12	2.02	1.95
Al1_v1_08084	0	0.28	0.08	0.06	0.17	0.17	0.08	0.11	0	0.19	0.24	0.36
Al1_v1_08086	0.76	0.88	0.86	1.04	1.13	1.12	0.95	1.11	0.98	1.26	1.21	1.27
Al1_v1_08088	1.47	1.61	1.65	1.64	1.68	1.66	1.76	1.81	1.83	1.94	1.94	1.85
Al1_v1_08089	0.54	0.72	0.66	0.96	0.91	1.01	1.36	1.37	1.32	1.57	1.56	1.4
Al1_v1_08097	0	0	0	0.57	0	0.45	0.33	0.41	0.36	0.87	0.71	0.45
Al1_v1_08111	0.16	0.17	0	0.54	0.53	0.58	1.72	1.83	1.73	1.78	1.82	1.29
Al1_v1_08112	1.73	1.73	1.73	1.67	1.65	1.65	1.77	1.78	1.8	1.81	1.83	1.93
Al1_v1_08116	1.07	1.15	1.07	1.13	1.08	1.08	1.12	1.08	1.11	1.15	1.16	1.1
Al1_v1_08119	0.56	0.38	0.64	2.12	2.13	2.2	3.57	3.7	3.65	3.92	3.9	3.94
Al1_v1_08125	3.1	3.19	3.1	3.13	3.12	3.11	3.31	3.4	3.34	3.29	3.29	3.25
Al1_v1_08129	1.25	1.3	1.19	1.25	1.23	1.26	1.62	1.54	1.63	1.36	1.54	1.46
Al1_v1_08140	0.73	0.71	0.72	0.8	0.81	0.65	0.84	0.79	0.82	1.09	0.96	0.83
Al1_v1_08147	0.95	0.37	0.94	0.86	0.83	0.77	1.88	2.21	2	1.11	1.35	1.33
Al1_v1_08148	1.7	1.69	1.73	1.77	1.81	1.79	1.88	1.9	1.86	1.84	1.85	1.91
Al1_v1_08149	1.29	1.31	1.31	1.26	1.27	1.16	1.29	1.32	1.3	1.49	1.43	1.28
Al1_v1_08152	0.56	0.62	0.64	0.73	0.68	0.69	0.82	0.69	0.81	0.88	0.79	1.09
Al1_v1_08153	0.92	1.12	1	0.86	0.88	0.9	1.26	1.17	0.95	1.28	1.36	1.14
Al1_v1_08156	0.66	0.83	0.65	1.01	1.08	1.22	1.32	1.34	1.22	1.31	1.43	1.26
Al1_v1_08157	0	0	0	0	0.25	0	0	0.38	0	0	0	0
Al1_v1_08158	1.17	1.2	1.19	1.25	1.25	1.23	1.35	1.29	1.19	1.41	1.32	1.5
Al1_v1_08159	1.14	1.21	1.07	1.08	1.11	1.1	1.32	1.37	1.39	1.6	1.59	1.89
Al1_v1_08167	0.21	0.22	0	0.53	0.59	0.54	1.22	1.09	1.2	1.72	1.73	1.62
Al1_v1_08168	0.88	1.18	0.98	0.45	0.42	0.46	1.2	1.57	1.52	1.37	1.36	1.46
Al1_v1_08171	1.6	1.75	1.56	1.41	1.28	1.34	1.46	1.5	1.49	1.59	1.65	1.83
Al1_v1_08173	1.59	1.61	1.55	1.81	1.81	1.75	1.86	1.91	1.91	1.96	1.97	1.92
Al1_v1_08176	0.4	0.69	0.41	1.16	1.16	1.04	1.28	1.08	1.18	1.46	1.44	1.27
Al1_v1_08179	0.73	0.59	0.87	1.11	1.11	1.11	1.63	1.62	1.63	2.04	2.1	1.99
Al1_v1_08180	1.38	1.57	1.39	1.45	1.37	1.42	1.74	1.81	1.77	1.82	1.85	1.97
Al1_v1_08181	0.8	0.52	0.6	0.61	0.6	0.74	0.61	0.97	0.79	0.97	1.03	0.64
Al1_v1_08182	0.65	0.58	0.56	0.89	0.91	0.66	0.84	0.82	0.95	0.85	0.84	1.01
Al1_v1_08186	0	0	0	0	0	0	0.92	1.22	1.23	2.84	2.86	2.66
Al1_v1_08189	0.26	0.45	0.4	0.98	0.85	0.9	1.08	1.03	1.06	1.28	1.22	1.05
Al1_v1_08194	0.6	0.3	0.29	0.36	0.43	0.47	0.56	0.55	0.32	0.62	0.76	1.21
Al1_v1_08196	1.44	1.38	1.52	2.06	2.05	2.05	1.94	1.95	1.93	2.42	2.38	2.31
Al1_v1_08197	1.53	1.58	1.53	1.59	1.46	1.46	1.58	1.61	1.67	1.55	1.56	1.68
Al1_v1_08201	1.75	1.8	1.76	1.61	1.65	1.64	1.85	1.9	1.93	1.8	1.8	2.22
Al1_v1_08207	1.42	1.48	1.34	1.37	1.35	1.4	1.76	1.79	1.78	1.8	1.78	1.86
Al1_v1_08209	0.26	0.28	0.2	0.94	1	0.94	1.52	1.56	1.37	1.58	1.45	1.29
Al1_v1_08213	0	0	0.24	0.33	0.32	0.2	0.65	1.08	0.77	1.65	1.62	1.58
Al1_v1_08214	1.14	1.35	1.19	1.01	0.94	1.09	1.35	1.54	1.37	1.14	1.34	1.32
Al1_v1_08220	1.03	1.11	1.07	1.16	1.11	1.09	1.3	1.27	1.35	1.18	1.33	1.56
Al1_v1_08226	0.22	0.13	0.13	0	0	0	0.46	0.56	0.5	0.7	0.33	0.18
Al1_v1_08228	0.28	0.37	0.29	0.79	0.9	0.91	0.91	0.95	0.67	1.11	0.97	1.26
Al1_v1_08230	1.26	1.33	1.23	0.98	1.03	0.98	1.27	1.39	1.32	1.55	1.43	1.63
Al1_v1_08238	0.64	0.44	0.6	0.5	0.58	0.65	0.78	0.85	0.86	0.87	0.97	1.02
Al1_v1_08240	0.69	0.55	0.56	0.6	0.69	0.68	0.77	0.92	0.99	1	0.94	1.11
Al1_v1_08241	1.76	2.02	1.85	2.51	2.5	2.5	3.08	3.14	3.12	3.04	3.06	3.61
Al1_v1_08261	1.97	1.91	1.93	1.86	1.83	1.84	2.05	2.09	2.04	2	2.06	2.19
Al1_v1_08263	1.47	1.56	1.5	1.61	1.54	1.61	1.78	1.77	1.72	1.79	1.8	1.81
Al1_v1_08265	1.98	2.02	2.06	2.31	2.27	2.22	2.28	2.31	2.29	2.37	2.39	2.52
Al1_v1_08276	0.72	0.9	0.71	0.91	0.82	0.74	1.09	0.99	1.07	0.92	1.09	1.23
Al1_v1_08277	0.89	0.89	0.8	1.24	1.01	1.1	1.06	0.98	0.9	1.28	1.07	1.31
Al1_v1_08286	0	0	0	0	0	0	0	0.53	0	0	0	0
Al1_v1_08290	0	0	0.14	0.27	0.27	0.27	0.45	0.18	0.35	0.41	0.61	0.75
Al1_v1_08292	0.15	0.16	0.27	1.18	1.15	1.26	1.55	1.57	1.56	2.15	2.17	2.08
Al1_v1_08298	0.14	0.36	0.15	0.7	0.54	0.5	1.32	1.6	1.39	1.57	1.47	1.08
Al1_v1_08302	0	0	0	0.13	0	0.13	0.81	0.91	0.83	0.88	0.75	2.03
Al1_v1_08303	2.04	1.98	2.01	1.31	1.32	1.35	2.1	2.33	2.37	2.01	2.1	2.02
Al1_v1_08305	1.68	1.5	1.63	1.05	0.92	0.81	1.7	1.94	2.03	1.41	1.68	1.83
Al1_v1_08317	0	0	0	0	0.13	0.32	0.57	0.73	0.4	0.55	0.69	0.39
Al1_v1_08321	0.5	0.85	0.62	0.64	0.82	0.73	0.99	0.97	0.86	1.31	1.24	1.28
Al1_v1_08323	0.9	1.16	1.09	1.72	1.79	1.79	1.84	1.79	1.85	2.12	2.08	2.07
Al1_v1_08324	0.37	0.99	0.49	0.62	0.75	0.62	1.27	1.53	1.38	1.23	1.16	0.8
Al1_v1_08331	0.88	0.86	0.86	1.02	0.99	0.94	1.08	0.85	0.91	1.06	1	1.12
Al1_v1_08332	1.19	1.27	1.11	1.09	1.13	1.18	1.19	1.17	1.09	1.24	1.32	1.33
Al1_v1_08342	1.5	1.58	1.56	1.56	1.62	1.62	1.57	1.51	1.38	1.71	1.7	1.72
Al1_v1_08343	2.84	2.91	2.8	3.02	3.04	3.09	3.67	3.71	3.7	3.85	3.78	3.85
Al1_v1_08345	1.29	1.24	1.27	1.54	1.48	1.57	1.86	1.73	1.92	1.71	1.81	2.75
Al1_v1_08346	1.51	1.81	1.51	1.38	1.21	1.4	1.43	1.45	1.38	1.47	1.54	1.72
Al1_v1_08348	1.52	1.46	1.55	1.65	1.74	1.64	1.81	1.82	1.81	1.9	1.95	1.99
Al1_v1_08350	0.07	0	0.07	0.14	0.14	0.05	0.29	0.53	0.55	0.45	0.6	0.69
Al1_v1_08360	0.98	0.96	1.22	1.3	1.47	1.42	1.44	1.47	1.34	1.95	1.88	2.07
Al1_v1_08365	0.83	0.72	0.85	1.13	1.02	1.09	1.17	1.18	1.07	1.37	1.32	1.37
Al1_v1_08372	0	0	0.18	0.69	0.78	0.81	1.16	1.1	0.97	1.25	1.05	1.13
Al1_v1_08376	0	0	0	0	0	0.14	0.16	0	0	0.83	0.78	1.02
Al1_v1_08377	0.46	0.51	0.6	0.74	0.65	0.63	0.91	0.89	0.82	1.1	1.04	1.1
Al1_v1_08379	0.7	0.54	0.53	0.68	0.67	0.67	0.71	0.76	0.78	1.16	1.17	1.48
Al1_v1_08380	0.12	0.31	0.3	0.58	0.6	0.66	0.62	0.77	0.78	1.15	1.06	1.01
Al1_v1_08383	0.3	0.4	0.31	0.35	0.25	0.38	0.78	0.75	0.77	0.88	0.78	0.88
Al1_v1_08385	0.27	0.29	0.54	0.49	0.51	0.42	0.81	0.67	0.66	1.07	0.96	0.9
Al1_v1_08386	0.41	0	0	0.15	0.34	0.49	1.15	0.98	1.19	2.34	2.32	2.17
Al1_v1_08388	0.75	0.72	0.76	1.12	1.02	1.08	1.42	1.39	1.27	1.39	1.45	1.76
Al1_v1_08396	0.48	0.32	0.53	0.76	0.79	0.68	1.22	1.21	1.29	1.05	1.12	1.02
Al1_v1_08399	0.99	1.01	0.9	1.17	1.13	1.1	1.13	1.23	1.31	1.24	1.2	1.3
Al1_v1_08406	0	0	0.06	0	0	0.16	0.61	0.78	0.73	1.02	0.99	1.04
Al1_v1_08412	0.61	0.49	0.7	0.53	0.56	0.69	1.56	1.55	1.6	1.71	1.76	1.67
Al1_v1_08416	1.51	1.61	1.51	1.47	1.45	1.47	1.61	1.68	1.63	1.73	1.65	1.68
Al1_v1_08422	0.77	0.95	0.96	0.98	0.91	1.13	1.08	0.93	1.12	1.34	1.33	1.5
Al1_v1_08427	0.87	0.83	0.6	0.68	0.63	0.66	0.93	0.64	0.89	0.9	1.03	0.78
Al1_v1_08429	1.39	1.46	1.37	1.54	1.41	1.43	1.59	1.64	1.55	1.83	1.82	1.71
Al1_v1_08431	0.76	0.85	0.76	0.98	0.79	0.87	1.03	1.12	1.13	1.01	1.01	1.22
Al1_v1_08432	2.77	2.63	2.75	2.82	2.85	2.85	3.12	3.15	3.11	3.07	3.07	3
Al1_v1_08443	1.24	1.22	1.27	1.23	1.18	1.26	1.48	1.46	1.49	1.58	1.57	1.58
Al1_v1_08444	0.78	0.84	0.72	1.09	0.81	0.96	1.45	1.58	1.5	2.02	2	1.93
Al1_v1_08448	0.15	0.45	0.27	0.41	0.41	0.61	0.86	0.76	0.81	0.99	1.02	0.94
Al1_v1_08450	0.82	0.9	0.85	0.73	0.8	0.8	1.06	1.26	1.21	1.36	1.33	1.66
Al1_v1_08452	1.65	1.74	1.68	1.84	1.72	1.82	2.03	1.98	2.07	2.03	2.12	2.29
Al1_v1_08460	0	0	0	0.61	0	0.4	0.46	0	0.5	1.07	0.75	1.12
Al1_v1_08467	1.17	1.18	1.19	1.1	0.99	1.01	0.86	1	0.95	1.36	1.3	1.43
Al1_v1_08472	1.64	1.66	1.66	1.83	1.81	1.83	1.86	1.8	1.8	1.85	1.83	1.97
Al1_v1_08484	1.25	1.41	1.25	1.32	1.26	1.21	1.62	1.54	1.66	1.74	1.66	1.83
Al1_v1_08491	0.77	0.33	0.51	0.66	0.66	0.69	1.17	1.3	1.24	1.2	1.27	1.25
Al1_v1_08499	1.68	1.64	1.72	1.73	1.8	1.79	1.89	1.82	1.78	1.86	1.81	1.95
Al1_v1_08505	1.74	1.79	1.69	1.73	1.82	1.78	1.86	1.97	1.88	1.98	1.9	1.85
Al1_v1_08513	0.49	0.63	0.44	0.25	0.19	0.35	0.6	0.7	0.69	0.41	0.55	0.56
Al1_v1_08524	1.64	1.65	1.7	1.55	1.5	1.54	1.65	1.63	1.6	1.76	1.79	1.31
Al1_v1_08525	0.65	0.65	0.39	0.5	1.01	0.61	1.09	1.14	1.02	1.31	1.17	1.1
[truncated: 1,222 more rows]

## Sheet: Table S4
Table S4. Transcripts (log10(TPM+1)) in the expression cluster III.
Gene_ID	MS001	MS002	MS003	MS101	MS102	MS103	MS201	MS202	MS203	MS301	MS302	MS303
Al1_v1_00006	0	0	0	0.05	0.37	0.07	0	0	0	0	0	0
Al1_v1_00008	0.19	0.12	0.12	0	0.16	0	0	0	0.12	0	0.13	0
Al1_v1_00016	0.43	0.41	0.24	0.66	0.63	0.51	0.55	0.12	0.37	0.7	0.62	0.4
Al1_v1_00061	0	0	0	0	0	0	0	0	0	0	0	0.28
Al1_v1_00063	1.54	1.46	1.53	1.63	1.76	1.89	1.6	1.64	1.51	1.73	1.69	1.91
Al1_v1_00122	0	0	0	0	0.18	0	0.21	0	0	0.28	0	0
Al1_v1_00147	2.92	2.79	2.96	2.82	2.86	2.89	2.59	2.61	2.49	2.87	2.87	2.84
Al1_v1_00150	0	0.22	0.36	0.38	0.46	0.46	0.34	0	0.48	0	0.24	0.29
Al1_v1_00153	0.79	0.82	0.69	0.75	0.88	0.83	0.66	0.4	0.35	1.03	0.77	0.52
Al1_v1_00164	0.2	0.12	0	0	0.09	0.09	0	0	0.12	0.35	0.23	0
Al1_v1_00166	0.82	0.78	0.78	0.85	0.92	0.96	0.83	0.72	0.59	0.84	0.72	0.72
Al1_v1_00174	0.14	0	0	0	0.12	0	0	0	0	0	0	0
Al1_v1_00178	0	0	0	0	0.4	0.25	0	0	0	0.37	0	0
Al1_v1_00179	0.49	0.55	0.8	0.77	0.81	0.79	0.51	0.29	0.1	0.69	0.55	0.7
Al1_v1_00184	1.62	1.52	1.44	1.4	1.62	1.45	1.45	1.44	1.44	1.44	1.64	1.59
Al1_v1_00191	0	0	0	0	0.25	0	0	0	0	0	0	0
Al1_v1_00192	0	0	0	0	0	0.21	0	0	0	0.32	0	0
Al1_v1_00198	0	0.68	0	0	0	0	0	0	0.46	0	0.48	0
Al1_v1_00202	0	0.25	0	0	0	0.2	0	0	0	0.3	0	0
Al1_v1_00203	0.12	0	0	0	0	0.1	0	0	0	0	0	0.41
Al1_v1_00206	0.29	0.66	0.39	0.32	0.32	0.46	0.38	0.22	0.41	0.56	0.19	0.24
Al1_v1_00211	0	0	0.19	0.15	0.34	0	0	0	0	0	0.21	0
Al1_v1_00218	0	0	0	0	0	0	0	0	0	0.45	0	0
Al1_v1_00228	0.96	0.99	1.09	0	0.61	0.31	0.69	0.67	0.4	0.46	0.87	0.98
Al1_v1_00251	1.72	1.66	1.49	1.77	1.82	1.76	1.52	1.3	1.71	1.88	1.77	1.7
Al1_v1_00252	1.02	0.98	1.01	0.96	1.2	0.94	1.03	1.18	1.3	1.2	1.16	1.26
Al1_v1_00263	0	0	0.17	0.13	0.13	0.13	0	0.21	0	0.21	0.32	0
Al1_v1_00266	0.78	0.72	0.99	1.26	1.28	1.12	0.93	0.59	0.67	1.06	0.91	1
Al1_v1_00289	0	0	0	0.43	0	0	0	0	0	0.6	0	0
Al1_v1_00297	0	0	0	0	0	0	0	0	0	0.22	0	0
Al1_v1_00300	0.2	0	0.12	0.16	0.09	0	0	0	0	0	0	0.16
Al1_v1_00304	0	0	0	0	0.17	0.18	0	0	0	0	0.25	0
Al1_v1_00310	1.06	0.99	0.84	0.82	0.99	1.05	0.76	0.64	0.57	0.89	0.77	0.78
Al1_v1_00330	1.04	0.82	1.1	0.95	1.08	0.88	0.83	0.96	0.68	1.38	1.08	1.06
Al1_v1_00339	0	0.37	0	0	0	0	0	0	0	0	0	0.3
Al1_v1_00369	0	0	0.16	0	0.22	0.31	0.27	0	0.39	0	0.41	0
Al1_v1_00370	0	0	0	0	0	0	0	0	0	0	0	0.73
Al1_v1_00387	0	0	0	0.1	0	0	0	0	0	0	0	0.19
Al1_v1_00399	1.36	1.38	1.29	1.3	1.27	1.47	1.28	1.33	1.37	1.38	1.42	1.31
Al1_v1_00406	1.23	1.27	1.11	1.21	1.1	1.18	1.23	1.05	1.21	1.23	1.14	1.35
Al1_v1_00415	0.94	1.05	0.99	1.1	1.23	1.22	1.13	1.12	0.93	1.35	1.13	1.15
Al1_v1_00429	0.83	0.82	0.64	0.87	0.98	0.92	0.64	0.51	0.36	0.66	0.58	0.76
Al1_v1_00455	0.43	0	0.16	0.22	0.22	0	0	0	0.29	0	0.18	0.37
Al1_v1_00461	0.4	0.69	0.93	0.99	0.81	0.66	0.78	0.38	0.58	0.82	0.81	0.82
Al1_v1_00485	0	0	0	0	0	0	0	0	0	0	0	0.19
Al1_v1_00495	0.9	1.08	0.85	1.04	1.08	1.06	0.94	0.78	0.87	1.18	1.1	1.12
Al1_v1_00503	0	0	0	0	0	0.37	0	0	0	0	0.48	0
Al1_v1_00512	1.62	1.59	1.6	1.37	1.6	1.62	1.2	1.24	1.18	1.63	1.4	1.38
Al1_v1_00523	0.78	0.81	0.9	0.86	0.74	0.72	0.48	0	0.63	0.75	0.6	0.8
Al1_v1_00524	0	0.17	0.17	0.38	0.31	0.23	0.37	0.21	0.3	0.21	0.19	0.5
Al1_v1_00531	1.96	1.82	1.91	1.86	1.85	1.88	1.53	1.51	1.48	1.8	1.8	1.78
Al1_v1_00537	1.48	1.39	1.38	1.54	1.52	1.55	1.29	1.25	1.09	1.17	1.28	1.36
Al1_v1_00558	0.47	0	0	0.4	0	0.75	0	0	0	0.57	0	0
Al1_v1_00566	0.97	0.98	0.87	1.16	1.13	1.01	0.42	0	0.54	0.94	0.7	0.99
Al1_v1_00567	1.15	1.17	1.22	1.14	1.24	1.14	0.88	1.05	0.85	1.3	1.36	1.11
Al1_v1_00589	0.57	0.53	0.38	0.57	0.49	0.6	0.53	0.46	0.21	0.6	0.29	0.49
Al1_v1_00611	1.48	1.37	1.39	1.43	1.3	1.33	1.36	1.34	1.43	1.33	1.35	1.45
Al1_v1_00617	1.37	1.45	1.45	1.36	1.42	1.4	1.26	1.18	1.2	1.35	1.35	1.42
Al1_v1_00623	1.56	1.43	1.46	1.46	1.42	1.43	1.1	0	0.63	1.24	1.27	1.01
Al1_v1_00642	0.4	0.35	0.47	0.39	0.33	0.44	0.13	0.31	0	0.18	0.61	0.44
Al1_v1_00649	2.1	2.12	2.1	2.13	2.15	2.13	2.13	2.1	2.06	2.1	2.09	2.1
Al1_v1_00671	0.71	0.87	0.8	0.71	0.64	0.47	0.67	0.25	0.52	0.8	0.6	0.89
Al1_v1_00680	1.43	1.28	1.49	1.43	1.4	1.39	1.25	1.29	1.18	1.58	1.5	1.55
Al1_v1_00688	0.58	0.35	0.53	0.65	0.61	0.51	0.51	0	0.21	0.76	0.48	0.74
Al1_v1_00695	0.41	0.37	0.51	0.52	0.48	0.44	0.46	0.38	0.54	0.52	0.57	0.67
Al1_v1_00697	1.14	1.14	1.11	1.14	1.16	1.15	0.92	0.74	0.76	1.15	1.14	1
Al1_v1_00704	1.22	1.28	1.2	1.52	1.46	1.48	1.45	1.36	1.47	1.28	1.36	1.57
Al1_v1_00711	0.78	0.57	0.47	0.64	0.89	0.84	0.53	0.55	0.49	0.73	0.51	0.84
Al1_v1_00722	1.03	0.81	0.86	0.68	1.13	0.96	0.8	0.8	0.61	1.04	0.98	0.72
Al1_v1_00725	1.2	1.21	1.34	1.18	1.08	1.13	1.09	0.76	0.55	1.14	0.97	1.1
Al1_v1_00731	0.09	0	0	0.07	0.07	0.2	0	0.12	0.1	0.13	0.2	0
Al1_v1_00742	0	0	0	0.26	0.41	0.26	0	0	0.52	0.39	0	0
Al1_v1_00743	1.19	1.26	1.26	1.36	1.52	1.45	1.42	1.19	1.25	1.4	1.32	1.44
Al1_v1_00787	0	0.38	0.81	0.3	0.47	0	0.35	0.66	0	0	0.94	0.48
Al1_v1_00794	0	0	0	0	0	0	0	0	0	0	0.13	0
Al1_v1_00800	0.48	0.47	0.45	0.37	0.65	0.64	0.3	0.31	0.38	0.38	0.4	0.58
Al1_v1_00819	0	0	0	0.53	0.52	0	0	0	0	0	0.67	0
Al1_v1_00822	0	0	0	0	0	0	0	0	0	0	0	0.21
Al1_v1_00834	0.36	0.68	0.57	0	0.3	0.49	0.27	0.34	0	0.45	0.31	0.49
Al1_v1_00843	0	0	0	0.18	0	0	0	0	0	0	0.25	0
Al1_v1_00878	0.12	0	0.12	0	0	0	0.11	0	0.13	0	0	0.17
Al1_v1_00919	1.37	1.36	1.23	1.37	1.47	1.47	1.27	1.1	1.03	1.24	1.19	1.31
Al1_v1_00944	0	0	0	0	0.12	0	0	0	0	0	0	0
Al1_v1_00948	0.54	0.57	0	0	0.46	0	0	0	0	0	0	0.69
Al1_v1_00953	0.63	0	0	0.62	0.68	0.47	0	0.33	0.67	0.89	0.77	0.69
Al1_v1_00970	1.14	1.16	1.25	0.88	1.06	1.03	0.74	0.57	0.79	1.15	1.16	1.02
Al1_v1_00973	1.17	1.41	1.02	1.11	0.45	0.79	1.15	0	1.66	1.66	1.35	0
Al1_v1_00979	1.14	1.17	1.13	1.13	1.05	1.13	1.12	1.01	1.01	1.11	1.15	1.32
Al1_v1_00983	1.63	1.28	1.64	1.71	1.74	1.67	1.52	1.43	1.46	1.84	1.76	1.95
Al1_v1_00994	0.76	1	0.86	0.94	1.06	0.95	0.43	0.63	0.88	0.88	1.04	0.67
Al1_v1_00998	1.7	1.62	1.8	1.86	1.81	1.88	1.71	1.68	1.69	1.75	1.69	1.94
Al1_v1_01015	1.24	1.19	1.19	1.26	1.12	1.27	1.08	0.78	0.97	1.21	1.14	1.12
Al1_v1_01034	0	0	0	0	0.28	0.29	0	0	0	0	0.23	0
Al1_v1_01044	0	0	0	0	0.06	0	0	0.1	0.21	0.1	0.09	0
Al1_v1_01057	0	0	0	0.08	0	0	0	0	0	0	0.29	0.15
Al1_v1_01064	0	0	0	0	0.78	0	0	0	0	0	0	0
Al1_v1_01065	1.26	1.28	1.24	1.46	1.47	1.48	1.28	1.05	0.95	1.17	1.31	1.28
Al1_v1_01078	0	0	0	0	0	0	0	0	0	0	0	0.23
Al1_v1_01105	0	0	0	0.15	0	0.15	0	0.14	0	0	0	0.27
Al1_v1_01117	0.31	0.24	0.13	0.25	0.18	0.19	0.22	0.17	0.14	0.68	0.54	0.19
Al1_v1_01118	0.96	1.09	0.85	1.12	1.11	1.15	1.12	0.91	0.83	1.22	1.06	0.76
Al1_v1_01147	1.18	1.04	1.07	1.1	1.11	1.19	1.07	1.11	1.14	1.25	1.21	1.04
Al1_v1_01167	1.67	1.66	1.69	1.72	1.76	1.8	1.74	1.77	1.75	1.67	1.69	1.84
Al1_v1_01190	0.12	0.23	0.22	0.4	0.3	0.25	0	0.16	0	0.28	0.25	0.18
Al1_v1_01202	0.13	0.15	0.46	0.27	0.19	0.2	0.38	0	0.15	0.48	0.27	0
Al1_v1_01231	0	0	0.58	0.31	0.78	0.71	0.36	0	0.39	0.67	0.76	0
Al1_v1_01243	1.28	1.28	1.34	1.16	1.24	1.2	1.23	1.3	1.08	1.11	1.22	1.38
Al1_v1_01258	1.39	1.35	1.39	1.48	1.66	1.56	1.46	1.34	1.26	1.55	1.48	1.48
Al1_v1_01264	1.11	1.08	1.14	0.93	1.09	1.23	1.1	0.93	0.46	1.12	0.88	0.98
Al1_v1_01269	0	0	0	0	0	0	0	0	0	0	0.4	0
Al1_v1_01276	0	0	0	0	0	0	0	0.08	0.07	0.27	0.07	0
Al1_v1_01285	0	0	0	0	0	0.75	0	0	0.63	0.71	0	0
Al1_v1_01292	0.19	0.2	0	0	0.43	0.16	0	0	0.21	0	0.22	0
Al1_v1_01300	0	0	0	0.25	0	0	0.47	0.38	0	0	0.66	0
Al1_v1_01301	1.99	1.99	2.09	1.81	1.94	1.82	1.76	1.66	1.75	1.85	1.8	2.28
Al1_v1_01305	0.24	0.25	0.33	0.33	0.19	0.39	0.13	0.18	0.26	0.48	0.16	0
Al1_v1_01310	0	0	0.28	0.37	0.36	0.37	0.26	0	0	0.34	0.61	0.37
Al1_v1_01318	0.44	0.29	0	0.37	0	0.23	0	0	0.3	0.35	0.49	0.57
Al1_v1_01334	0	0	0	0	0.19	0.26	0	0	0	0.39	0.27	0.19
Al1_v1_01338	0	0	0	0.05	0.03	0.05	0.07	0.13	0.08	0.2	0.08	0
Al1_v1_01341	0	0	0	0	0.13	0	0.16	0	0.18	0.22	0	0
Al1_v1_01342	0.13	0	0	0	0	0	0.13	0.17	0	0	0.36	0.19
Al1_v1_01355	0	0.33	0.19	0.15	0	0	0.18	0	0.2	0	0.35	0
Al1_v1_01359	0	0	0	0	0.19	0.19	0	0	0.26	0.6	0.43	0
Al1_v1_01376	0	0	0	0	0.06	0	0	0	0	0.11	0	0
Al1_v1_01391	0	0	0	0	0	0	0	0	0	0	0.15	0.19
Al1_v1_01404	0	0	0.17	0	0	0	0	0	0	0.21	0	0
Al1_v1_01410	0	0	0	0	0	0	0	0	0	0	0	0.82
Al1_v1_01422	0	0	0	0	0	0	0.21	0	0	0	0.14	0
Al1_v1_01427	0.19	0.08	0.3	0.2	0.27	0.2	0.24	0.18	0	0.69	0.62	0.34
Al1_v1_01432	0.77	0.78	0.59	0.86	0.82	0.76	0.88	0.6	0.64	0.91	0.79	0.73
Al1_v1_01434	0.66	0	0	0.97	0.58	0.93	0.34	0.42	0.88	0.97	0.98	0.46
Al1_v1_01445	0	0	0.14	0	0.27	0.4	0	0	0	0	0.16	0
Al1_v1_01462	0.15	0.56	0.36	0.36	0.53	0.55	0.39	0.64	0.57	0.58	0.32	0.68
Al1_v1_01481	0.94	0.77	0.75	0.85	0.91	0.82	0.48	0.63	0.52	1.02	1.01	0.82
Al1_v1_01483	0	0.26	0	0.51	0.49	0.44	0	0.61	0.26	0.31	0.36	0.52
Al1_v1_01490	0	0.1	0	0.13	0	0.13	0	0	0.18	0.21	0	0
Al1_v1_01493	0	0.59	0.49	0.29	0.34	0.18	0.58	0.57	0	0.28	0.68	0.31
Al1_v1_01494	0.5	0.94	0.51	0.43	0.67	0.55	0.62	0.39	0.81	0.74	1.03	1.16
Al1_v1_01499	0.67	0.75	0.5	0.85	1.01	0.78	0.66	0.66	0	0.83	0.86	0.71
Al1_v1_01522	0	0.19	0	0	0.14	0	0	0	0	0	0	0.25
Al1_v1_01523	0	0	0	0	0	0	0	0	0.29	0.34	0	0
Al1_v1_01564	0	0	0	0	0	0	0	0	0	0	0.15	0
Al1_v1_01572	1.14	1.23	1.12	0.88	0.97	0.91	0.88	1.01	0.95	0.84	0.96	1.34
Al1_v1_01588	0.69	0.77	0.69	0.51	0.51	0.64	0.72	0.68	0.63	0.48	0.54	0.71
Al1_v1_01612	0.36	0.17	0.16	0.43	0.3	0.43	0.15	0.34	0.3	0.53	0.62	0.37
Al1_v1_01622	0	0	0	0.26	0.26	0.27	0	0.24	0	0.24	0	0.27
Al1_v1_01640	1.11	0.86	1.02	1.3	1.3	1.22	0.95	0.84	1.04	1.22	1.21	1.39
Al1_v1_01655	0	0.37	0.56	0	0.29	0.6	0.54	0	0	0.44	0.4	0.47
Al1_v1_01660	0.66	0.47	0.54	0.45	0.57	0.17	0.33	0.26	0.36	0	0.72	0.28
Al1_v1_01671	1.25	0.93	1.24	1.18	1.11	1.09	0.77	0.27	0.65	1.06	1.13	0.77
Al1_v1_01689	0	0	1.11	0	0.73	0	0	0	0	0	0	1
Al1_v1_01712	2.19	1.94	2.22	2.03	2.1	2.14	2.11	2.03	1.97	2.22	2.18	2.04
Al1_v1_01722	1.38	1.14	1.28	1.44	1.5	1.57	1.25	1.15	1.09	1.44	1.35	1.46
Al1_v1_01726	1.35	1.32	1.42	1.34	1.41	1.36	1.37	1.01	1.26	1.44	1.45	1.69
Al1_v1_01737	1.6	1.76	1.62	1.44	1.41	1.42	1.46	1.73	1.6	1.45	1.43	2.1
Al1_v1_01748	0	0.09	0	0.06	0	0.07	0	0	0	0	0.1	0
Al1_v1_01773	0.86	0.84	0.76	0.88	0.81	0.89	0.92	0.85	0.83	0.82	0.87	1.02
Al1_v1_01777	0.22	0.16	0.15	0.33	0.26	0.32	0.1	0.33	0.16	0.14	0.29	0.27
Al1_v1_01782	0.62	0.66	0.72	1.2	1.3	1.26	0.69	0.81	0.57	1.12	1.03	1.04
Al1_v1_01785	1.02	0.99	0.99	0.74	1.03	0.84	0.54	0.7	0.79	0.96	0.93	0.98
Al1_v1_01805	0.7	0.82	0.82	0.95	0.95	0.9	0.87	0.7	0.74	0.93	0.93	0.99
Al1_v1_01824	0	0.19	0.49	0.33	0.4	0.34	0	0	0.19	0.65	0.71	0.25
Al1_v1_01852	1.01	0.83	0.82	1.03	0.74	0.96	0.87	0.82	0.84	0.94	0.96	1.07
Al1_v1_01880	0.58	0.45	0.52	0.82	0.84	0.84	0.65	0.55	0.54	0.61	0.48	0.79
Al1_v1_01893	0.82	0.64	0.5	0.82	0.62	0.63	0.55	0.72	0.9	0.87	0.67	0.54
Al1_v1_01901	0	0.23	0.3	0	0.1	0.1	0.12	0.16	0.13	0	0.14	0.3
Al1_v1_01915	0	0	0	0	0	0	0	0	0	0	0.59	0
Al1_v1_01951	1.01	0.76	0.96	1.01	0.92	0.95	1.02	0.9	0.93	1.01	1.02	1.17
Al1_v1_01953	0	0.36	0	0	0	0	0	0	0.36	0	0.58	0.45
Al1_v1_01957	2.38	2.31	2.34	2.25	2.33	2.3	2.19	2.15	2.1	2.31	2.2	2.2
Al1_v1_01960	1.35	1.28	1.26	1.53	1.43	1.57	1.32	1.31	1.11	1.47	1.4	1.44
Al1_v1_01972	1.71	1.98	1.77	1.39	1.43	1.46	1.65	1.54	1.61	1.43	1.38	1.95
Al1_v1_01977	0.83	1.02	0.85	1.27	1.15	1.16	0.97	0.88	0.9	1.07	1.19	1.39
Al1_v1_01992	2.28	2.3	2.32	2.38	2.38	2.34	2.3	2.24	2.26	2.37	2.35	2.31
Al1_v1_02001	1.29	1.39	1.37	1.23	1.43	1.37	1.18	1.22	1.11	1.29	1.34	1.34
Al1_v1_02004	1.92	1.96	1.78	1.38	1.52	1.53	1.26	0.96	1.44	1.47	1.18	2.15
Al1_v1_02022	1.2	1.22	1.16	1.23	1.21	1.17	1.1	1	1.09	1.12	1.17	1.1
Al1_v1_02046	0.19	0.12	0.12	0	0.16	0	0	0	0.12	0	0.13	0
Al1_v1_02048	0.84	1.05	0.92	0.81	1.22	0.77	0	1.27	0.98	1.25	1.36	1
Al1_v1_02077	0.92	0.96	0.72	1.09	0.95	1.04	0.92	1	1.07	0.96	1.09	0.93
Al1_v1_02087	0	0	0	0	0.15	0	0	0	0	0	0	0.26
Al1_v1_02113	1.21	1.34	0	1.09	1.01	0	1.1	0	0	0.98	1.02	0
Al1_v1_02118	0.76	0.84	1.13	1.08	0.91	1.12	0.79	0.71	0.49	1.19	1.06	0.55
Al1_v1_02119	0	0	0.13	0	0	0	0	0	0	0	0.14	0
Al1_v1_02133	0	0	0	0	0.78	0	0	0	0	1.01	0.95	0
Al1_v1_02134	0.84	0.88	0.64	0.87	0.94	0.91	0.64	0.57	0.61	0.9	0.78	0.75
Al1_v1_02164	1.17	1.21	1.23	0.9	1	0.9	0.83	0.91	0.77	0.79	1.2	1.42
Al1_v1_02177	1.33	1.25	1.24	1.32	1.26	1.33	1.19	1.11	1.15	1.29	1.3	1.46
Al1_v1_02202	0.39	0.49	0	0.45	0.58	0.34	0.43	0	0	0.89	0.63	0
Al1_v1_02219	0.34	0	0	0.29	0	0	0	0	0	0	0	0.46
Al1_v1_02220	0.23	0	0	0	0	0	0	0	0	0.47	0.26	0
Al1_v1_02247	0.27	0	0	0.12	0.3	0	0	0.2	0	0	0	0.22
Al1_v1_02250	0.45	0	0.78	0	0.17	0.39	0.2	0.42	0	0.43	0.59	0.29
Al1_v1_02258	0	0	0	0	0	0.39	0	0	0.48	0	0.5	0.83
Al1_v1_02273	0	0.09	0	0.06	0.16	0.14	0.14	0	0.09	0.26	0	0
Al1_v1_02289	0	0	0	0	0.09	0	0	0	0	0.27	0.14	0
Al1_v1_02301	0	0.19	0	0.18	0	0.4	0	0.38	0	0	0.31	0.35
Al1_v1_02303	0	0	0	0	0	0.25	0	0	0	0.65	0.31	0
Al1_v1_02304	0.18	0.19	0	0.25	0	0.15	0.3	0	0	0.23	0.21	0
Al1_v1_02326	1.36	1.44	1.35	1.35	1.34	1.38	1.27	1.3	1.32	1.36	1.32	1.59
Al1_v1_02335	0.99	1.15	1.09	1.17	1.2	1.25	0.96	0.79	1	1.18	1.21	1.12
Al1_v1_02338	0.92	1.08	1.06	1.14	1.14	1.17	1.17	1.02	0.96	1.06	1.19	1.23
Al1_v1_02339	0.97	1.09	1.18	1.14	0.99	1	1.35	1.18	1.24	1.23	1.2	2.16
Al1_v1_02341	0	0	0.24	0	0.5	0.19	0.23	0	0	0	0	0
Al1_v1_02362	0	0	0	0	0	0.32	0	0	0	0	0.63	0
Al1_v1_02374	0	0	0	0	0	0	0	0	0	0	0.47	0
Al1_v1_02380	0.73	0.83	0.58	0.89	0.99	0.77	0.82	0.45	0.47	0.67	0.83	0.9
Al1_v1_02387	0	0	0	0	0	0	0	0	0	0	0.69	0
Al1_v1_02399	0	0	0	0	0.11	0.12	0	0	0	0	0	0.21
Al1_v1_02403	0.04	0	0	0	0.01	0	0	0	0	0.06	0	0
Al1_v1_02413	0	0	0	0	0.16	0	0	0	0	0	0	0
Al1_v1_02431	0	0	0	0.52	0	0	0	0	0	0	1.07	0
Al1_v1_02447	0.3	0.57	0.31	0.49	0.65	0.5	0.62	0.43	0.54	0.43	0.69	0.47
Al1_v1_02451	1.37	1.48	1.49	1.5	1.52	1.57	1.46	1.45	1.4	1.56	1.5	1.64
Al1_v1_02460	1.26	1.36	1.22	1.37	1.33	1.28	1.23	1.06	1.16	1.35	1.3	1.42
Al1_v1_02472	0.93	0.83	1	0.99	1.02	0.91	1.01	0.92	0.76	0.88	0.9	1.07
Al1_v1_02496	0.85	1.34	0.6	0.83	0.86	0.71	1.12	0.87	0.94	0.8	0.98	1.21
Al1_v1_02503	0.16	0	0.09	0.07	0	0	0	0	0	0	0	0.23
Al1_v1_02513	0.16	0	0	0	0	0	0.15	0	0	0.21	0	0
Al1_v1_02515	2.33	2.21	2.4	2.27	2.34	2.35	2.45	2.45	2.4	2.41	2.33	2.77
Al1_v1_02516	0	0	0	0	0	0	0	0	0	0	0.66	0.53
Al1_v1_02549	0	0	0.74	0	0	0	0	0	0	0	0.79	0
Al1_v1_02584	0	0	0	0	0	0	0.3	0	0	0	0	0.86
Al1_v1_02585	0	0	0	0	0	0	0	0	0	0	0	0.32
Al1_v1_02587	0.51	0.78	0.76	0	0.44	0.45	0.51	0.61	0	0	0.57	0.91
Al1_v1_02590	0	0	0	0	0	0	0	0	0.65	0	0.92	0.76
Al1_v1_02594	0.69	1.17	0.56	0.51	0.51	0.51	0.94	0.69	0.62	0.7	0.72	1.02
Al1_v1_02597	0.83	1.2	0.96	1.45	1.2	1.29	1.02	1.3	1.55	1.42	1.29	1.01
Al1_v1_02598	1.35	1.3	1.39	1.4	1.42	1.38	1.04	0.82	0.81	1.4	1.17	1.51
Al1_v1_02618	0	0.41	0	0.33	0.32	0	0	0.47	0.42	0.7	0	0
Al1_v1_02625	0.6	0.97	0.82	0.87	0.75	1.05	0.88	0.86	0.84	0.62	1	1.07
Al1_v1_02648	0.25	0.44	0.26	1.03	0.72	1.13	0.25	0.73	0.65	0.63	0.68	0.98
Al1_v1_02699	0.84	0	0	0.75	0	1.17	0.83	0	0	0	0.9	0
Al1_v1_02708	0.45	0.43	0.47	0.43	0.53	0.59	0.57	0.27	0.84	0.55	0.73	0.92
Al1_v1_02716	0	0	0	0	0	0	0	0	0	0.35	0	0
Al1_v1_02725	0.36	0.49	0.48	0.6	0.6	0.6	0.51	0.34	0.53	0.56	0.68	0.7
Al1_v1_02733	1.38	1.41	1.27	1.27	1.42	1.42	1.37	1.23	1.25	1.65	1.49	1.46
Al1_v1_02736	0	0	0	0	0.42	0	0	0	0	0.59	0	0
Al1_v1_02744	0.62	0.94	0.83	0.61	0.61	0.68	0.61	0	0.44	0.99	0.58	0.67
Al1_v1_02746	0.71	0.66	0.81	0.7	0.88	0.84	0.79	0.63	0.69	0.65	0.78	0.75
Al1_v1_02749	1.04	0.57	0.95	1.17	1.16	1.11	0.92	0.9	0	1.4	1.4	1.22
Al1_v1_02820	0	0.59	0	0	0	0	0	0	0	0	0.62	0.71
Al1_v1_02824	0.57	0.68	0.7	0.69	0.6	0.79	0.56	0.31	0.56	0.9	0.63	0.81
Al1_v1_02834	0	0	0	0	0	0	0	0	0.39	0.66	0.41	0
Al1_v1_02849	2.27	2.29	2.27	2.29	2.29	2.25	2.19	2.21	2.18	2.26	2.26	2.37
Al1_v1_02850	1.26	1.06	0.96	1.09	1.09	1.04	0.86	0.53	0.86	0.91	1.03	0.93
Al1_v1_02865	0.97	1.09	1.17	1.16	1.19	1.07	0.94	0.55	0.49	1.16	1.06	1.19
Al1_v1_02873	1.36	1.26	1.29	1.51	1.36	1.41	1.29	1.19	1.31	1.4	1.46	1.42
Al1_v1_02886	0	0	0.24	0.1	0.1	0	0	0.29	0	0	0	0.19
Al1_v1_02912	0.64	0.17	0.51	0.42	0.47	0.3	0.26	0.59	0.38	0.2	0.3	0.88
Al1_v1_02918	0.77	0.84	1.11	0.9	0.93	0.94	0.91	0.77	0.76	1.34	1.06	0.92
Al1_v1_02934	1.98	1.97	2.06	2.01	2.11	2.1	2.14	2	1.91	2.13	2.11	2.18
Al1_v1_02940	1.11	1.01	1.16	1.07	0.96	1.02	1.06	1.02	0.99	0.97	0.85	1.08
Al1_v1_02958	0.91	0.86	1.02	0.84	0.73	0.82	0.75	0.69	0.72	0.8	0.33	1.03
Al1_v1_02959	1.16	1.11	1.11	1.23	1.17	1.18	1.23	1.17	1.17	1.18	1.11	1.35
Al1_v1_02966	1.1	1.11	1.14	1.14	1.07	1.07	1.14	1.13	1.08	1.12	1.1	1.31
Al1_v1_02984	0.34	0.84	0.55	0.72	0.75	0.83	0.66	0.43	0.64	0.72	0.92	0.76
Al1_v1_03010	1.46	1.52	1.45	1.6	1.62	1.63	1.64	1.65	1.64	1.4	1.4	1.81
Al1_v1_03014	0	0	0	0	0	0	0	0	0	0.64	0	0
Al1_v1_03016	0.39	0.47	0.35	0.57	0.41	0.34	0.33	0.35	0.52	0.77	0.58	0.46
Al1_v1_03017	0	0	0	0	0	0	0	0	0	0.98	0.92	0
Al1_v1_03019	0.53	0.7	0.78	0.65	0.88	0.71	0.64	0.59	0.53	0.81	0.76	0.63
Al1_v1_03052	1.27	1.08	1.3	1.34	1.37	1.38	1.09	1.22	1.24	1.24	1.31	1.46
Al1_v1_03083	0.99	1.13	1.08	1.1	1.03	0.99	1.19	0.96	1.03	1.21	1.31	1.05
Al1_v1_03090	1.1	1.08	1.11	1.09	1.13	1.24	0.94	1.01	1.03	1.19	1.22	1.13
Al1_v1_03094	1.44	1.3	1.38	1.44	1.33	1.34	1.3	1.32	1.45	1.27	1.37	1.55
Al1_v1_03102	0	0.27	0.15	0.54	0.35	0.46	0.25	0.42	0.28	0.32	0	0.46
Al1_v1_03109	0.55	0.59	0.74	0.74	0.7	0.85	0.43	0.62	0.55	0.54	0.79	0.57
Al1_v1_03111	1.41	1.27	1.43	1.44	1.42	1.51	1.4	1.47	1.32	1.53	1.44	1.57
Al1_v1_03121	0.92	0.74	0.79	0.83	0.87	0.84	0.8	0.69	0.78	0.75	0.71	0.82
Al1_v1_03129	0	0.1	0	0.07	0.29	0	0.17	0.12	0	0	0.11	0.4
Al1_v1_03136	1.03	0.46	0.8	0.95	0.93	0.98	0.64	0.52	0.36	0.95	0.99	1
Al1_v1_03140	0.82	0.92	0.79	0.8	0.79	0.72	0.71	0.65	0.78	0.84	0.68	0.96
Al1_v1_03144	0.1	0.11	0	0	0.26	0.08	0	0	0	0.24	0.12	0
Al1_v1_03151	0	0	0.18	0.14	0	0	0	0.23	0	0.38	0	0.53
Al1_v1_03159	0	0	0	0	0	0	0	0	0	0	0.09	0
Al1_v1_03193	0.17	0.19	0	0.14	0.24	0.14	0.23	0.13	0.42	0.64	0.44	0
Al1_v1_03204	0.57	0.74	0.61	0.68	0.66	0.86	0.59	0.56	0.57	0.8	0.81	0.75
Al1_v1_03226	1.14	1.21	1.16	1.16	1.14	1.15	1.02	0.97	0.9	1.14	1.12	1.05
Al1_v1_03241	1.16	1.07	0.89	1.28	1.2	1.36	0.99	0.71	0.85	1.29	1.26	1.2
Al1_v1_03242	0	0	0	0	0	0	0.54	0	0	0	0.6	0
Al1_v1_03259	1.5	1.5	1.52	1.57	1.56	1.59	1.63	1.44	1.52	1.49	1.57	1.62
Al1_v1_03264	0.98	1.09	0.88	1.28	1.25	1.25	0.85	0.87	0.95	1.38	1.42	1.16
Al1_v1_03266	2.36	2.3	2.37	2.32	2.35	2.34	2.01	1.92	1.87	2.24	2.21	2.28
Al1_v1_03280	0.15	0	0	0.12	0	0.12	0	0.2	0.46	0	0.4	0.36
Al1_v1_03292	0.64	0.58	0	0.36	0	0.63	0.71	0.33	0.29	0.65	0.78	0
Al1_v1_03295	0	0	0	0.67	0.45	0.46	0.52	0	0	0	0.58	0.93
Al1_v1_03303	0.09	0.18	0.1	0.14	0.07	0.2	0.09	0.12	0.1	0.22	0.11	0.14
Al1_v1_03307	1.84	1.89	1.85	1.77	1.83	1.86	1.8	1.88	1.83	1.81	1.83	1.85
Al1_v1_03315	0.13	0.14	0.24	0.19	0.17	0.22	0.09	0.12	0.19	0.12	0.36	0.19
Al1_v1_03346	0.59	0.65	0.47	0.68	0.88	0.83	0.59	0.59	0.66	0.71	0.81	0.81
Al1_v1_03352	0.07	0	0	0	0.11	0	0	0	0	0	0	0
Al1_v1_03368	0	0	0	0	0	0	0	0	0	0	0	0.54
Al1_v1_03372	0.13	0	0.13	0.6	0.62	0.42	0	0.29	0.33	0.29	0.49	0.42
Al1_v1_03374	0	0	0	0	0.54	0.5	0	0	0.56	0	0.4	0
Al1_v1_03390	0	0.07	0	0.14	0.25	0.22	0.12	0.16	0.07	0.28	0.08	0
Al1_v1_03425	0	0.4	0.39	0.32	0.93	0.63	0.8	0	0.4	0.68	0.77	0.5
Al1_v1_03464	1.05	1.09	1.35	1.81	2.04	1.23	1.04	1.63	1.55	2	1.57	1.52
Al1_v1_03474	1.41	1.27	1.27	1.53	1.47	1.38	1.22	1.23	1.05	1.51	1.31	1.3
Al1_v1_03478	0	0	0	0.73	0.98	0	0	1.38	1.76	1.6	1.62	1.73
Al1_v1_03480	0	0	0	0	0.85	0	0	0	0	0	0	0
Al1_v1_03493	0.18	0	0	0	0.14	0	0	0	0	0.23	0	0
Al1_v1_03495	0	0	0	0	0.32	0	0	0	0	0	0	0
Al1_v1_03498	0	0	0	0.2	0.2	0.2	0	0	0.27	0	0	0.34
Al1_v1_03519	0	0	0	0	0	0	0	0	0	0.19	0.17	0
Al1_v1_03523	0	0	0	0	0.32	0	0	0	0	0	0	0
Al1_v1_03578	0	0	0	0	0	0	0	0	0	0	0.15	0
Al1_v1_03580	0.04	0	0	0	0.01	0	0	0	0	0.06	0	0
Al1_v1_03588	0	0	0.13	0	0	0	0	0	0	0	0.14	0
Al1_v1_03591	0	0	0	0.11	0	0.2	0.13	0.18	0	0.18	0.44	0
Al1_v1_03594	0	0	0	0	0	0	0	0	0.33	0.38	0	0
Al1_v1_03602	0.6	0.68	0.71	0.8	0.75	0.98	0.73	0.64	0.85	0.81	0.66	0.75
Al1_v1_03606	0	0	0.15	0	0	0	0	0	0	0	0	0.35
Al1_v1_03614	2.24	2.16	2.26	2.23	2.2	2.21	2.32	2.26	2.34	2.08	2.06	2.49
Al1_v1_03627	1.05	1.04	1.06	0.87	0.9	1	0.85	0.77	0.96	0.89	0.58	1.34
Al1_v1_03630	0	0	0	0	0	0	0	0	0	0.25	0	0
Al1_v1_03635	0.6	0.61	0.55	0.64	0.77	0.59	0.45	0.61	0.46	0.58	0.61	0.73
Al1_v1_03683	0	0	0.12	0	0	0.09	0	0	0	0.26	0	0
Al1_v1_03692	0	0	0	0	0.02	0.2	0	0	0	0	0	0.52
Al1_v1_03702	0	0	0	0	0	0	0	0	0	0	0	0.44
Al1_v1_03712	0	0.26	0	0.44	0	0	0	0	0	0	0.28	0
Al1_v1_03725	0.33	0.35	0.25	0.34	0.48	0.2	0.39	0.41	0.27	0.31	0.45	0.53
Al1_v1_03739	0	0	0.5	0.42	0	0.63	0	0	0	0	0.54	0
Al1_v1_03750	0.37	0.39	0.29	0.49	0.62	0.54	0.56	0.35	0.3	0.62	0.5	0.38
Al1_v1_03757	0	0.41	0.61	0	0	0.33	0	0	0	0	0.65	0
Al1_v1_03771	0	0	0	0	0.06	0.06	0	0	0	0.1	0	0
Al1_v1_03785	1.31	1.38	1.3	1.38	1.4	1.39	1.18	1.21	1.06	1.38	1.38	1.34
Al1_v1_03790	0.78	0.58	0.56	0.29	0.6	0.29	0.33	0	0.93	0.44	0.73	0.48
Al1_v1_03828	1.45	1.56	1.42	1.63	1.54	1.64	1.49	1.49	1.56	1.52	1.5	1.75
Al1_v1_03833	0.63	0.67	0.78	0.7	0.86	0.74	0.82	0.22	0.49	0.69	0.74	0.4
Al1_v1_03854	0.56	0.32	0.38	0.61	0.36	0.36	0.55	0.37	0.39	0.71	0.47	0.31
Al1_v1_03898	1.7	1.77	1.66	1.67	1.68	1.73	1.59	1.58	1.49	1.48	1.5	1.88
Al1_v1_03918	0.66	0.53	0.67	1.05	0.95	0.71	0.76	0.85	0.81	0.54	0.67	1.23
Al1_v1_03926	0.81	0.9	0.88	0.91	0.82	0.91	0.66	0.78	0.61	0.78	0.93	0.83
Al1_v1_03937	1.46	1.39	1.42	1.45	1.4	1.41	1.39	1.32	1.38	1.35	1.33	1.49
Al1_v1_03939	0.14	0	0	0	0.28	0.28	0.14	0.19	0	0.42	0.28	0
Al1_v1_03951	0	0.92	0.77	0.24	0.73	0.84	0	0.56	0.49	0.8	0.74	0.74
Al1_v1_03990	0.38	0	0	0.5	0	0	0.39	0	0	0.47	0	0
Al1_v1_04005	0	0	0	0	0	0.14	0	0	0.07	0.08	0.19	0
Al1_v1_04010	0.77	0.66	0.98	1.17	1.21	1.18	0.76	1.22	1.08	1.23	1.16	1.05
Al1_v1_04022	1.26	1.17	1.3	1.41	1.36	1.38	1.15	1.11	1.01	1.42	1.32	1.4
Al1_v1_04031	0	0.47	0.46	0.38	0	0	0.44	0	0.7	0	0.73	0.58
Al1_v1_04033	1.63	1.61	1.58	1.64	1.52	1.6	1.35	1.24	1.3	1.59	1.66	1.68
Al1_v1_04063	0.7	0.76	0.65	0.73	0.58	0.69	0.42	0.16	0.67	0.9	0.66	0.41
Al1_v1_04064	0.21	0	0	0.17	0.29	0	0	0	0.22	0	0	0
Al1_v1_04070	0.22	0.17	0.33	0.18	0.3	0.4	0.21	0.11	0.24	0.11	0.25	0.15
Al1_v1_04077	0.3	0	0	0	0.25	0.25	0	0	0	0	0	0.41
Al1_v1_04078	0	0.21	0	0	0.27	0	0.19	0	0	0	0.22	0
Al1_v1_04110	1.58	1.51	1.54	1.5	1.39	1.46	1.25	1.25	1.18	1.49	1.5	1.49
Al1_v1_04125	0.66	0.81	0.58	1	1.03	1.07	0.85	0.46	0.6	0.99	0.87	0.87
Al1_v1_04130	0	0.07	0	0	0.05	0.1	0.07	0	0	0	0	0.1
Al1_v1_04132	0	0	0	0	0	0	0	0	0	0	0	0.16
Al1_v1_04145	0	0	0	0	0	0	0	0	0	0.31	0.44	0
Al1_v1_04184	0.15	0.21	0.2	0	0.08	0.16	0	0	0.06	0.08	0.07	0.32
Al1_v1_04187	0.25	0	0	0.35	0	0	0	0	0	0.32	0	0.86
Al1_v1_04188	0.07	0	0.07	0.15	0.1	0.06	0	0	0.14	0.17	0.27	0.11
Al1_v1_04201	0	0.06	0	0	0	0	0.03	0	0.03	0	0.06	0
Al1_v1_04236	0	0	0	0	0	0	0	0	0	0.25	0	0
Al1_v1_04239	0	0	0	0	0.15	0.16	0	0	0.21	0.25	0	0
Al1_v1_04247	0	0	0	0	0.27	0	0	0	0	0.41	0.37	0
Al1_v1_04251	0	0.68	0.57	0.23	0.22	0.49	0.27	0.76	0.47	0	0	0.57
Al1_v1_04263	0	0	0	0.33	0	0	0	0	0	0.48	0.44	0
Al1_v1_04270	0	0	0.13	0	0.1	0	0	0	0	0	0	0.18
Al1_v1_04292	0	0	0.36	0	0	0	0	0	0	0.26	0	0.29
Al1_v1_04307	0.26	0.6	0.27	0.64	0.92	0.87	0.53	0.33	0.67	0.83	0.69	0.87
Al1_v1_04316	0.04	0	0	0	0.01	0	0	0	0	0.06	0	0
Al1_v1_04347	0	0	0	0.17	0	0	0	0	0	0	0.24	0
Al1_v1_04360	0.28	0	0.12	0.16	0.09	0.09	0	0	0.12	0.26	0	0
Al1_v1_04362	0	0	0	0	0.09	0.09	0	0	0.12	0.15	0	0
Al1_v1_04367	0	0	0.28	0	0.22	0.22	0	0	0	0	0	0
Al1_v1_04378	0	0	0	0	0.33	0	0.17	0	0	0.23	0	0
Al1_v1_04383	0	0	0	0	0.22	0	0	0	0	0	0	0
Al1_v1_04391	0	0	0	0	0.13	0	0	0	0	0	0	0
Al1_v1_04397	0.78	0.92	0.8	0.8	0.88	0.8	0.97	0.86	0.93	0.91	1.25	0.99
Al1_v1_04401	0	0	0	0.67	0.67	0.29	0	0.63	0.56	0.78	0.83	0
Al1_v1_04414	0.83	0.93	0.75	0.95	0.71	0.88	0.91	0.75	0.73	0.93	0.9	0.85
Al1_v1_04427	0.87	1.02	0.8	0.33	0.58	0.64	0.58	0.69	0.42	0.7	0.65	0.95
Al1_v1_04442	0.8	0.88	0.66	0.82	0.59	0.77	0.9	0.82	0.92	0.74	0.79	1.1
Al1_v1_04461	0	0.66	0.48	0.61	0.55	0.31	0	0	0	0.57	0.86	0.79
Al1_v1_04462	1.17	0.85	1.01	1.16	1.2	1.09	0.69	0.51	0.51	1.11	1.05	1.26
Al1_v1_04472	0	0	0.11	0	0.04	0	0	0	0	0.2	0	0.09
Al1_v1_04480	0.28	0.4	0.29	0.23	0.13	0.42	0.09	0.21	0.18	0.35	0.1	0
Al1_v1_04495	0.93	1.01	1.02	1.04	0.96	1.01	0.95	0.93	1.01	1.14	1.13	1.1
Al1_v1_04497	1.19	1.23	1.26	1.22	1.28	1.15	1.04	1.14	1.13	1.21	1.28	1.32
Al1_v1_04507	0.99	0.99	0.94	0.93	0.99	1.06	0.86	0.35	0.68	1.11	0.97	0.91
Al1_v1_04522	0.86	1.04	0.94	1.11	0.95	1.06	0.81	0.92	0.57	0.99	1.03	0.94
Al1_v1_04524	0.19	0.26	0.17	0.29	0.22	0.31	0.26	0.21	0.31	0.28	0.19	0.24
Al1_v1_04548	0.15	0.16	0.35	0.29	0.21	0.35	0	0.19	0	0.32	0.29	0.62
Al1_v1_04553	1.64	1.81	1.62	1.43	1.46	1.47	1.48	1.37	1.5	1.35	1.48	1.65
Al1_v1_04589	0	0	0	0.16	0	0	0	0	0	0	0.22	0
Al1_v1_04614	0	0	0.91	0	0	0	0	1.02	0	0	0	1.07
Al1_v1_04627	0	0	0	0	0.31	0.19	0.37	0	0	0	0.26	0
Al1_v1_04635	0	0	0	0	0	0.43	0	0	0	0.85	0.56	0
Al1_v1_04645	1.22	0.86	1.23	1.03	1.07	1.14	0.84	0.91	0.83	1.17	1.26	1.67
Al1_v1_04655	1.54	1.54	1.49	1.56	1.53	1.56	1.53	1.51	1.53	1.49	1.45	1.54
Al1_v1_04676	0.09	0	0	0	0	0	0	0	0.09	0.11	0	0
Al1_v1_04682	0	0.59	0	0	0	0	0	0	0	0	0.62	0
Al1_v1_04715	0.93	1.02	1.15	0.81	0.88	0.82	0.76	0.55	0.65	0.89	1.01	1.18
Al1_v1_04744	0.42	0	0	0	0.21	0	0	0	0	0	0	0
Al1_v1_04745	1.16	0.9	1.28	1.19	1.22	1.2	1	0.71	0.79	1.37	1.32	1.25
Al1_v1_04746	1.4	1.54	1.47	1.39	1.39	1.38	1.26	1.25	1.41	1.49	1.49	1.73
Al1_v1_04765	1.21	0.73	1.07	0.89	1.2	1.09	0.98	0.32	0.57	1.22	1.02	1.13
Al1_v1_04769	1.19	1.25	1.21	1.31	1.18	1.24	1.24	1.31	1.32	1.15	1.23	1.46
Al1_v1_04782	0.76	0.65	0.84	0.8	0.9	1.01	0.47	0.5	0.78	1.06	0.98	1.09
Al1_v1_04786	1.67	1.57	1.33	1.62	1.77	1.72	1.84	1.66	1.64	1.78	1.49	2.21
Al1_v1_04793	0.28	0	0	0.23	0.5	0	0.28	0	0	0.36	0.32	0
Al1_v1_04803	1.68	1.57	1.6	1.73	1.6	1.73	1.71	1.64	1.52	1.78	1.77	1.67
Al1_v1_04816	0	0	0	0	0.13	0	0	0	0	0	0	0
Al1_v1_04830	0.93	0.75	0.91	1.06	1.06	1.01	0.88	0.33	1.12	1.18	1.38	1.23
Al1_v1_04838	0	0.15	0.14	0	0	0	0	0	0	0	0.16	0
Al1_v1_04864	1.19	1.17	1.12	1.19	1.37	1.27	1.3	1.3	0.94	1.16	1.24	1.38
Al1_v1_04868	0	0	0	0	0.62	0	0	0	0	0	0.54	0.62
Al1_v1_04882	1.25	1.21	1.17	1.37	1.36	1.33	1.24	1.19	1.07	1.35	1.41	1.43
Al1_v1_04886	0.73	0.77	0.52	0.43	0.64	0	0.5	0	0.54	0	0.8	0
Al1_v1_04900	1.04	1.08	0.6	1.09	0.74	1	0.38	0.47	0.42	0.95	0.65	0.74
Al1_v1_04912	0	1.18	0	0.89	0.88	0.89	0.72	1.11	0.76	0	0	1.45
Al1_v1_04919	2.28	2.11	2.3	2.2	2.28	2.22	2.29	2.28	2.23	2.14	2.11	2.35
Al1_v1_04921	1.67	1.48	1.58	1.53	1.45	1.49	1.49	1.36	1.47	1.57	1.48	1.86
Al1_v1_04924	0	0.33	0.32	0.25	0	0.26	0	0	0	0.38	0	0
Al1_v1_04936	2.14	2.14	2.06	1.98	2.04	2.05	1.76	1.75	1.84	2.01	1.92	1.95
Al1_v1_04956	2.38	2.31	2.41	2.21	2.25	2.32	1.88	1.77	1.88	2.33	2.29	2.46
Al1_v1_04966	0	0	0	0	0	0.18	0	0	0	0	0.25	0.31
Al1_v1_04990	0.8	0.92	0.99	1.08	1	0.98	0.93	0.99	0.96	0.84	0.98	1.17
Al1_v1_04999	1.35	1.22	1.38	1.5	1.42	1.41	1.41	1.25	1.24	1.6	1.51	1.27
Al1_v1_05017	0.3	0.45	0.47	0.61	0.68	0.57	0.76	0.57	0.33	0.93	0.84	0.8
Al1_v1_05020	0.88	0.49	0.81	0.91	0.7	0.91	0.84	0.85	0.7	1.07	0.95	1.11
Al1_v1_05027	0.96	1	1.17	0.91	0.91	0.96	0.7	0.72	1.05	1.22	1.44	1.23
Al1_v1_05029	0	0	0	0.35	0.35	0.35	0	0	0.44	0	0	0.54
Al1_v1_05042	0	0	0	0	0	0	0	0	0	0	0	0.33
Al1_v1_05052	0.84	0.92	1.06	1.05	1.17	1.07	0.93	0.8	0.85	1.1	0.9	1.03
Al1_v1_05069	0	0.49	0.21	0.45	0.64	0.58	0.39	0.46	0.24	0.5	0.64	0.71
Al1_v1_05077	0.56	0.63	0.6	0.6	0.54	0.62	0.57	0.53	0.59	0.44	0.64	0.77
Al1_v1_05097	1.52	1.58	1.54	1.58	1.57	1.6	1.52	1.36	1.34	1.56	1.57	1.67
Al1_v1_05111	0	0	0.13	0	0	0	0	0	0	0	0.14	0
Al1_v1_05133	1.01	1.19	0.98	0.87	0.91	0.75	0.77	0.7	0.95	0.9	0.97	1.14
Al1_v1_05134	0.46	0.58	0.7	0.54	0.59	0.48	0.35	0.56	0.38	0.56	0.51	0.7
Al1_v1_05138	1.17	1.21	1.15	1.07	1.16	1.13	1.22	1.14	1.13	1.13	1.19	1.1
Al1_v1_05149	0.74	0.82	0.76	0.73	0.86	0.87	0.92	0.71	0.74	0.86	0.81	0.87
Al1_v1_05152	1.91	1.98	1.85	1.71	1.7	1.63	1.64	1.69	1.66	1.69	1.66	1.86
Al1_v1_05166	1.79	1.8	1.79	1.83	1.84	1.83	1.8	1.76	1.79	1.75	1.75	1.86
Al1_v1_05230	0	0	0	0	0.31	0.31	0	0	0	0	0.42	0
Al1_v1_05233	0.83	1.06	1.08	1.11	0.97	1.09	0.96	0.97	0.85	1.07	0.85	0.87
Al1_v1_05235	0.19	0	0	0	0.36	0.16	0	0	0	0	0	0.27
Al1_v1_05242	1.15	1.25	1.34	1.5	1.46	1.45	1.4	1.31	1.2	1.69	1.63	1.65
Al1_v1_05247	0	0	0	0	0	0	0	0	0	0	0	0
Al1_v1_05253	1.85	1.95	1.82	1.68	1.86	1.82	1.34	1.28	1.37	1.76	1.74	1.75
Al1_v1_05297	0.73	0.68	0.73	0.85	0.79	0.86	0.75	0.61	0.68	0.98	1	1.04
Al1_v1_05299	0.66	0.34	0.65	0.63	0.81	0.85	0.44	0.45	0.3	0.85	0.82	0.31
Al1_v1_05313	1.81	1.74	1.77	1.91	1.93	1.93	1.9	1.84	1.83	1.81	1.84	2.03
Al1_v1_05385	0	0.64	0.63	0.26	0.53	0	0.48	0	0.33	0	0.54	0
Al1_v1_05389	0	0	0	0.34	0.52	0	0.6	0	0	0	0.67	0
Al1_v1_05392	1.15	1.06	1.14	1.09	1.1	0.93	0.84	0.8	0.83	1.14	1.11	1.12
Al1_v1_05405	0.65	0.58	0.64	0.7	0.71	0.61	0.57	0.65	0.71	0.66	0.9	0.84
Al1_v1_05425	0.21	0.22	0.22	0.17	0	0.17	0.34	0	0.38	0.43	0.24	0
Al1_v1_05427	0.29	0.23	0.3	0.3	0.47	0.44	0.54	0.44	0.38	0.27	0.4	0.74
Al1_v1_05438	1.29	1.47	1.5	1.21	1.33	1.41	1.48	1.65	1.5	1.36	1.42	1.5
Al1_v1_05441	0.66	0.73	0.71	0.93	1.05	0.88	0.69	0.67	0.65	1.16	1.12	1.03
Al1_v1_05442	0.1	0	0.25	0.29	0.37	0.25	0.24	0.13	0.19	0.44	0.34	0.57
Al1_v1_05448	0.65	0.71	0.67	0.8	0.73	0.83	0.63	0.74	0.69	0.8	0.81	0.73
Al1_v1_05462	0.35	0.48	0.36	0.53	0.29	0.39	0.67	0	0.58	0.65	0.4	0
Al1_v1_05465	2.24	2.17	2.25	2.16	2.25	2.22	2.17	2.18	2.1	2.23	2.2	2.17
Al1_v1_05477	1.57	1.4	1.56	1.56	1.58	1.64	1.45	1.53	1.36	1.5	1.57	1.69
Al1_v1_05523	0.89	0.92	0.9	0.93	0.91	0.78	0.88	0.58	0.81	0.93	0.91	1.05
Al1_v1_05555	0	0.4	0.6	0.28	0.41	0	0.27	0.42	0	0	0.35	0
Al1_v1_05587	0	0	0	0.11	0	0	0.14	0	0	0	0.16	0
Al1_v1_05593	1.19	1.19	1.19	1.35	1.25	1.19	1.17	1.18	1.26	1.21	1.27	1.36
Al1_v1_05594	1.2	1.34	1.22	1.25	1.28	1.36	1.18	0.98	0.84	1.34	1.16	1.25
Al1_v1_05602	1.47	1.3	1.45	1.57	1.55	1.53	1.44	1.18	1.43	1.71	1.61	1.74
Al1_v1_05613	0	0	0.14	0	0	0	0	0	0	0	0.15	0
Al1_v1_05620	1.09	1.16	1.06	1.15	1.19	1.28	1.2	1.08	1.06	1.2	1.27	1.27
Al1_v1_05645	1.24	1.12	1.24	1.36	1.38	1.37	0.93	0.88	0.64	0.93	0.98	1.07
Al1_v1_05668	0.4	0.32	0	0.25	0.25	0.41	0.3	0	0.19	0	0.45	0
Al1_v1_05676	1.92	2.08	2.02	1.92	1.91	1.92	1.9	1.67	1.93	2.01	1.85	2.53
Al1_v1_05734	0	0	0	0	0.69	0	0.54	0	0.98	1.06	0.61	0
Al1_v1_05736	0	0	0	0	0	0	0	0	0	0.32	0	0
Al1_v1_05751	0	0	0	0	0	0	0	0	0	0	0	0.19
Al1_v1_05767	2.03	2.08	2	2.08	2.06	2.04	2.03	1.98	2.05	1.93	1.94	2.12
Al1_v1_05796	0.36	0.72	0.67	0.73	1	0.98	0.43	0.53	0.3	0.81	0.83	0.76
Al1_v1_05803	0.15	0.09	0.16	0.42	0.47	0.42	0.51	0.39	0.23	0.52	0.6	0.7
Al1_v1_05805	0.1	0	0.05	0	0.04	0.08	0.05	0	0	0.07	0	0
Al1_v1_05814	0.56	0.39	0.58	0.55	0.85	0.83	0.36	0.45	0.6	0.75	0.7	0.86
Al1_v1_05821	0	0.07	0.07	0	0.05	0.05	0.06	0	0.13	0.09	0.29	0.1
Al1_v1_05842	0	0	0.12	0	0.09	0.09	0	0	0	0	0	0
Al1_v1_05848	0	0	0	0	0	0	0	0	0	0	0	1.12
Al1_v1_05855	0	0	0	0.07	0	0	0	0	0	0	0.11	0
Al1_v1_05858	1.04	1.23	1.06	0.63	0.97	0.93	1.11	0.69	0.9	1.17	1	1.45
Al1_v1_05882	0.14	0.34	0.47	0.27	0.38	0.2	0.39	0	0.26	0.4	0.36	0.33
Al1_v1_05886	0.17	0.13	0.22	0.13	0	0.05	0.06	0.08	0.07	0.08	0.14	0.39
Al1_v1_05924	0	0	0	0	0	0	0	0	0	1.54	0	0
Al1_v1_05926	0	0	0	0	0	0	0	0.21	0	0	0	0.49
Al1_v1_05952	0	0.56	0	0	0	0	0	0	0	0	0.29	0
Al1_v1_05957	0	0	0	0.26	0.1	0	0	0	0.14	0.29	0.49	0.19
Al1_v1_05959	0.13	0	0	0.11	0.11	0.11	0.13	0.3	0.26	0.48	0	0
Al1_v1_05961	0	0	0.49	0	0	0.26	0	0	0	0	0.34	0
Al1_v1_05994	0.32	0	0.33	0.15	0.15	0.15	0.18	0	0.2	0	0	0.27
Al1_v1_05998	0	0	0	0.12	0	0	0	0	0	0.19	0.29	0
Al1_v1_06025	0	0	0	0	0	0	0	0	0	0	0	0.34
Al1_v1_06028	0	0	0	0.12	0	0	0	0	0	0	0	0.22
Al1_v1_06043	0	0	0	0	0.58	0.82	0	0	0	0	0	0.82
Al1_v1_06072	1.63	1.73	1.78	1.71	1.76	1.75	1.62	1.72	1.6	1.69	1.77	1.87
Al1_v1_06087	0.72	0.73	0.72	0.52	0.63	0.7	0.69	0.79	0.69	0.51	0.59	0.75
Al1_v1_06095	1.74	1.81	1.79	1.83	1.87	1.85	1.9	1.87	1.89	1.72	1.85	2.03
Al1_v1_06110	1.43	1.53	1.49	1.48	1.49	1.59	1.2	1.26	1.02	1.48	1.39	1.49
Al1_v1_06120	0.53	0.75	0.47	0.14	0.5	0.51	0	0.22	0.18	0.8	0.33	0.24
Al1_v1_06132	0	0.29	0	0	0	0	0	0	0	0	0.31	0
Al1_v1_06152	2.39	2.39	2.45	2.3	2.36	2.34	2.34	2.37	2.36	2.28	2.28	2.63
Al1_v1_06160	0.57	0.34	0.43	0.64	0.68	0.64	0.76	0.6	0.34	0.74	0.79	0.89
Al1_v1_06168	0.81	0.69	0.82	1.21	1.17	0.91	0.65	0.93	0.85	1.13	1.14	0.58
Al1_v1_06172	1.07	1.14	1.13	1.17	1.19	1.17	1.13	1.1	1.06	1.19	1.25	1.15
Al1_v1_06176	1.32	1.46	1.36	1.26	1.26	1.27	1.2	1.21	1.12	1.36	1.37	1.81
Al1_v1_06242	1.21	1.03	1.18	1.18	1.17	1.07	1.11	1.12	1.16	1.22	1.27	1.34
Al1_v1_06287	1.38	1.42	1.24	1.38	1.25	1.3	1.27	1.24	1.35	1.41	1.26	1.55
Al1_v1_06290	1.04	0.79	0.92	0.66	1.04	0.94	1	0.91	0.77	0.96	0.84	0.81
Al1_v1_06291	1.2	1.33	1.24	1.13	1.11	1.16	1.06	1.1	1.1	1.3	1.07	1.63
Al1_v1_06300	1.37	1.27	1.33	1.27	1.26	1.27	1.32	1.21	1.16	1.11	0.99	1.5
Al1_v1_06311	0	0.39	0	0	0.61	0	0	0	0	0	0.41	0
Al1_v1_06315	1.06	1.17	1.15	1.05	1.19	1.12	1.02	0.71	0.98	0.96	1.06	0.89
Al1_v1_06316	1.24	1.27	1.3	1.4	1.23	1.32	1.16	0.92	0.99	1.27	1.16	1.25
Al1_v1_06328	2.02	1.85	1.92	1.94	1.93	1.88	1.68	1.78	1.69	1.87	1.9	2.03
Al1_v1_06350	0	0	0	0	0.13	0	0	0	0	0	0	0
Al1_v1_06360	0	0	0	0.28	0	0	0.33	0	0	0	0.38	0
Al1_v1_06365	0	0.14	0	0	0.1	0	0	0	0	0	0.15	0.32
Al1_v1_06378	0	0	0.44	0	0	0	0	0	0	0	0	0.56
Al1_v1_06386	0	0	0	0.67	0	0	0	0	0	1.06	0	0
Al1_v1_06387	0	0	0	0.1	0	0	0	0	0	0	0.08	0
Al1_v1_06396	1.29	1.22	1.22	1.36	1.23	1.26	1.25	1.26	1.3	1.38	1.42	1.31
Al1_v1_06422	0.65	0.66	0.67	0.87	0.79	0.65	0.83	0.62	0.6	0.9	0.92	0.71
Al1_v1_06446	1.26	1.24	1.22	1.53	1.38	1.51	1.44	1.16	1.5	1.33	1.34	1.51
Al1_v1_06450	0	0	0	0	0	0.23	0	0	0	0	0.18	0.23
Al1_v1_06458	0.22	0.24	0.13	0.1	0	0.1	0.12	0	0.14	0.28	0	0.31
Al1_v1_06476	1.31	1.23	1.33	0.84	1.06	1.19	0.68	0.37	0.5	1.23	0.83	0.93
Al1_v1_06494	0.94	0.91	0.99	0.9	0.93	0.94	0.75	0.8	0.79	0.88	1.01	0.93
Al1_v1_06502	0.53	0.69	0.78	0.92	0.81	0.82	0.75	0.42	0.37	1.1	0.72	0.67
Al1_v1_06518	0.67	0.88	0.76	0.64	0.86	0.73	0.63	0.69	0.82	1.03	0.9	0.63
Al1_v1_06519	1.06	1.09	1.16	1.21	1.28	1.33	1.26	1.12	1.04	1.34	1.33	1.28
Al1_v1_06540	0.36	0.38	0.45	0.37	0.7	0.48	0.43	0.66	0.68	0.8	0.66	0.57
Al1_v1_06543	0.14	0.26	0.14	0.2	0.11	0	0	0	0.15	0.18	0.16	0.2
Al1_v1_06544	0.15	0	0	0.12	0.21	0	0.14	0	0	0.19	0.39	0
Al1_v1_06558	1.4	1.48	1.45	1.36	1.32	1.35	1.36	1.21	1.38	1.44	1.4	1.6
Al1_v1_06571	0	0	0	0	0.75	0	0	0	0	0	0	0
Al1_v1_06597	0.38	0.4	0.59	0.77	0.72	0.77	0.22	0.58	0.52	1.02	0.77	0.73
Al1_v1_06602	0	0	0.45	0.23	0	0.23	0	0	0.3	0	0.31	0
Al1_v1_06616	0.29	0.31	0.48	0.24	0.35	0.3	0.21	0	0.23	0.28	0.25	0.18
Al1_v1_06631	0	0.24	0.13	0	0.1	0.1	0	0	0	0	0.26	0.19
Al1_v1_06648	0.1	0.2	0.32	0.31	0.15	0.08	0.1	0.14	0.11	0.32	0.46	0.26
Al1_v1_06653	1.37	1.43	1.44	1.47	1.25	1.39	1.23	1.45	1.28	1.37	1.11	1.03
Al1_v1_06664	1.25	1.2	1.2	1.3	1.39	1.43	1.4	1.24	1.31	1.55	1.33	1.31
Al1_v1_06675	0.91	1.11	0.96	1.11	1.16	1.12	1.05	0.67	1.13	1.19	1.11	1.07
Al1_v1_06677	0	0.61	0.39	0	0.32	0	0	0	0	0	0.61	0
Al1_v1_06699	1.64	1.54	1.58	1.73	1.66	1.7	1.61	1.59	1.68	1.69	1.74	1.7
Al1_v1_06733	0	0	0	0	0.61	0	0	0	0	0	0	0
Al1_v1_06736	0.27	0	0	0	0.22	0	0	0	0	0	0	0
Al1_v1_06750	1.82	1.92	1.87	1.88	1.89	1.84	1.75	1.67	1.79	1.89	1.85	1.82
Al1_v1_06760	1.3	1.32	1.29	1.3	1.29	1.2	1.23	1.26	1.26	1.42	1.35	1.28
Al1_v1_06763	1.53	1.36	1.6	1.5	1.5	1.49	1.45	1.45	1.47	1.74	1.71	1.44
Al1_v1_06771	1.89	1.71	1.98	1.76	1.83	1.85	1.8	1.82	1.73	1.64	1.82	1.96
Al1_v1_06789	0	0.15	0.14	0	0.2	0.28	0.24	0	0.15	0.41	0.28	0
Al1_v1_06812	1.34	1.42	1.43	1.5	1.39	1.46	1.35	1.23	1.23	1.38	1.33	1.54
Al1_v1_06815	0.38	0.4	0	0.63	0.62	0.81	0	0.93	0.41	0.94	1.1	0.99
Al1_v1_06816	0.59	0.66	0.72	0.81	0.83	0.77	0.58	0.43	0.38	0.65	1.03	1.12
Al1_v1_06833	1.4	1.19	1.29	1.26	1.2	1.31	1.07	1.33	1.18	1.46	1.39	1.18
Al1_v1_06862	0.08	0.09	0	0	0	0.3	0.08	0.11	0	0.33	0	0.12
Al1_v1_06866	0.83	1.05	1.08	0.89	1.04	0.96	0.79	0.84	0.7	0.98	1.06	0.85
Al1_v1_06871	0	0	0	0	0.19	0	0	0	0	0	0	0
Al1_v1_06872	0	0	0	0	0	0	0	0	0	0	0.51	0
Al1_v1_06877	0.09	0.25	0.3	0.19	0.14	0.2	0.09	0	0.32	0.12	0.39	0.4
Al1_v1_06889	0	0	0.36	0.5	0.35	0.86	0.55	0	0.75	1.03	0	0.44
Al1_v1_06899	0.13	0.14	0	0	0.19	0.27	0.13	0	0	0	0.27	0
Al1_v1_06906	0	0	0.13	0.1	0.1	0	0	0	0	0.28	0	0
Al1_v1_06929	0	0.3	0	0.23	0	0.23	0	0	0.48	0	0	0.38
Al1_v1_06933	0.7	0.67	0.69	0.57	0.55	0.66	0.61	0.64	0.61	0.52	0.57	0.67
Al1_v1_06944	0	0	0	0	0.13	0	0	0	0.07	0	0.07	0.16
Al1_v1_06976	0	0	0	0.14	0.1	0.25	0.22	0	0.14	0.09	0.08	0.18
Al1_v1_07029	0.63	0	0.64	0.55	0	0.55	0.62	0	0	0	0	0.78
Al1_v1_07034	1.96	2.02	2	1.99	1.96	1.98	1.78	1.86	1.85	2.16	1.98	2.04
Al1_v1_07044	0	0	0	0.42	0	0	0	0	0	0	0.78	0
Al1_v1_07045	0.93	0.6	0.7	1.02	1	0.94	0.53	0.46	0.65	0.89	0.97	1.03
Al1_v1_07077	0	0	0	0	0	0	0	0	0	0	0.19	0
Al1_v1_07078	0	0	0.21	0	0.16	0	0	0	0	0	0.38	0
Al1_v1_07085	0	0	0	0	0.27	0.28	0	0	0	0	0.37	0
Al1_v1_07098	0.76	0	0	0.92	0.67	0.93	0.52	0	0.8	0	0	0.67
Al1_v1_07100	2	1.96	2	2.05	2.03	1.98	1.9	1.91	1.96	2.09	2.1	2.2
Al1_v1_07119	0.7	0.69	0.59	0.86	0.82	0.82	0.52	0.19	0.7	0.78	0.8	0.96
Al1_v1_07120	0	0.09	0.08	0.06	0	0.06	0	0	0.09	0.11	0	0
Al1_v1_07126	0.77	0.57	0.74	0.87	0.79	0.73	0.96	0.55	0.76	1	0.76	0.64
Al1_v1_07161	1.06	1.09	1.18	1.27	1.2	1.22	0.93	1	0.89	1.32	1.28	1.18
Al1_v1_07167	1.92	1.79	1.94	1.66	1.53	1.79	1.52	0.9	0.97	1.73	1.6	1.83
Al1_v1_07179	0.66	0.66	0.85	0.91	0.92	0.91	0.85	0.78	0.7	0.88	0.76	1.07
Al1_v1_07185	2.33	2.29	2.24	2.24	2.26	2.2	2.17	2.21	2.17	2.26	2.19	2.44
Al1_v1_07192	1.02	0.89	1.15	0.85	0.83	1.03	0.94	0.98	0.92	0.91	1	0.78
Al1_v1_07219	0.43	0.46	0.5	0.49	0.62	0.42	0.22	0.17	0.14	0.38	0.35	0.56
Al1_v1_07240	0.18	0.43	0.42	0.54	0.58	0.59	0.61	0.66	0.52	0.24	0.54	0.83
Al1_v1_07243	0	0	0	0	0.24	0.51	0	0.36	0	0	0	0.59
Al1_v1_07246	1.36	1.29	1.38	1.6	1.56	1.59	1.35	1.26	1.39	1.48	1.37	1.65
Al1_v1_07252	0.48	0.43	0.7	0.56	0.63	0.82	0.69	0.58	0.63	0.64	0.82	0.54
Al1_v1_07271	0.25	0.44	0.26	0.21	0.21	0.21	0.25	0.32	0.27	0.5	0.93	1.32
Al1_v1_07288	0	0	0	0	0.13	0	0	0	0	0	0	0
Al1_v1_07290	0.27	0.29	0	0.23	0.16	0.38	0.2	0	0.22	0	0	0.28
Al1_v1_07296	0	0	0	0	0	0	0	0	0	0.14	0.12	0
Al1_v1_07299	0	0	0	0	0	0	0	0	0	0	0	0.23
Al1_v1_07300	0	0	0.48	0	0.6	0	0.83	0	0	0	0.9	0
Al1_v1_07302	1.16	1.24	1.1	1.23	1.25	1.24	0.86	1.03	1.03	1.21	1.25	1.36
Al1_v1_07318	0.51	0.62	0.8	0.86	0.82	0.82	0.96	0.95	0.81	0.54	0.83	1.25
Al1_v1_07320	0.15	0	0.28	0.37	0.22	0.13	0.15	0.44	0.46	0.66	0.31	0.37
Al1_v1_07348	0.57	0.38	0.56	0.45	0.26	0.58	0.35	0.2	0.23	0.11	0.1	0.73
Al1_v1_07351	0.2	0.22	0	0	0.17	0	0	0	0	0	0.24	0
Al1_v1_07353	0	0	0	0	0	0.18	0.21	0	0	0.28	0	0
Al1_v1_07354	1.34	1.29	1.31	1.34	1.28	1.23	1.33	1.22	1.31	1.28	1.32	1.43
Al1_v1_07360	2	2	2.09	2.05	2.08	2.06	2.05	1.96	2.02	1.94	2.13	2.2
Al1_v1_07370	0.13	0	0	0	0	0	0	0	0.14	0.17	0	0
Al1_v1_07374	0	0	0	0	0.25	0	0	0	0	0	0.21	0
Al1_v1_07376	0	0	0	0	0	0	0	0	0	0	0.1	0
Al1_v1_07379	0	0	0	0.11	0	0	0.24	0	0	0.19	0.17	0
Al1_v1_07382	0	0	0	0	0.1	0	0	0	0	0	0	0
Al1_v1_07385	0	0	0	0	0	0	0	0	0	0.16	0	0.48
Al1_v1_07395	0.1	0.12	0.07	0.09	0.15	0.06	0.08	0.2	0.21	0.27	0.19	0.15
Al1_v1_07405	0.52	0.79	0.56	0.71	0.59	0.67	0.53	0.3	0.48	0.59	0.74	0.63
Al1_v1_07413	0.29	0.31	0.3	0.5	0.59	0.6	0.74	0.36	0.31	0.36	0.33	0.73
Al1_v1_07422	0.85	0.93	0.79	1.18	1.3	1.25	0.9	0.84	1.07	1.19	1.11	1.24
Al1_v1_07427	1.52	1.4	1.5	1.52	1.62	1.57	1.36	1.34	1.41	1.63	1.66	1.86
Al1_v1_07428	0	0	0	0	0	0.09	0	0	0	0	0	0.17
Al1_v1_07477	0	0.32	0.18	0	0	0	0	0	0	0	0	0.25
Al1_v1_07478	0	0	0	0	0	0	0	0	0	0.26	0	0
Al1_v1_07483	0.12	0.22	0.12	0.39	0.29	0.53	0.4	0.43	0.37	0.5	0.76	0.17
Al1_v1_07484	0.72	0.5	0.38	0.61	0.52	0.49	0.47	0.37	0.56	0.87	0.7	0.49
Al1_v1_07486	1.74	1.69	1.67	1.64	1.74	1.71	1.86	1.67	1.69	1.57	1.49	1.86
Al1_v1_07530	0.04	0	0	0	0.01	0	0	0	0	0.06	0	0
Al1_v1_07541	0	0	0	0	0	0	0	0	0	0	0.25	0
Al1_v1_07546	0	0	0	0	0	0	0	0	0	0	0.23	0
Al1_v1_07552	1.27	1.21	1.13	1.14	1.38	1.38	1.1	1.2	1.1	1.29	1.22	1.39
Al1_v1_07578	0	0.75	0	0	0.88	0	0.71	0	0	0	0.78	0
Al1_v1_07608	0	0	0.64	0	0.42	0	0.31	0	0	0.6	0	0.43
Al1_v1_07617	1.33	1.08	0.99	1.17	1.19	1.29	1	1.1	0.82	1.21	1.12	1.11
Al1_v1_07618	0.26	0.56	0.64	0.9	0.96	1.02	0.76	0.88	0.74	0.89	0.59	0.99
Al1_v1_07626	1.64	1.67	1.66	1.52	1.59	1.54	1.49	1.33	1.33	1.64	1.49	1.52
Al1_v1_07636	0	0	0	0	0	0	0.41	0	0	0	0.46	0
Al1_v1_07637	0	0.53	0	0.43	0	0.43	0	0	0.53	0	0	0.64
Al1_v1_07640	0.2	0	0	0	0	0.16	0	0	0.22	0.26	0.49	0
Al1_v1_07652	0	0	0	0	0.1	0	0	0	0	0	0	0
Al1_v1_07661	0	0	0.17	0	0.13	0.13	0.16	0	0	0	0.19	0.23
Al1_v1_07671	0	0	0	0	1.03	0	0	0	0	0.99	0	0
Al1_v1_07694	0	0	0	0	0.29	0	0	0	0	0.33	0	0
Al1_v1_07725	1.36	1.36	1.33	1.39	1.41	1.45	1.33	1.34	1.17	1.34	1.3	1.27
Al1_v1_07734	0.02	0	0	0.01	0.01	0.03	0.01	0	0.01	0	0.02	0
Al1_v1_07739	0	0	0	0.13	0.3	0.23	0.27	0	0	0.34	0.18	0
Al1_v1_07752	0.11	0.12	0.28	0.27	0.4	0.28	0.26	0.14	0	0.66	0.3	0.28
Al1_v1_07756	0.77	0.5	0	1.1	1.01	1.08	0.83	0.81	1.24	1.24	1.3	0.86
Al1_v1_07758	0.26	0.28	0.34	0.4	0.27	0.37	0.19	0.14	0.12	0.33	0.6	0.16
Al1_v1_07759	0.35	0.37	0.36	0	0	0.17	0.34	0.43	0.71	0	0.24	1.73
Al1_v1_07760	1.91	1.74	1.83	1.84	1.86	1.85	1.78	1.8	1.76	1.96	1.96	1.8
Al1_v1_07766	0	0	0	0	0	0	0.13	0.3	0.34	0	0.27	1.45
Al1_v1_07781	0.4	0	0.62	0	0.33	0.34	0	0	0.78	0.86	1.07	0.53
Al1_v1_07808	0.23	0.53	0.1	0.77	0.72	0.86	0.52	0.56	0.42	0.75	0.67	0.97
Al1_v1_07812	0.42	0.45	0	0.36	0	0.36	0	0	0	0.52	0	0.55
Al1_v1_07824	1.1	1.16	0.94	1.07	1.17	1.11	1.03	1.06	0.98	1.05	1.11	1.16
Al1_v1_07828	0	0	0	0.72	0	0.5	0	0	0	0	0.63	0.72
Al1_v1_07840	2.24	2.61	2.19	2.13	2.17	2.14	2.36	2.33	2.28	2.23	2.26	2.73
Al1_v1_07852	0.21	0.23	0.22	0.17	0.39	0.48	0.35	0.27	0	0.44	0.68	0.3
Al1_v1_07876	1.1	1.42	1.12	0	1	1.29	1.09	1.23	0	0	0	1.28
Al1_v1_07900	1.48	1.55	1.41	1.74	1.65	1.67	1.6	1.44	1.57	1.39	1.43	1.73
Al1_v1_07908	1.35	1.31	1.24	1.47	1.38	1.35	1.04	0.58	1.14	1.29	1.16	1.19
Al1_v1_07920	0	0	0	0	0	0	0	0	0	0	0.24	0
Al1_v1_07953	1.47	1.46	1.47	1.54	1.48	1.52	1.4	1.22	1.37	1.59	1.54	1.51
Al1_v1_07957	2.85	2.86	2.85	2.87	2.85	2.82	2.76	2.66	2.71	2.82	2.85	2.89
Al1_v1_07962	0.43	0.32	0.38	0.53	0.61	0.49	0.56	0.45	0.14	0.46	0.53	0.8
Al1_v1_07979	0	0	0	0	0	0.18	0	0	0	0.28	0.41	0
Al1_v1_07982	0	0	0.27	0	0	0	0	0	0	0	0	0.36
Al1_v1_07985	0.7	0.84	0.83	0.71	0.7	0.62	0.79	0.75	0.79	0.71	0.94	0.66
Al1_v1_07992	0.65	0.63	0.56	0.75	0.65	0.66	0.64	0.71	0.51	0.49	1	0.53
Al1_v1_07999	1.9	1.91	1.93	1.83	1.84	1.85	1.86	1.89	1.85	2.09	2.01	2.39
Al1_v1_08008	0.66	0.56	0.99	0.67	0.28	0.93	0.75	0.77	0.56	0.63	0.98	0.46
Al1_v1_08020	0.13	0	0	0.26	0.1	0	0	0	0.25	0	0.15	0.32
Al1_v1_08044	0.31	0.44	0.32	0.54	0.7	0.59	0.31	0.24	0.53	0.67	0.73	0.54
Al1_v1_08066	1.45	1.49	1.45	1.56	1.41	1.46	1.44	1.34	1.41	1.27	1.29	1.52
Al1_v1_08072	0	0	0	0	0	0	0	0	0	0.51	0	0
Al1_v1_08080	1.65	1.74	1.71	1.66	1.67	1.67	1.7	1.72	1.67	1.67	1.66	1.84
Al1_v1_08101	1.45	1.45	1.44	1.52	1.41	1.39	1.42	1.52	1.35	1.47	1.37	1.61
Al1_v1_08118	2.1	2.17	2.15	2.09	2.05	2.05	2.02	2.03	2.09	2.18	2.05	2.24
Al1_v1_08126	0.46	0.33	0.4	0.44	0.36	0.61	0.34	0.38	0.49	0.55	0.51	0.42
Al1_v1_08160	1.49	1.49	1.49	1.59	1.66	1.58	1.49	1.31	1.29	1.51	1.55	1.63
Al1_v1_08175	1.13	1.2	1.12	1.16	1.08	1.23	0.94	0.91	0.91	1.16	1.07	1.14
Al1_v1_08178	1.32	1.17	1.35	1.39	1.38	1.34	1.06	0.8	1.15	1.34	1.23	1.41
Al1_v1_08192	0.97	0.96	0.89	1.11	1.17	1.19	1	0.75	0.74	0.95	0.89	0.98
Al1_v1_08221	0	0.16	0	0	0.47	0.12	0.15	0.2	0.17	0.34	0.3	0
Al1_v1_08224	1.24	1.4	1.51	1.5	1.56	1.51	1.33	1.29	1.18	1.67	1.39	1.5
Al1_v1_08242	1.94	1.88	1.98	1.81	1.88	1.93	1.84	1.89	1.88	1.83	1.95	2.1
Al1_v1_08252	0	0.31	0	0	0	0	0	0	0	0.36	0	0
Al1_v1_08270	0.24	0.48	0.33	0.33	0.2	0.2	0.5	0.3	0.26	0	0.56	0.52
Al1_v1_08271	1.73	1.99	1.74	1.61	1.57	1.62	1.66	1.7	1.64	1.58	1.6	1.8
Al1_v1_08272	1.06	0.82	0.91	1.03	0.96	1.09	0.95	0.73	0.94	0.76	0.79	0.86
Al1_v1_08279	1.3	1.24	1.3	1.32	1.3	1.37	1.4	1.34	1.31	1.33	1.23	1.4
Al1_v1_08295	0.22	0.14	0.13	0	0.31	0.31	0	0	0	0.29	0	0
Al1_v1_08322	0	0	0	0	0	0	0	0	0	0	0	0.7
Al1_v1_08325	0	0	0	0	0	0	0	0	0	0	0.37	0.91
Al1_v1_08328	0.93	0.81	0.95	0.97	1	1.03	0.94	0.81	0.95	0.83	1.07	0.84
Al1_v1_08330	0	0	0	0	0	0	0	0.24	0	0	0.55	0.9
Al1_v1_08340	0.34	0.36	0.35	0.57	0.57	0.28	0	0.62	0.88	0.63	0.58	0.45
Al1_v1_08354	0	0	0	0.76	0.8	0.77	0.22	0	0	0.68	0.71	1.07
Al1_v1_08361	1.74	1.8	1.76	1.71	1.66	1.69	1.7	1.7	1.76	1.67	1.67	1.87
Al1_v1_08371	0.7	0.67	0.64	0.92	0.78	0.81	0.72	0.54	0.82	0.87	0.77	0.77
Al1_v1_08374	1.56	1.46	1.43	1.48	1.39	1.46	1.34	1.21	1.31	1.49	1.55	1.57
Al1_v1_08390	0.67	0.73	0.62	0.69	0.45	0.7	0.22	0.71	0.6	0.72	0.15	0.31
Al1_v1_08403	1.05	0.99	1.01	1.19	1.22	1.26	1.1	1.29	1.11	1.46	1.06	1.4
Al1_v1_08411	1.51	1.44	1.47	1.48	1.46	1.41	1.33	1.42	1.32	1.42	1.45	1.53
Al1_v1_08418	0.61	0	0	0.25	0.25	0.26	0.3	0	0	0	0	0.62
Al1_v1_08420	0.92	0.96	0.69	1.18	1.25	1.26	0.66	1.21	0.96	1.5	1.36	1.26
Al1_v1_08434	2.07	1.93	2.06	2.06	2.14	2.08	1.8	1.77	1.7	2.08	2.01	2.19
Al1_v1_08441	0.14	0.15	0.14	0.33	0	0	0	0	0	0	0.28	0.33
Al1_v1_08442	1.24	1.25	1.25	1.22	1.15	1.2	1.06	1.08	1.07	1.14	1.16	1.23
Al1_v1_08455	0	0	0	0	0	0	0	0	0	0.22	0	0
Al1_v1_08475	1.03	1.24	1.09	1.17	1.2	1.22	1.14	1.04	1.06	0.86	0.98	1.31
Al1_v1_08481	1.11	1.28	1.1	1.24	1.13	1.15	1.12	0.79	0.91	1.32	1.21	1.12
Al1_v1_08495	1.2	1.07	1.12	1.21	1.31	1.31	1.24	1.19	1.1	1.43	1.39	1.07
Al1_v1_08515	0.76	0.76	0.61	0.73	0.73	0.75	0.37	0.35	0.33	0.56	0.54	0.6
Al1_v1_08522	0.25	0	0.15	0.12	0.35	0.41	0.14	0	0.27	0	0	0.21
Al1_v1_08528	0	0	0	0	0	0	0	0	0	0	0.52	0
Al1_v1_08534	1.67	1.6	1.66	1.61	1.71	1.75	1.63	1.6	1.6	1.8	1.76	1.71
Al1_v1_08553	1.53	1.54	1.52	1.48	1.35	1.43	1.44	1.48	1.53	1.42	1.5	1.63
Al1_v1_08591	0	0.3	0	0	0.23	0	0.44	0	0	0	0.5	0
Al1_v1_08593	0.38	0.25	0	0.5	0.32	0.57	0.23	0	0.25	0.29	0.54	0.5
Al1_v1_08601	1.14	1.3	1.08	1.23	1.17	1.21	1.35	1.25	1.28	0.91	0.97	1.52
Al1_v1_08605	0.91	0.89	1.02	1.02	1.2	1.16	1.03	0.87	0.76	1.03	1	1.11
Al1_v1_08659	0.26	0.11	0.33	0.27	0.27	0.22	0	0.14	0.12	0.33	0.52	0.16
Al1_v1_08661	0	0.15	0.15	0.28	0	0.11	0	0	0	0	0	0.34
Al1_v1_08672	0.37	0.3	0.33	0.44	0.31	0.42	0.39	0.35	0.55	0.29	0.43	0.53
Al1_v1_08674	0.45	0	0	0	0.38	0	0	0	0.49	0.55	0.51	0
Al1_v1_08678	0.15	0	0.14	0	0.27	0.11	0.13	0.18	0	0.18	0	0
Al1_v1_08679	0.49	0	0	0.42	0.62	0	0.48	0	0	0	0.93	0
Al1_v1_08685	0	0	0.56	0.69	0.47	0.47	0	0	0.38	0	0	0.69
Al1_v1_08689	1.37	1.3	1.3	1.36	1.32	1.37	1.34	1.28	1.34	1.28	1.25	1.44
Al1_v1_08701	0.16	0	0	0	0.12	0.23	0	0	0	0.2	0.31	0
Al1_v1_08729	1.18	1.37	1.12	1.1	1.15	1.2	1.21	1.34	1.37	1.21	1.25	1.29
Al1_v1_08757	0	0.74	0	0	0	0	0	0	0	0.97	0	0
Al1_v1_08775	1.63	1.67	1.62	1.57	1.5	1.55	1.33	1.31	1.32	1.51	1.53	1.64
Al1_v1_08777	0.18	0.19	0.18	0.3	0.41	0.34	0.17	0.13	0.11	0.31	0.34	0.25
Al1_v1_08788	0.37	0.3	0.34	0.38	0.44	0.52	0.32	0.21	0.18	0.46	0.54	0.38
Al1_v1_08792	0.9	0.81	0.92	0.98	0.9	0.86	0.69	0.38	0.89	1.03	0.91	0.76
Al1_v1_08795	0	0	0	0.13	0	0	0	0	0	0.21	0.18	0.57
Al1_v1_08799	0	0	0.51	0.78	0	0.89	0.49	0	0.53	0	0	0.89
Al1_v1_08811	1.22	1.34	1.21	1.27	1.31	1.28	1.21	1.03	1.16	1.4	1.27	1.26
Al1_v1_08815	0	0	0.55	0	0	0	0	0	0	0	0	0.64
Al1_v1_08818	1.46	1.55	1.5	1.29	1.24	1.2	1.13	0.84	1.08	1.38	1.37	1.77
Al1_v1_08834	0	0	0	0	0.33	0	0	0	0	0.48	0.44	0
Al1_v1_08905	0	0.57	0.36	0.29	0.59	0.39	0.21	0	0.23	0.44	0.4	0.6
Al1_v1_08923	0	0	0	0.69	0	0.84	0.54	0	0.97	0.65	0	0
Al1_v1_08951	1.61	1.75	1.64	1.62	1.58	1.65	1.67	1.46	1.54	1.58	1.58	1.71
Al1_v1_08967	0	0	0	0	0	0.45	0	0	0	0	0.06	1.09
Al1_v1_08984	0.57	0.78	0.47	0.5	0.38	0.45	0.7	0.21	0.4	0.74	0.42	0.66
Al1_v1_08995	0	0	0	0	0.37	0.57	0	0	0.69	0	0	0.57
Al1_v1_08999	0.1	0.27	0.26	0.2	0.3	0	0.4	0.38	0.2	0.13	0.5	0.34
Al1_v1_09001	1.7	1.9	1.72	1.68	1.73	1.7	1.71	1.59	1.73	1.81	1.8	1.79
Al1_v1_09007	0.35	0.38	0.37	0.69	0.59	0.3	0	0	0.38	0.8	0.61	0.48
Al1_v1_09010	0.44	0	0	0.37	0.37	0.38	0	0	0	0	0.71	0.57
Al1_v1_09024	0.61	0.43	0.62	1.02	0	0.91	0.93	0.86	0.64	0.87	0.45	1.11
Al1_v1_09025	0	0	0	0	0.59	0	0	0	0	0	0	0
Al1_v1_09035	1.33	1.3	1.23	1.54	1.61	1.53	1.5	1.34	1.32	1.47	1.38	1.86
Al1_v1_09041	0	0	0	0	0	0	0	0	0.49	0	0.51	0.53
Al1_v1_09049	0.25	0	0.26	0.12	0.5	0.12	0.34	0.32	0.28	0.32	0.39	0
Al1_v1_09052	0	0	0	0	0	0	0	0	0	0	0	0.08
Al1_v1_09060	0	0	0.51	0	0.42	0	0	0	0	0.6	0	0
Al1_v1_09069	1.73	1.61	1.8	1.62	1.64	1.64	1.61	1.62	1.57	1.62	1.63	1.82
Al1_v1_09072	0	0	0	0	0	0	0	0	0	0	0	0.39
Al1_v1_09104	0.58	1.22	0.84	1.12	1.4	1.16	1.25	0.95	1.02	1.43	0.98	1.41
Al1_v1_09113	1.41	1.49	1.39	1.58	1.44	1.42	1.62	1.69	1.74	1.26	1.35	1.78
Al1_v1_09123	1.41	1.65	1.48	1.64	1.67	1.58	1.56	1.39	1.4	1.65	1.73	1.54
Al1_v1_09124	0	0.32	0	0.25	0	0	0	0	0	0	0.34	0
Al1_v1_09146	0	0	0	0	0	0	0	0	0	0	0.29	0
Al1_v1_09156	1.37	1.36	1.36	1.6	1.6	1.64	1.54	1.51	1.35	1.66	1.67	1.64
Al1_v1_09159	0.32	0.34	0.46	0.4	0.39	0.29	0.15	0.2	0.23	0.42	0.38	0.55
Al1_v1_09168	2.38	2.31	2.39	2.37	2.42	2.4	2.39	2.4	2.3	2.44	2.42	2.48
Al1_v1_09182	0.92	0.92	0.83	1.15	1.15	1.1	1.01	0.8	0.93	1.15	1.11	1.22
Al1_v1_09207	1.39	1.22	1.26	1.38	1.28	1.22	0.9	0.98	1.06	1.21	1.3	1.41
Al1_v1_09210	0.44	0.59	0.58	0.65	0.76	0.23	0.27	0.67	0.48	0.93	0.93	0.72
Al1_v1_09212	0.05	0.05	0.05	0.07	0	0	0	0.07	0.06	0	0	0.46
Al1_v1_09215	0	0.56	0	0	0	0	0	0	0	0.64	0	0
Al1_v1_09217	0.76	0.79	0.76	1.03	1.01	1.05	0.95	0.92	0.69	1.16	1.14	1.22
Al1_v1_09219	0.43	0.53	0.55	0.85	0.77	0.82	0.77	0.6	0.49	0.74	0.83	0.9
Al1_v1_09226	1.04	1.04	1.09	1.2	1.33	1.12	1.12	1.13	1.13	1.17	1.16	1.22
Al1_v1_09247	0	0.12	0	0.12	0.16	0.19	0.06	0.08	0.25	0.25	0	0
Al1_v1_09251	0.45	0.26	0	0.11	0.2	0.2	0.13	0	0	0.49	0	0.2
Al1_v1_09261	0.16	0.81	0.53	0.31	0	0	0.27	0.21	0	0.21	0	0.95
Al1_v1_09268	0.53	0.56	0.62	0.76	0.67	0.72	0.2	0.71	0.37	0.84	0.73	1.06
Al1_v1_09287	0	0	0	0.57	0.95	0	0	0.76	0.69	0.76	0	0.81
Al1_v1_09331	1.15	1.14	1.29	1.3	1.26	1.17	1.07	1.08	1.09	1.19	1.21	1.32
Al1_v1_09357	1.42	1.38	1.49	1.4	1.44	1.37	1.23	0.85	1.04	1.48	1.44	1.85
Al1_v1_09396	0	0	0	0	0.24	0	0.17	0	0	0	0	0.25
Al1_v1_09402	0.84	0.94	1.03	0.95	0.92	0.82	0.85	0.91	0.85	0.83	1.03	1.08
Al1_v1_09409	0.83	0.46	0.72	0.77	0.56	0.62	0.43	0.99	0.74	1.14	1	1.04
Al1_v1_09415	0.86	1.01	1.03	1.13	1.11	1.13	0.83	0.75	0.88	0.95	1.03	1.16
Al1_v1_09417	0.36	0.11	0.26	0.38	0.2	0.31	0.18	0.13	0.27	0.24	0.29	0.59
Al1_v1_09421	0	0	0	0	0	0	0	0	0	0	0	0.23
Al1_v1_09422	0	0.13	0.13	0.2	0.1	0.07	0.29	0	0.13	0.16	0.28	0.18
Al1_v1_09427	0.44	0.47	0.61	0.78	0.57	0.58	0.33	0.62	0.56	0.96	0.82	0.28
Al1_v1_09437	1.21	1.12	1.22	1.2	1.18	1.22	1.23	1.11	1.32	1.25	1.36	1.47
Al1_v1_09438	1.14	1.08	0.94	1.04	1.33	1.21	1.23	1.09	0.96	1.27	1.38	1.04
Al1_v1_09439	1.24	1.34	1.37	1.38	1.38	1.28	1.12	1.34	1.24	1.34	1.32	1.25
Al1_v1_09456	0	0.52	0.5	0.63	0.63	1.04	0.71	0	0.52	0.83	0.78	0.63
Al1_v1_09460	0.49	0.47	0.36	0.54	0.55	0.47	0.39	0.34	0.19	0.46	0.37	0.38
Al1_v1_09461	1.61	1.56	1.62	1.6	1.55	1.54	1.52	1.68	1.63	1.7	1.6	1.67
Al1_v1_09473	0	1.27	0	1.13	1.13	0	1.22	0	0	0	1.6	0
Al1_v1_09474	1.01	0.94	0.92	1.09	1.12	1.11	1	0.97	0.96	1	0.9	1.21
Al1_v1_09476	0	0	0	0	0	0.21	0	0	0	0	0.28	0
Al1_v1_09477	0.32	0.59	0.58	0.88	0.88	0.84	0.56	0.6	0	0.51	0.36	0.55
Al1_v1_09487	0.6	0.48	0.46	0.68	0.46	0.72	0.76	0.43	0.57	0.93	0.73	0.59
Al1_v1_09496	0	0	0	0	0.37	0	0	0	0	0	0	0
Al1_v1_09499	0.14	0.27	0	0.12	0	0.21	0.25	0	0.16	0	0.17	0.21
Al1_v1_09503	1.27	1.24	1.35	1.18	1.24	1.23	1.22	1.29	1.27	1.23	1.32	1.53
Al1_v1_09522	1.34	1.34	1.33	1.24	1.31	1.33	1.29	1.24	1.29	1.48	1.56	1.27
Al1_v1_09528	1.24	1.26	1.18	1.29	1.2	1.2	1.16	1.05	1.2	1.48	1.32	1.31
Al1_v1_09546	0	0	0	0	0	0	0	0	0	0	0	0.51
Al1_v1_09573	0	0.35	0.34	0	0.27	0.27	0.5	0	0.35	0.61	0.37	0
Al1_v1_09574	0	0	0.13	0	0	0	0	0	0	0	0.14	0
Al1_v1_09577	0.04	0	0	0	0.01	0	0	0	0	0.06	0	0
Al1_v1_09590	0	0	0	0	0	0	0	0	0	0	0	0
Al1_v1_09592	0.04	0	0	0	0.01	0	0	0	0	0.06	0	0
Al1_v1_09595	0.11	0	0	0	0	0	0	0	0	0.09	0	0
Al1_v1_09616	1.33	1.36	1.31	1.4	1.26	1.34	1.22	1.26	1.18	1.35	1.36	1.29
Al1_v1_09628	0.47	0	0.31	0	0.61	0.41	0.29	0.37	0.32	0.58	0.34	0
Al1_v1_09639	1.23	1	1.05	1.31	1.29	1.39	0.91	0.93	0.56	0.98	0.97	1.12
Al1_v1_09641	0	0.32	0	0	0	0.25	0.29	0	0.32	0	0.34	0.86
Al1_v1_09647	0.93	0.78	0.85	0.94	0.91	1.04	0.94	0.7	0.67	1.14	1.1	0.75
Al1_v1_09653	1.39	1.22	1.41	1.46	1.39	1.35	1.32	1.49	1.47	1.52	1.47	1.44
Al1_v1_09655	0	0	0	0	0.27	0	0	0	0	0	0	0
Al1_v1_09667	0	0	1.05	1.39	1.3	0	0	1.09	1.46	1.24	0.92	1.21
Al1_v1_09669	0	0	0	0	0.43	0.43	0	0	0	0	0.56	0
Al1_v1_09678	0	0	0	0	0	0	0	0	0	0	0	0.17
Al1_v1_09687	0.63	0.51	0.45	0.77	0.56	0.63	0.59	0.58	0.82	0.75	0.66	0.65
Al1_v1_09696	1.21	1.39	1.23	1.11	1.16	1.11	1.34	0.6	1.31	1.57	1.57	1.45
Al1_v1_09712	0.88	0.8	1.07	0.75	0.76	0.83	0.43	0.39	0.25	1.01	0.63	0.81
Al1_v1_09717	0.22	0	0.23	0	0	0	0	0	0.4	0.82	0.7	0.49
Al1_v1_09718	1.69	1.67	1.7	1.68	1.61	1.7	1.67	1.62	1.64	1.75	1.67	1.9
Al1_v1_09756	0	0	0	0.43	0	0	0	0	0	0	0.94	0
Al1_v1_09775	0	0	0	0	0	0	0	0	0	0	0	0.24
Al1_v1_09793	0.74	0	0.25	0.44	0.44	0.8	0	0	0	0.31	0.45	0.34
Al1_v1_09795	1.26	1.47	1.41	1.45	1.46	1.5	1.45	1.46	1.44	1.45	1.37	1.45
Al1_v1_09807	0.35	0.16	0.16	0.29	0.12	0.22	0.15	0	0.38	0.43	0	0
Al1_v1_09822	1.34	1.44	1.24	1.44	1.4	1.36	1.13	1.06	1.03	1.34	1.29	1.31
Al1_v1_09834	1.31	1.3	1.28	0.96	1.11	1.16	1.23	1.18	0.98	1.11	1.17	1.34
Al1_v1_09848	0	0	0	0.11	0	0	0	0	0.15	0	0.16	0.2
Al1_v1_09857	1.67	1.71	1.63	1.59	1.55	1.55	1.4	1.41	1.41	1.64	1.51	1.8
Al1_v1_09868	0	0	0	0.17	0	0	0	0.1	0.16	0.11	0.09	0
Al1_v1_09871	0.69	0.62	0.64	0.85	0.85	0.73	0.61	0.54	0.45	0.76	0.83	0.85
Al1_v1_09876	1.19	1.01	1.29	1.2	1.36	1.26	1.04	0.88	0.92	1.16	1.23	1.3
Al1_v1_09893	0.71	0.69	0.7	0.22	0.4	0.67	0.5	0.4	0.4	0.46	0.42	0.69
Al1_v1_09905	1.02	1.09	0.93	0.99	1.07	1.1	1.02	0.65	0.8	1.03	1.08	0.84
Al1_v1_09915	1.45	1.63	1.67	1.54	1.51	1.61	1.42	1.14	1.22	1.35	1.42	1.52
Al1_v1_09938	0.55	0.53	0.52	0.97	0.8	0.62	0.45	0.18	0.71	0.79	0.83	0.83
Al1_v1_09957	0.1	0	0	0.08	0.21	0	0.1	0	0.11	0	0	0
Al1_v1_09962	0.89	1.01	1.09	1.02	0.99	1.02	0.96	1	0.83	0.99	1.03	1.07
Al1_v1_10029	1.17	1.3	1.25	1.25	1.19	1.31	1.01	0.94	1.07	1.25	1.23	1.27
Al1_v1_10038	0	0	0.13	0	0	0	0	0	0	0	0.14	0
Al1_v1_10047	0	0.55	0.35	0	0.28	0	0	0	0.36	0	0.71	0.45
Al1_v1_10061	0	0	0	0.09	0.11	0.03	0.07	0.05	0.08	0.22	0.05	0.06
Al1_v1_10062	0.24	0	0.25	0.33	0	0.2	0.24	0	0	0.49	0.28	0.65
Al1_v1_10090	0	0	0	0	0	0	0.24	0	0	0	0.45	0
Al1_v1_10091	0.58	0.62	0	0	0	0	0.82	0	0	0	0	0.74
Al1_v1_10094	0	0	0	0	0	0	0	0	0	0	0	0.23
Al1_v1_10115	0.55	0	0	0.3	0.17	0.4	0	0	0.5	0.66	0.4	0.3
Al1_v1_10126	0.72	0.84	0.7	0.74	0.65	0.91	0.32	0.67	0.51	0.86	0.7	0.72
Al1_v1_10156	0.76	0.77	0.86	0.77	0.91	0.8	0.7	0.5	0.66	0.88	0.75	0.65
Al1_v1_10162	1.01	1.09	0.79	1.21	1.28	1.27	1.18	0.92	0.99	1.35	1.17	1.31
Al1_v1_10168	0.31	0.25	0	0.1	0.26	0.42	0.13	0.17	0.25	0	0	0.32
Al1_v1_10175	0.42	0.57	0.6	0.55	0	0.59	0.34	0.51	0.58	0	0.39	0.79
Al1_v1_10187	0.32	0	0.51	0.26	0.26	0	0	0.39	0	0	0	0.43
Al1_v1_10202	0.18	0.2	0	0.42	0	0.26	0.18	0.5	0.44	0.24	0.46	0
Al1_v1_10210	0.56	0.69	0.58	0.31	0.71	0.72	0.44	0.35	0.4	0.67	0.56	0.49
Al1_v1_10225	0.17	0.31	0	0	0	0	0.16	0	0.18	0	0.19	0.88
Al1_v1_10232	0	0	0	0	0.43	0	0	0	0	0	0.18	0
Al1_v1_10236	0.16	0.17	0.17	0.13	0.18	0	0	0.21	0.24	0.21	0.1	0.13
Al1_v1_10273	0.34	0	0.67	0.28	0.74	0.29	0.52	0	0	0.77	0.38	0.45
Al1_v1_10285	1.52	1.39	1.56	1.51	1.52	1.57	1.58	1.48	1.61	1.65	1.69	1.87
Al1_v1_10288	1.51	1.18	1.48	1.34	1.35	1.37	1.33	1.17	1.3	1.49	1.61	1.65
Al1_v1_10289	0.2	0	0.58	0.23	0.16	0.09	0.39	0	0.12	0.15	0.44	0
Al1_v1_10295	0.88	0	1.34	0.79	0	1.22	0.87	1.45	0	0	0	1.5
Al1_v1_10296	1.05	0.8	0.8	0.99	1.01	1.02	0.82	0.34	0.62	0.84	1.01	0.8
Al1_v1_10303	0.96	1.13	1.12	1.02	0.91	0.88	0.96	0.92	1.03	0.91	1.13	1.12
Al1_v1_10307	1.16	0.93	1.12	1	1.13	1.14	1.04	1.09	1.06	1.25	1.29	1.14
Al1_v1_10332	1.12	1.21	1.19	1.04	1	1.08	0.77	0.76	0.69	1.08	1.11	1.11
Al1_v1_10343	0.86	0.9	0.88	0.61	0.72	0.78	0.68	0	0.56	0.88	0.76	0.77
Al1_v1_10361	1.32	1.48	1.41	1.44	1.37	1.54	1.39	1.39	1.32	1.53	1.27	1.53
Al1_v1_10371	0.56	0.43	0.73	0.58	0.48	0.74	0.27	0	0.35	0.54	0.59	0.54
Al1_v1_10374	0.83	0.91	0.83	0.79	0.87	0.84	0.63	0.4	0.46	0.96	0.85	0.91
Al1_v1_10379	1.45	1.27	1.42	1.36	1.4	1.33	1.2	0.94	1.16	1.26	1.37	1.31
Al1_v1_10396	2.1	2.16	2.14	2.24	2.25	2.24	2.11	2.07	2.08	2.24	2.17	2.21
Al1_v1_10406	0.12	0.13	0.07	0	0.09	0.1	0	0	0	0.16	0.07	0
Al1_v1_10442	0	0	0	0.74	0.4	0.85	0.68	0.56	0	1.07	0.9	1.45
Al1_v1_10452	0.19	0	0	0	0.15	0	0	0	0	0.25	0	0
Al1_v1_10457	0.32	0.29	0.09	0.13	0.07	0.18	0	0	0.24	0.5	0	0.13
Al1_v1_10470	0	0	0.91	0	1.23	0.81	0	0	0	0	0	0
Al1_v1_10479	1.04	1.06	1.02	1.1	1.23	1.27	0.98	1.02	0.82	1.18	1.14	0.94
Al1_v1_10480	1.25	1.39	1.5	1.32	1.14	1.22	1.11	1.13	1.33	1.42	1.36	1.59
Al1_v1_10487	0.22	0.76	0.44	0	0.31	0.1	0.42	0.84	0.51	0.38	0.26	0.8
Al1_v1_10488	0.22	0.08	0.11	0.26	0.08	0.22	0.2	0.19	0.22	0.24	0.19	0.15
Al1_v1_10489	1.18	1.07	1.2	1.28	1.35	1.3	0.93	0.8	1.03	1.32	1.13	1.28
Al1_v1_10491	2.24	2.26	2.22	2.2	2.19	2.2	2.14	2.22	2.19	2.09	2.1	2.36
Al1_v1_10493	1.02	1.15	1.12	1.29	1.3	1.33	1.17	0.98	1.16	1.4	1.17	1.39
Al1_v1_10511	0	0	0	0.16	0.52	0.29	0.33	0	0	0.26	0.23	0.29
Al1_v1_10513	0.31	0.33	0.5	0.5	0.53	0.57	0.22	0.68	0.61	0.73	0.88	0.19
Al1_v1_10525	1.11	1.56	1.01	1	0.95	0.95	1.32	1.07	1.29	0.93	0.98	1.45
Al1_v1_10528	0.21	0.53	0.3	0.43	0.64	0.57	0.28	0.55	0.31	0.36	0.24	0.73
Al1_v1_10548	0.71	0.86	0.73	0.62	0.53	0.7	0.6	0.38	0.7	0.23	0.61	0.92
Al1_v1_10573	0.29	0	0	0	0	0	0.17	0	0.19	0.37	0	0
Al1_v1_10590	0	0	0	0	0.17	0	0	0	0	0	0	0
Al1_v1_10596	0.33	0.59	0.53	0.11	0.44	0.28	0.4	0.41	0.15	0.31	0.45	0.2
Al1_v1_10604	0	0	0.92	0	0	0	0	0.72	0	0	0.33	0.53
Al1_v1_10608	0.56	0.63	0.46	0.52	0.33	0.55	0.65	0.54	0.6	0.86	0.44	0.29
Al1_v1_10619	0	0	0	0	0	0.18	0	0	0	0.67	0.18	0
Al1_v1_10636	0	0.14	0	0.26	0.1	0.19	0	0.29	0	0.17	0.26	0.32
Al1_v1_10646	0.18	0.19	0	0.25	0	0.15	0.17	0	0	0	0.2	0.25
Al1_v1_10681	0.22	0	0	0.18	0.18	0.18	0	0.28	0.59	0	0.25	0.61
Al1_v1_10689	1.72	1.78	1.75	1.85	1.78	1.78	1.92	1.9	1.98	1.64	1.75	2.02
Al1_v1_10696	0	0	0	0	0.09	0	0	0	0	0	0	0
Al1_v1_10699	0	0.26	0	0	0	0	0	0	0	0	0	0.34
Al1_v1_10703	0.24	0.54	0.25	0	0	0	0	0	0	0	0	0.34
Al1_v1_10716	0	0	0	0	0.11	0	0	0	0	0	0	0
Al1_v1_10729	0	0	0	0	0.13	0	0	0	0.17	0.35	0	0
Al1_v1_10733	0	0	0.03	0.03	0.1	0.03	0.03	0	0.04	0	0	0.05
Al1_v1_10742	0	0	0	0	0	0	0.1	0	0.11	0.24	0.61	0.26
Al1_v1_10744	0	0	0	0	0	0	0	0	0.38	0.44	0	0
Al1_v1_10782	0.04	0	0	0	0.01	0	0	0	0	0.06	0	0
Al1_v1_10792	0.57	0.85	0.83	0.87	0.91	0.78	0.45	0.55	0.61	1.05	0.73	0.83
Al1_v1_10803	0	0.93	0.66	0.95	0	0	0	0	0.68	0	1.12	0
Al1_v1_10807	0	0.42	0	0.24	0.68	0.25	0.38	0.22	0	0	0.44	0.25
Al1_v1_10822	1.56	1.88	1.33	1.86	1.89	1.94	1.8	1.55	1.79	2.14	1.76	2.02
Al1_v1_10823	1.64	1.44	1.63	1.43	1.18	1.25	0	0	1.17	1.75	1.69	1.99
Al1_v1_10828	1.77	1.85	1.72	1.84	1.9	1.85	1.68	1.4	1.62	1.7	1.78	1.64
Al1_v1_10829	0.61	0.53	0.67	0.49	0.74	0.74	0.75	0.72	0.69	0.81	0.61	0.43
Al1_v1_10832	0	0.67	0.2	0.59	0.35	0.15	0.32	0.24	0.61	0.69	0.23	0.27
Al1_v1_10840	2.05	2.04	1.99	2.25	2.17	2.19	1.85	1.87	1.87	2.12	2.07	2.18
Al1_v1_10841	0.13	0	0	0	0	0.19	0	0	0	0.17	0	0
Al1_v1_10848	0.87	0.76	0.83	0.94	0.85	1.02	0.66	0.47	0.58	0.97	1.06	0.67
Al1_v1_10856	0.65	0.5	0.7	0.68	0.66	0.58	0.81	0.52	0.62	0.86	0.58	0.59
Al1_v1_10863	0	0	0	0	0	0	0.08	0	0	0.58	0	0
Al1_v1_10880	0.52	0.78	0.87	1	0.76	0.77	0.4	0.31	0.65	0.8	0.75	0.67
Al1_v1_10894	0	0	0	0	0	0	0.37	0	0	0	0	0.5
Al1_v1_10915	0.51	0.46	0	0.37	0	0.51	0.19	0	0.47	0	0.23	0.28
Al1_v1_10931	0	0	0	0.18	0.4	0	0	0	0	0	0	0
Al1_v1_10935	2.46	2.53	2.49	2.55	2.6	2.67	2.4	2.44	2.28	2.75	2.67	2.62
Al1_v1_10940	0	0	0	0	0	0	0	0	0	0.33	0	0
Al1_v1_10941	1.28	1.53	1.28	1.47	1.54	1.63	1.51	1.43	1.36	1.55	1.65	1.55
Al1_v1_10945	0.48	0.39	0	0.64	0.81	0.85	0.47	0.16	0.51	0.63	0.76	0.83
Al1_v1_10951	0.27	0.28	0	0.79	0.42	0.22	0.49	0.33	0	0	0	0.73
Al1_v1_10954	0.62	0.53	0.51	0.56	0.6	0.78	0.8	0.52	0.58	0.3	0.87	0.56
Al1_v1_10957	0	0.87	0	0	0	0	0	0	0	0	0.56	0.7
Al1_v1_10963	0	0	0	0	0	0	0	0	0	0	0	0.37
Al1_v1_10965	1.67	1.47	1.8	1.97	2.01	1.99	1.51	1.61	1.57	1.91	1.77	1.96
Al1_v1_10970	0	0	0	0	0.13	0	0	0	0	0	0	0.17
Al1_v1_10971	0	0	0	0	0	0	0	0	0	0	0	0.58
Al1_v1_10975	0	0	0	0	0	0	0	0	0	0	0	0.28
Al1_v1_10981	0.32	0.34	0	0	0.26	0.27	0.31	0	0	0	0	0.79
Al1_v1_10982	0	0	0	0	0	0.11	0.07	0.1	0	0	0.32	0.11
Al1_v1_11011	0	0	0.21	0.29	0	0.29	0	0	0	0	0	0.58
Al1_v1_11013	2.16	2.1	2.24	2.14	2.16	2.16	1.92	2.01	1.98	2.25	2.27	2.2
Al1_v1_11015	1.72	1.98	1.91	1.98	2.13	2.09	2.01	1.68	2.03	2.12	2.16	2.04
Al1_v1_11022	0	0.15	0	0.16	0.23	0.17	0.14	0.13	0	0.18	0.15	0.2
Al1_v1_11041	1.61	1.31	1.52	1.56	1.52	1.64	1.41	1.34	1.35	1.79	1.76	1.76
Al1_v1_11042	0.02	0.02	0	0	0	0.02	0.01	0	0	0	0.23	0.01
Al1_v1_11068	0	0	0	0	0	0	0	0	0	0	0	0
Al1_v1_11071	0	0	0	0	0.08	0	0	0	0	0	0	0
Al1_v1_11076	0	0	0	0.14	0	0	0	0	0	0	0	0.14
Al1_v1_11089	0.3	0	0	0	0.25	0	0	0	0	0	0	0.41
Al1_v1_11092	0	0	0.05	0	0	0	0	0	0	0.29	0.32	0
Al1_v1_11094	0.06	0.26	0	0.07	0	0.21	0.03	0	0	0	0.17	0
Al1_v1_11099	0	0	0	0	0.18	0	0	0	0	0	0	0
Al1_v1_11136	0	0.53	0	0	0	0	0	0	0	0	0	0.43
Al1_v1_11139	0	0.13	0	0	0	0	0	0	0	0	0	0.17
Al1_v1_11156	0.18	0	0.18	0.14	0.25	0.25	0.17	0	0.19	0	0.44	0
Al1_v1_11192	0.04	0	0	0	0.01	0	0	0	0	0.06	0	0
Al1_v1_11211	0.04	0	0	0	0.01	0	0	0	0	0.06	0	0
Al1_v1_11219	0	0	0	0	0	0	0	0	0	0	0	0
Al1_v1_11224	0	0	0	0	0	0	0	0	0	0	0	0.15
Al1_v1_11227	0	0	0	0	0.15	0.15	0	0	0	0	0	0.26
Al1_v1_11228	0.19	0.2	0	0.15	0.26	0	0.18	0	0	0.24	0.22	0
Al1_v1_11244	0.33	0.21	0.34	0	0.51	0.16	0.33	0	0	0.41	0.23	0.28
Al1_v1_11248	0.13	0	0	0	0.1	0	0	0	0	0	0	0.18
Al1_v1_11259	0.33	0.42	0.52	0.62	0.48	0.44	0.39	0.31	0.43	0.67	0.7	0.65
Al1_v1_11300	0.97	0.7	0.97	0.87	0.78	0.85	0.61	0	0.32	0.93	0.79	1.15
Al1_v1_11307	2.25	2.21	2.2	2.22	2.25	2.22	2.15	2.17	2.15	2.28	2.2	2.31
Al1_v1_11319	1.35	1.3	1.34	1.25	1.41	1.31	1.1	1.03	1.12	1.35	1.39	1.24
Al1_v1_11328	2.24	2.36	2.24	2.17	2.21	2.16	1.96	1.96	1.98	2.23	2.17	2.13
Al1_v1_11334	0.44	0	0.45	0	0	0	0.43	0	0	0	0.49	0
Al1_v1_11336	0.39	0.41	0.4	0.82	0.64	0.9	0.91	1.04	0.96	0	0.65	1.57
Al1_v1_11340	2.19	2.09	2.15	2.12	2.14	2.12	2.09	2.12	2.12	2.09	2.15	2.33
Al1_v1_11353	1.12	1.06	1.14	1.11	1.39	1.26	1.18	1.03	1.35	1.36	1.54	1.76
Al1_v1_11354	0	0	0	0.09	0	0	0.06	0	0	0.08	0.14	0
Al1_v1_11373	0.24	0	0	0.33	0	0.2	0	0.3	0.26	0.61	0.56	0.33
Al1_v1_11378	1.12	1.03	0.99	1.15	1.16	1.24	0.86	0.64	0.74	1.17	0.99	1.03
Al1_v1_11380	0	0	0.32	0.41	0.53	0.26	0.48	0	0	0	0.35	0.77
Al1_v1_11388	1.24	1.36	1.47	1.2	1.42	1.41	1.33	1.33	1.1	1.25	1.38	1.59
Al1_v1_11389	0.97	1.32	1.12	0.8	0.9	0.88	0.88	0.77	0.88	0.97	0.72	1.22
Al1_v1_11398	0.97	0.75	0.76	0.94	0.94	0.86	0.54	0.75	0.58	0.87	0.74	0.98
Al1_v1_11432	0.55	0.7	0.88	0.74	0.92	0.9	0.98	0.48	0.71	0.82	0.85	0.79
Al1_v1_11435	0.12	0	0	0	0.18	0	0	0	0.14	0	0	0
Al1_v1_11454	0.59	0.65	0.5	0.67	0.96	0.8	0.43	0.66	0.42	0.8	0.84	1.03
Al1_v1_11466	0	0.43	0	0.34	0	0	0	0	0	0.49	0	0
Al1_v1_11472	0.55	0.77	0.64	0.74	0.74	0.75	0.73	0.56	0.63	0.89	0.81	0.7
Al1_v1_11491	1.21	1.11	1.22	1.12	1.1	1.14	1.16	1.2	1.19	1.37	1.18	1.14
Al1_v1_11516	0.23	0.47	0	0.81	0.68	0.8	0.61	0.53	0.41	0.54	0.84	0.81
Al1_v1_11531	1.54	1.29	1.54	1.66	1.59	1.57	1.24	1.27	1.25	1.39	1.41	1.68
Al1_v1_11564	2.46	2.41	2.47	2.48	2.51	2.5	2.48	2.49	2.54	2.26	2.3	2.72
Al1_v1_11581	0	0	0	0	0	0.35	0	0	0.44	0.51	0	0
Al1_v1_11602	1.45	1.41	1.4	1.52	1.48	1.46	1.44	1.42	1.44	1.48	1.51	1.5
Al1_v1_11611	0	0	0.12	0.09	0	0	0.11	0.15	0	0	0	0.17
Al1_v1_11630	1.03	0.98	0.95	1.09	1.03	1.12	1	0.93	1.05	0.98	0.95	1.08
Al1_v1_11671	2.33	2.54	2.31	2.28	2.37	2.44	2.47	2.49	2.41	2.33	2.33	2.46
Al1_v1_11684	0.76	0.79	0.88	0.91	1.07	1.09	0.82	0.84	0.72	1.17	1.13	0.8
Al1_v1_11713	0.29	0.31	0.47	0.45	0.55	0.14	0.52	0	0.41	0.36	0.51	0.39
Al1_v1_11717	0.1	0.27	0.32	0.26	0.21	0.15	0.31	0.13	0.2	0.39	0.21	0
Al1_v1_11723	0	0	0	0.4	0	0	0	0	0	0.37	0.33	0
Al1_v1_11741	1.12	1.11	1.04	1.07	0.98	1.21	1.11	0.68	1.29	1.02	1.15	1.49
Al1_v1_11752	1.94	1.84	1.9	1.92	1.91	1.87	1.64	1.58	1.65	1.8	1.86	1.84
Al1_v1_11772	1.35	1.5	1.26	1.38	1.35	1.36	1.38	1.28	1.35	1.39	1.33	1.38
Al1_v1_11783	0	0	0	0.3	0	0	0	0	0	0.44	0.4	0
Al1_v1_11784	0.18	0.11	0.28	0.08	0.11	0.14	0.14	0.07	0.15	0	0.16	0.34
Al1_v1_11786	1.52	1.66	1.59	1.55	1.45	1.49	1.52	1.5	1.54	1.49	1.46	1.62
Al1_v1_11796	0.5	0.44	0.71	0.61	0.89	0.8	0	0	0.45	0.88	0.94	0.67
Al1_v1_11810	0.52	0.55	0.64	0.57	0.41	0.38	0.38	0.34	0.51	0.34	0.49	0.87
Al1_v1_11824	0.19	0	0.2	0.27	0.36	0.36	0	0	0	0	0.22	0.44
Al1_v1_11837	0.89	0.93	0.78	0.82	0.83	0.77	0.64	0.17	0.65	0.64	0.83	0.68
Al1_v1_11838	0.25	0.37	0.32	0.32	0.2	0.34	0.34	0.35	0.25	0.35	0.28	0.38
Al1_v1_11840	0.44	0.62	0.67	0.81	0.81	0.82	0.72	0.34	0.77	0.42	0.58	0.71
Al1_v1_11864	1.09	1.24	1.05	1.18	1.13	1.03	1.14	1.08	1.12	1.34	1.06	0.92
Al1_v1_11867	2.17	2.22	2.22	2.25	2.25	2.23	2.31	2.28	2.38	2.23	2.2	2.68
Al1_v1_11870	0.54	0.41	0.24	0.47	0.46	0.67	0.31	0.3	0.14	0.39	0.43	0.19
Al1_v1_11910	0	0	0	0	0	0	0	0	0	0	0	0
Al1_v1_11915	0	0	0	0	0.13	0	0	0	0	0	0.18	0
Al1_v1_11940	0	0	0	0.47	0.22	0	0.26	0	0	0.33	0.48	0.36
Al1_v1_11942	0.77	1.1	0.66	0.71	0.6	0.57	0.53	0.22	0.57	1.02	0.93	0.9
Al1_v1_11948	1.19	1.19	1.31	1.34	1.35	1.42	1.24	1.05	1.05	1.28	1.21	1.28
Al1_v1_11978	0.98	0.89	0.77	1.02	1.06	1.17	0.72	0.6	0.62	0.95	1.08	0.82
Al1_v1_11979	0.63	0.89	0.74	0.76	0.78	0.9	0.74	0.56	0.53	0.56	0.59	0.99
Al1_v1_11983	0.68	0.55	0.62	0.73	0.79	0.61	0.57	0.39	0.23	0.8	0.48	0.48
Al1_v1_11986	1.77	1.69	1.73	1.81	1.82	1.82	1.87	1.69	1.78	1.76	1.76	1.87
Al1_v1_12020	0	0.27	0.26	0.28	0.28	0.41	0.14	0	0.16	0.5	0.63	0.46
Al1_v1_12032	0	0.65	0.98	1.2	0.75	0.92	0	0.54	0	1.44	1.17	0.58
Al1_v1_12070	0	0	0	0	0	0	0	0	0	0	1.33	1.45
Al1_v1_12086	0	0	0.15	0	0	0	0	0	0.16	0.42	0.52	0.21
Al1_v1_12089	0	0	0	0.99	0.87	1.08	0	0.94	0.62	0.69	0.89	0.73
Al1_v1_12097	0	0	0	0	0	0	0	0	0	0	0.66	0
Al1_v1_12111	0.21	0	0.36	0	0.17	0.17	0	0	0	0	0	0.3
Al1_v1_12119	0	0	0	0	0	0	0	0	0	0	0	0
Al1_v1_12141	0	0	0	0	0	0	0	0	0	0	0	0.78
Al1_v1_12145	1.41	1.48	1.44	1.36	1.45	1.44	1.44	1.42	1.43	1.53	1.47	1.89
Al1_v1_12165	0.54	0.45	0.27	0.36	0.36	0.47	0.42	0	0.28	0.65	0.6	0.87
Al1_v1_12189	0.14	0.15	0	0	0.11	0.11	0	0	0	0.31	0.16	0.2
Al1_v1_12224	0.88	0.93	0.97	1.06	1.05	1.05	0.85	0.91	0.77	1.01	1.05	1
Al1_v1_12229	0	0	0	0.1	0.1	0.19	0.12	0	0.14	0.29	0	0
Al1_v1_12240	0	0	0.28	0.12	0.3	0.22	0	0	0	0	0.18	0
Al1_v1_12256	0.56	0	0	0	0.49	0.23	0.27	0	0.48	0	0.32	0
Al1_v1_12278	1.41	1.26	1.35	1.23	1.36	1.29	1.02	1	1.04	1.47	1.41	1.5
Al1_v1_12297	1.16	1.16	1.08	1.29	1.31	1.41	1.23	1.26	1.21	1.18	1.35	1.38
Al1_v1_12305	1.06	1.16	1.08	1.31	1.27	1.28	0.77	0.85	1.06	1.29	1.35	1.05
Al1_v1_12309	0	0	0.15	0	0	0.12	0.14	0	0	0	0.28	0.21
Al1_v1_12310	1.62	1.59	1.62	1.67	1.71	1.71	1.56	1.5	1.58	1.77	1.68	1.77
Al1_v1_12338	0.51	0.48	0.68	0.49	0.54	0.69	0.37	0.21	0.4	0.55	0.63	0.78
Al1_v1_12350	0.89	1.01	0.99	0.91	0.91	0.85	0.95	0.72	0.88	1.11	1.02	1.06
Al1_v1_12351	0	0.24	0	0.18	0	0	0	0	0	0	0	0.31
Al1_v1_12353	1.25	1.3	1.27	1.53	1.52	1.46	1.43	1.27	1.45	1.31	1.41	1.58
Al1_v1_12395	0.67	0.58	0.61	0.76	0.73	0.75	0.65	0.6	0.44	0.84	0.96	1.01
Al1_v1_12439	0	0.95	0.54	0	0.28	0.29	0	0.77	0.37	0	0.59	1.02
Al1_v1_12450	0.29	0.31	0.47	0.24	0.45	0.74	0.81	0.47	0.31	0.74	0.58	0.24
Al1_v1_12459	0	0	0	0	0	0.06	0	0	0.09	0	0	0.12
Al1_v1_12482	1.98	1.9	1.97	2.07	2.1	2.06	1.99	1.93	2.02	2.01	2	2.15
Al1_v1_12520	1.52	1.28	1.51	1.65	1.62	1.71	1.41	1.23	1.35	1.36	1.55	1.59
Al1_v1_12556	1.68	1.6	1.74	1.87	1.86	1.89	1.79	1.74	1.65	1.66	1.71	1.89
Al1_v1_12559	0	0.11	0	0.08	0.15	0	0	0	0	0	0	0.15
Al1_v1_12560	1.53	1.3	1.47	1.43	1.43	1.42	1.36	1.3	1.37	1.5	1.54	1.7
Al1_v1_12571	0.97	0.89	0.99	1	0.98	0.95	1.02	0.8	0.83	1.17	1.19	1.25
Al1_v1_12587	1.7	1.94	1.76	1.66	1.7	1.65	1.97	1.92	1.88	1.85	1.7	2.55
Al1_v1_12588	1.06	1.05	1.07	1.21	1.18	1.26	0.99	0.63	0.9	1.25	1.12	1.1
Al1_v1_12633	0	0.4	0	0	0	0	0	0	0	0	0	0.5
Al1_v1_12640	0.32	0	0.32	0	0.23	0.23	0.46	0.39	0.62	0.96	0.32	0
Al1_v1_12644	0.82	0.85	0.97	1.05	0.97	1.06	0.96	0.95	0.89	0.85	0.94	1.04
Al1_v1_12647	0	0.49	0.48	0	0	0.61	0	0	0	0	0.52	0
Al1_v1_12669	0	0	0.19	0	0.15	0	0.31	0	0.34	0.24	0.73	0.26
Al1_v1_12690	0.36	0.39	0.38	0.57	0.54	0.45	0.59	0.51	0.52	0.21	0.44	0.71
Al1_v1_12697	0	0	0	0	0	0	0	0	0	0.33	0	0
Al1_v1_12708	0.4	0.43	0.19	0.41	0.34	0.42	0.4	0.38	0	0.23	0.35	0.25
Al1_v1_12712	0	0	0	0	0	0	0	0	0	0	0.21	0
Al1_v1_12746	0	0	0	0	0	0	0	0	0	0	0	0
Al1_v1_12748	2.2	2.17	2.32	2.47	2.42	2.43	2.14	2.12	1.99	2.51	2.54	2.41
Al1_v1_12775	0	0	0.33	0.11	0	0.11	0	0	0	0	0.27	0
Al1_v1_12844	0.04	0	0.08	0.09	0.16	0.06	0.11	0.05	0.12	0.18	0.09	0.06
Al1_v1_12848	0.37	0	0	0.41	0.1	0.37	0.3	0.53	0.25	0.59	0.42	0
Al1_v1_12872	0.04	0	0	0	0.01	0	0	0	0	0.06	0	0
Al1_v1_12874	0.22	0.11	0	0.08	0.18	0	0.05	0.07	0.11	0	0	0.08
Al1_v1_12879	0.97	0.78	0.78	0.64	0.87	0.72	0.43	0.57	0.36	0.89	0.99	0.66
Al1_v1_12880	0.82	0.35	0.66	0.56	0.69	0.89	0.85	0.52	0.55	0.76	0.7	0.56
Al1_v1_12887	0.31	0	0.32	0.42	0	0.26	0.3	0	0	0.59	0	0
Al1_v1_12891	0	0	0	0	0	0.1	0	0	0	0	0.25	0.18
Al1_v1_12911	0	0	0.24	0	0.19	0.2	0.13	0	0	0	0.16	0
Al1_v1_12919	0	0.35	0.34	0.27	0.43	0	0	0	0	0.41	0.37	0.44
Al1_v1_12935	0	0	0	0	0	0	0.13	0	0	0	0	0.2
Al1_v1_12938	0	0	0	0	0	0	0.12	0	0.13	0.28	0.14	0
Al1_v1_12943	0	0	0	0	0.21	0	0	0	0	0	0	0
Al1_v1_12964	0.33	0.41	0.34	0	0.32	0.16	0.27	0.41	0.12	0.15	0	0.45
Al1_v1_12968	0	0.5	0.18	0	0	0.07	0	0	0.29	1.11	0	0
Al1_v1_12986	0	0	0.13	0	0	0	0.21	0	0.13	0	0.14	0.4
Al1_v1_13007	0.28	0.6	0.68	0.23	0.23	0	0.56	0.35	0	0.35	0.63	0
Al1_v1_13016	0.45	0.85	0.83	0.72	0.82	1.05	1.23	1.05	0.86	0.94	0.88	2.11
Al1_v1_13049	0.28	0.3	0.29	0.31	0.44	0.45	0.37	0.35	0.4	0.62	0.57	0.38
Al1_v1_13051	0.16	0	0.16	0	0.37	0.13	0.15	0.11	0	0.11	0.31	0
Al1_v1_13073	0.55	0.48	0.51	0.28	0.17	0.18	0	0.2	0.19	0	0.62	0.84
Al1_v1_13081	0	0	0	0	0	0.12	0.14	0.31	0	0	0.38	1.43
Al1_v1_13088	1.46	1.59	1.49	1.54	1.56	1.52	1.46	1.31	1.34	1.6	1.45	1.54
Al1_v1_13098	1.3	1.17	1.42	1.66	1.57	1.52	1.33	1.29	1.27	1.62	1.45	1.92
Al1_v1_13123	1.09	1.36	1.18	1.42	1.42	1.36	1.08	1.12	1.06	1.59	1.55	1.39
Al1_v1_13131	0.96	0.62	0.95	0.88	0.91	0.78	0.35	0.27	0.23	0.91	0.71	0.84
Al1_v1_13157	0.22	0.51	0.38	0.18	0.41	0.18	0.63	0.28	0.24	0.29	0.53	0.31
Al1_v1_13161	0.23	0.25	0	0	0	0.32	0	0	0	0.29	0	0
Al1_v1_13183	0	0	0	0.23	0.23	0.13	0.16	0	0	0	0	0.39
Al1_v1_13186	1.39	1.57	1.31	1.3	1.3	1.35	1.34	1.11	1.3	1.35	1.32	1.68
Al1_v1_13194	1.07	1.02	1.19	1.21	1.22	1.3	1.01	1.04	0.98	1.13	1.24	1.26
Al1_v1_13195	0	0	0	0.09	0	0	0	0	0	0.15	0	0
Al1_v1_13203	0.41	0	0	0	0.35	0	0	0	0	0.51	0.46	0
Al1_v1_13224	1.08	1	0.83	0.87	0.72	1.21	0.8	0.68	0	0.94	0.63	0.73
Al1_v1_13225	1.39	1.38	1.37	1.15	1.2	1.06	1.07	1.18	0.95	1.18	1.44	1.59
Al1_v1_13230	0.09	0	0	0	0	0	0	0	0	0.13	0	0
Al1_v1_13231	0.09	0.39	0.33	0.13	0.31	0.41	0.32	0.28	0.17	0.21	0.31	0.23
Al1_v1_13232	0.74	0.73	0.6	0.84	0.78	0.77	0.76	0.61	0.41	1.03	0.83	0.93
Al1_v1_13241	0	0	0	0.28	0.16	0.16	0	0.41	0.47	0.42	0.49	0
Al1_v1_13244	0	0	0	0	0	0.2	0	0	0	0	0.28	0
Al1_v1_13270	0	0	0.31	0.25	0	0.25	0	0	0	0.37	0.34	0
Al1_v1_13275	0	0	0	0	0.14	0	0	0	0	0	0	0.41
Al1_v1_13278	0	0	0	0	0	0.6	0	0	0	0	0.74	0
Al1_v1_13284	0	0	0	0	0	0	0	0	0	0.53	0	0
Al1_v1_13285	0.32	0.34	0	0.55	0	0	0	0	0	0	0	0.43
Al1_v1_13298	0.35	0.67	0.61	0.69	0.77	0.48	0.26	0.52	0.46	0.65	0.48	0.63
Al1_v1_13314	1.21	1.2	1.13	1.27	1.26	1.33	1.1	1	0.67	1.2	1.18	1.36
Al1_v1_13315	2.09	2.02	2.07	2.13	2.21	2.13	1.98	1.71	1.78	2.16	2	2.07
Al1_v1_13328	0.19	0.24	0.26	0.56	0.48	0.44	0.22	0.21	0.3	0.35	0.5	0.56
Al1_v1_13332	2.06	1.7	2.03	2.01	2.04	2.01	1.73	1.74	1.62	1.87	1.96	2.11
Al1_v1_13351	0	0	0	0	0	0.47	0.34	0	0	0	0.39	0.68
Al1_v1_13376	0	0	0	0.11	0	0	0	0	0	0	0.17	0.35
Al1_v1_13377	0	0	0	0	0.11	0	0	0	0	0	0.16	0
Al1_v1_13379	0.48	0.28	0.27	0.46	0.55	0.51	0.25	0.64	0.52	0.78	0.77	0.55
Al1_v1_13397	0	0.34	0	0	0.43	0	0	0	0	0	0.36	0
Al1_v1_13404	0	0	0	0.17	0.17	0	0	0	0	0	0.24	0
Al1_v1_13436	0.04	0	0	0	0.01	0	0	0	0	0.06	0	0

## Sheet: Table S5
Table S5. Transcripts (log10(TPM+1)) in the expression cluster IV.
Gene_ID	MS001	MS002	MS003	MS101	MS102	MS103	MS201	MS202	MS203	MS301	MS302	MS303
Al1_v1_00011	0	0	0	0.2	0.16	0	0	0	0	0	0	0
Al1_v1_00025	2.21	2.17	2.17	2.06	2.2	2.13	1.4	1.39	1.52	1.4	1.3	1.16
Al1_v1_00037	0.69	0.72	0.71	0.9	0.85	0.89	0.8	0.55	0.7	0.79	0.58	0.63
Al1_v1_00038	1.27	1.09	1.28	1.07	1.23	1.17	0.11	0	0.13	0.15	0.13	0.38
Al1_v1_00054	0	0	0	0	0.54	0.55	0	0	0	0	0	0
Al1_v1_00064	1.42	1.44	1.55	1.39	1.38	1.33	1.27	1.2	1.2	1.33	1.42	1.22
Al1_v1_00083	0	0	0	0.12	0	0	0	0	0	0	0	0
Al1_v1_00088	0.09	0	0.15	0.17	0.06	0	0.08	0	0	0	0	0
Al1_v1_00096	0	0	0	0	0	0.06	0	0	0	0	0	0
Al1_v1_00107	0.16	0	0.17	0.38	0.49	0.23	0	0	0	0	0	0
Al1_v1_00108	0.2	0.46	0.34	1.03	0.93	0.98	0.51	0.62	0.74	0.7	0.48	0
Al1_v1_00110	0.26	0.45	0.11	0.4	0.36	0.32	0	0.4	0.21	0	0	0
Al1_v1_00128	0	0	0	0	0	0.23	0.2	0	0	0	0	0
Al1_v1_00137	0.04	0.02	0.04	0.04	0.05	0	0.02	0	0.02	0	0	0
Al1_v1_00156	0.83	0.84	0.95	1.15	1.18	1.12	0.75	0.74	0.77	1	0.73	0.65
Al1_v1_00167	0.27	0	0.34	1.12	1.17	1	0.58	0.65	0.55	0.25	0.13	0
Al1_v1_00171	0.67	0.61	0.86	0.78	0.69	0.59	0.62	0	0.41	0.83	0.19	0.24
Al1_v1_00173	1.14	0.88	1.07	1.21	1.38	1.31	0.84	0.76	0.94	0.72	0.99	0.57
Al1_v1_00176	1.37	1.62	1.41	1.55	1.5	1.52	1.4	1.39	1.31	1.21	1.27	1.45
Al1_v1_00185	1.24	1.61	1.18	1.92	2.05	2.02	0.99	1.15	1.02	0.25	0.22	0
Al1_v1_00187	0.18	0.33	0	0.25	0	0	0	0	0	0.23	0.21	0
Al1_v1_00205	0	0	0	0.14	0	0	0	0	0	0	0	0
Al1_v1_00212	1.1	1.14	1.04	1.05	1.06	1.05	1.11	1	0.96	1.07	1.04	0.95
Al1_v1_00221	1.63	1.31	1.57	1.37	1.37	1.34	1.06	1.1	1.14	0.76	0.81	1.19
Al1_v1_00222	1.2	0.9	1.12	1.06	1.13	1.2	0.88	0.86	0.58	0.44	1	0.69
Al1_v1_00224	1.76	1.69	1.74	1.53	1.63	1.62	1.28	1.36	1.17	1.26	1.34	1.55
Al1_v1_00226	1.45	1.29	1.43	1.53	1.53	1.47	0.81	1	0.9	0.34	0.36	0.23
Al1_v1_00229	0.87	0.86	0.9	0.98	1.04	1.04	0.78	0.79	0.78	0.99	0.78	0.88
Al1_v1_00230	1.73	1.52	1.75	1.5	1.52	1.56	1.21	1.2	1.29	1.01	0.89	0.42
Al1_v1_00237	1.96	2.04	2.03	1.83	1.94	1.83	1.36	1.46	1.15	1.51	1.45	1.51
Al1_v1_00240	1.2	1.31	1.35	1.21	1.33	1.38	0.75	0.84	0.86	0.76	0.91	0.99
Al1_v1_00241	1.64	1.63	1.64	1.75	1.71	1.79	1.58	1.48	1.56	1.36	1.31	1.36
Al1_v1_00242	1.39	1.15	1.4	1.37	1.4	1.38	1.15	1.15	1.17	1.21	1.28	1.22
Al1_v1_00243	0	0	0	0	0	0.7	0	0	0	0	0	0
Al1_v1_00247	1.48	1.49	1.45	1.42	1.57	1.43	1.42	1.31	1.2	1.33	1.42	1.31
Al1_v1_00249	2.03	1.68	2.03	2.09	2.09	2.14	1.83	1.78	1.67	1.36	1.39	1.41
Al1_v1_00258	0.4	0.17	0.33	0.56	0.37	0.57	0.26	0.49	0.29	0.45	0.58	0.37
Al1_v1_00259	1.4	1.29	1.43	1.34	1.37	1.37	1.32	1.36	1.45	1.11	1.17	0.82
Al1_v1_00270	0.62	0.44	0.77	0.95	0.92	0.87	0.45	0.45	0.44	0.45	0.41	0.54
Al1_v1_00298	0.26	0.16	0.56	0.93	0.94	0.91	0.9	0.65	0.58	0.83	0.7	0.47
Al1_v1_00302	0.1	0.11	0.18	0.64	0.52	0.48	0.57	0.23	0.33	0.31	0.69	0.34
Al1_v1_00305	0.57	0.45	0.63	0.55	0.55	0.56	0.6	0.62	0.52	0.43	0.69	0.3
Al1_v1_00306	0.28	0.22	0.41	0.56	0.34	0.34	0.11	0.15	0	0.15	0	0
Al1_v1_00312	1.47	1.61	1.54	1.17	1.22	1.15	1.37	1.26	0.95	1.36	1.4	1.28
Al1_v1_00319	3.1	2.89	3.12	2.84	2.89	2.91	2.2	2.08	2	2.07	2.02	2.03
Al1_v1_00324	0.66	0.89	1.05	0.99	1.01	1.03	0.65	0.49	0.65	0.39	0.45	0
Al1_v1_00332	0.89	0.94	0.79	1.02	1.2	1.13	1.19	0.99	0.84	1.12	0.96	1
Al1_v1_00334	0.58	0.45	0.46	0.63	0.56	0.59	0.57	0.45	0.53	0.5	0.56	0.49
Al1_v1_00342	1.74	1.93	1.79	1.72	1.83	1.74	1.73	1.73	1.6	1.35	1.28	1.26
Al1_v1_00345	0.16	0	0.17	0.35	0.27	0.28	0.27	0.12	0.18	0.35	0.1	0.13
Al1_v1_00365	1.83	1.7	1.9	1.64	1.72	1.72	1.47	1.33	1.34	0.84	0.87	0.66
Al1_v1_00368	1.35	1.13	1.3	2	1.95	1.95	1.49	1.34	1.4	0.95	0.87	0.64
Al1_v1_00371	1.67	1.61	1.65	1.67	1.64	1.64	1.35	1.26	1.31	1.15	1.01	1.11
Al1_v1_00374	1.49	1.32	1.48	1.33	1.64	1.56	1.34	1.04	1.12	1.42	1.47	1.25
Al1_v1_00383	1.14	1.41	1.22	1.2	1.26	1.17	1.03	1	0.87	1.24	1.18	1.1
Al1_v1_00391	1.16	1.19	1.12	1.36	1.38	1.42	1.25	1.05	1.18	1.15	1.09	1.3
Al1_v1_00393	1.03	0.94	1.2	1.41	1.37	1.4	1.07	0.94	1.05	1.24	1.18	1.14
Al1_v1_00397	0.83	0.76	0.74	0.89	0.91	0.98	0.8	0.62	1	0.66	0.83	0.51
Al1_v1_00404	1.62	1.45	1.73	1.63	1.73	1.7	1.52	1.48	1.41	1.44	1.3	1.36
Al1_v1_00409	1.31	1.47	1.23	0.96	1.11	0.94	0.25	0.73	0.74	0.51	0.59	0.55
Al1_v1_00410	1.27	1.38	1.54	1.39	1.23	1.3	0.95	1.08	0.81	1.16	1.35	0.78
Al1_v1_00411	2.06	1.88	2.03	2.05	2	1.97	1.55	1.48	1.55	1.55	1.54	1.48
Al1_v1_00423	1.67	1.67	1.77	1.62	1.58	1.55	1.26	1.17	1.09	1.42	1.35	1.23
Al1_v1_00426	2.13	2.08	2.12	2.11	2.19	2.13	1.92	1.86	1.83	1.73	1.75	1.85
Al1_v1_00434	1.66	1.65	1.66	1.65	1.68	1.68	1.52	1.46	1.52	1.33	1.42	1.44
Al1_v1_00437	0.26	0.62	0.56	0.22	0.22	0.22	0	0	0	0	0.3	0
Al1_v1_00438	2.17	2.18	2.26	2.14	2.13	2.1	2	2.07	2.12	1.9	1.85	1.72
Al1_v1_00439	3.39	3.22	3.39	3.02	3.04	3.04	2.34	2.21	2.18	2.27	2.25	2.19
Al1_v1_00440	1.8	1.81	1.85	1.57	1.68	1.58	1.38	1.31	1.33	1.17	1.13	1.27
Al1_v1_00444	0.47	0.34	0.42	0.59	0.56	0.51	0.41	0.34	0.29	0.36	0.5	0.39
Al1_v1_00450	1.94	1.85	1.91	1.81	1.88	1.83	1.7	1.62	1.63	1.77	1.78	1.88
Al1_v1_00463	0	0	0	0.78	0.97	1.05	0.31	0.4	0	0	0	0
Al1_v1_00465	1.27	1.41	1.25	1.47	1.52	1.48	1.33	1.26	1.21	1.13	1.09	1.23
Al1_v1_00472	2.47	2.41	2.53	2.39	2.35	2.36	2.25	2.13	2.21	2.16	2.1	2.27
Al1_v1_00478	0.34	0.36	0.54	0.81	0.45	0.29	0.33	0	0	0	0.38	0
Al1_v1_00479	1.06	1.18	1.24	2	1.96	1.82	1.29	1.41	1.36	1.54	1.52	1.55
Al1_v1_00488	1.47	1.48	1.51	1.37	1.3	1.32	1.19	1.13	1.2	1.1	1.17	1.31
Al1_v1_00501	1.04	0.71	0.69	0.59	0.68	0.69	0.69	0	0.82	0.44	0.4	0.47
Al1_v1_00502	1.02	1.01	1.02	1.06	1.01	1.13	0.69	0.65	0.92	0.71	0.66	0.62
Al1_v1_00508	3.02	2.95	3.04	2.8	2.86	2.85	2.54	2.57	2.52	2.5	2.36	2.5
Al1_v1_00509	3.11	2.92	3.1	2.74	2.8	2.87	2.12	2.05	1.89	1.96	1.99	1.88
Al1_v1_00513	1.9	1.36	1.79	1.61	1.69	1.61	1.46	1.35	1.36	1.49	1.58	1.46
Al1_v1_00517	2.28	2.12	2.28	2.33	2.35	2.32	2.31	2.32	2.27	2.35	2.33	2.2
Al1_v1_00520	1.39	1.21	1.34	1.1	1.3	1.28	0.83	1.03	0.86	1.01	0.99	1.17
Al1_v1_00522	0.85	1.01	0.36	0.46	0.58	0.46	0.34	0.43	0.37	0.64	0.59	0
Al1_v1_00527	1.38	1.16	1.42	1.41	1.37	1.42	1.05	1.01	1.11	1.08	0.97	1.03
Al1_v1_00532	3.37	3.2	3.39	2.96	2.99	3.01	2.27	2.21	2.06	2.12	2.06	2.08
Al1_v1_00539	0.92	0.63	0.93	1.03	0.87	0.9	0.78	0.69	0.7	0.88	0.76	0.83
Al1_v1_00545	1.24	1.1	1.21	1.31	1.57	1.44	1.19	0.89	1.17	1.15	1.46	1.07
Al1_v1_00548	0	0.61	0.34	1.12	1.24	1.19	0.63	0.41	0.46	0	0.57	0
Al1_v1_00550	1.49	1.57	1.49	1.5	1.59	1.63	1.05	1.12	0.99	0.99	0.86	0.94
Al1_v1_00552	1.65	1.49	1.64	1.34	1.47	1.44	1.01	0.89	0.81	1.36	1.34	1.23
Al1_v1_00568	2.56	2.45	2.55	2.49	2.56	2.49	2.3	2.3	2.28	2.1	2.09	1.99
Al1_v1_00569	1	0.99	1.05	1.43	1.36	1.36	1.27	1.11	1.2	1.17	1.15	1.16
Al1_v1_00574	0.91	0.77	0.97	1.04	1.07	1.06	0.89	0.91	0.93	0.88	0.9	0.86
Al1_v1_00587	2.21	2.2	2.3	2.07	2.08	2.11	1.6	1.73	1.63	1.43	1.36	1.34
Al1_v1_00591	1.13	1.12	1.14	1.14	1.27	1.24	0.76	0.83	0.79	0.99	0.43	1.04
Al1_v1_00592	1.4	1.19	1.55	1.4	1.52	1.51	1.42	1.09	0.83	0.63	0.38	0.67
Al1_v1_00596	1.66	1.61	1.55	1.55	1.56	1.46	1.27	1.3	1.19	1.45	1.1	1.35
Al1_v1_00601	1.49	1.38	1.45	1.44	1.44	1.35	1.22	1.24	1.27	1.3	1.29	1.09
Al1_v1_00602	1.78	1.89	1.64	2.15	2.04	2.14	1.99	1.96	1.9	1.82	1.67	1.69
Al1_v1_00603	1.58	1.58	1.57	1.69	1.67	1.63	1.62	1.51	1.64	1.26	1.39	1.13
Al1_v1_00605	2.99	2.85	2.97	2.74	2.76	2.75	2.6	2.63	2.57	2.52	2.47	2.26
Al1_v1_00606	1.51	1.3	1.41	1.28	1.38	1.4	0.97	0.94	0.45	0.95	0.9	0.93
Al1_v1_00607	1.38	1.16	1.35	1.89	2.01	2.02	1.9	1.83	1.78	0.76	0.96	1.09
Al1_v1_00608	1.15	1.16	1.24	1.26	1.33	1.25	1.06	0.95	0.9	0.83	0.84	0.8
Al1_v1_00610	2.37	2.51	2.34	2.36	2.36	2.36	2.34	2.34	2.31	1.94	1.95	1.99
Al1_v1_00612	1.22	1.1	1.22	1.34	1.23	1.26	1.1	1.02	1.04	0.79	0.81	0.7
Al1_v1_00614	1.35	1.32	1.35	1.42	1.4	1.44	1.41	1.23	1.31	1.21	1.28	1.25
Al1_v1_00621	0.79	0.93	1.05	0.61	0.56	0.78	0.44	0.76	0.34	0.62	0.48	0
Al1_v1_00622	1.2	1.37	1.22	1.39	1.41	1.4	0.84	0.99	0.84	0.92	0.84	0.78
Al1_v1_00631	0.9	0.91	0.85	1.04	1	0.9	0.88	0.72	0.73	0.62	0.73	0.68
Al1_v1_00633	1.16	1.02	1.17	1.15	1.05	1.06	0.85	0.72	0.81	0.99	0.91	0.83
Al1_v1_00635	2.12	2.08	2.11	2.15	2.21	2.19	2.1	2.05	2.09	1.94	1.88	1.94
Al1_v1_00638	1.33	1.41	1.41	1.35	1.35	1.29	0.92	0.63	1	1.09	0.74	0.74
Al1_v1_00644	2.14	2.03	2.14	1.12	1.22	1.3	0.33	0.42	0.22	0.26	0	0
Al1_v1_00646	1.63	1.63	1.61	1.58	1.55	1.58	1.48	1.48	1.51	1.45	1.46	1.46
Al1_v1_00648	1.57	1.41	1.49	1.39	1.47	1.39	1.3	1.15	1.34	1.18	1.23	1.13
Al1_v1_00656	1.31	1.3	1.33	1.41	1.38	1.29	1.22	1.32	1.16	1.43	1.4	0.91
Al1_v1_00660	1.3	1.32	1.17	1.23	1.33	1.31	1.18	0.9	1.03	0.75	0.76	0.33
Al1_v1_00661	1.63	1.65	1.58	1.44	1.45	1.47	1.4	1.4	1.34	1.45	1.43	1.27
Al1_v1_00662	1.35	1.29	1.32	1.37	1.45	1.5	1.14	1.13	1.03	1.22	1.12	1.03
Al1_v1_00663	1.62	1.64	1.64	1.6	1.61	1.57	1.49	1.46	1.38	1.49	1.5	1.52
Al1_v1_00664	0.39	0.19	0.31	0.65	0.4	0.33	0.17	0.22	0.42	0	0.34	0.4
Al1_v1_00667	1.19	1.24	1.17	1.14	1.12	1.16	1.02	1.03	1.01	1.08	0.99	0.75
Al1_v1_00668	1.12	1.15	1.19	1.14	1.13	1.05	0.89	0.9	0.93	0.97	1.09	1.03
Al1_v1_00676	1.15	0.78	1.1	0.86	0.96	1.01	0.93	0.77	0.95	0.94	0.67	0.62
Al1_v1_00677	0.92	0.95	0.74	0.69	0.68	0.89	0.81	0	0	0.73	0	0
Al1_v1_00679	3.4	3.24	3.41	3.15	3.17	3.18	2.55	2.43	2.4	2.23	2.18	2.14
Al1_v1_00683	1.85	1.82	1.79	1.9	1.8	1.83	1.63	1.59	1.56	1.53	1.48	1.41
Al1_v1_00684	0.3	0.5	0.31	0.41	0.41	0.53	0.3	0.81	0	0.58	0.84	0
Al1_v1_00687	2.3	2.09	2.26	1.98	1.96	1.96	1.78	1.57	1.57	1.14	1.21	0.81
Al1_v1_00691	1.79	1.67	1.84	1.56	1.58	1.52	1.18	1.26	1.06	1.15	1.04	0.71
Al1_v1_00692	1.69	1.61	1.76	1.64	1.53	1.63	1.63	1.63	1.61	1.51	1.49	1.55
Al1_v1_00693	1.26	1.09	1.24	1.35	1.36	1.31	0.81	0.84	0.69	0.81	0.71	0.7
Al1_v1_00698	0.59	0.54	0.63	0.69	0.76	0.68	0.56	0.47	0.42	0.59	0.35	0.77
Al1_v1_00699	2.35	2.14	2.37	2.36	2.4	2.41	2.36	2.22	2.17	2.05	2.05	2.29
Al1_v1_00701	1.73	1.61	1.71	1.56	1.58	1.63	1.23	1.23	1.2	1.29	1.36	1.36
Al1_v1_00703	1.09	0.95	1.08	1.1	1	1.1	0.74	0.65	0.81	0.84	0.91	0.97
Al1_v1_00706	1.35	1.35	1.42	1.51	1.45	1.57	1.24	1.24	1.18	1.39	1.09	1.13
Al1_v1_00719	0.45	0.63	0.52	0.48	0.48	0.34	0.45	0.3	0.35	0.55	0.16	0.2
Al1_v1_00720	0.51	0.29	0.45	0.93	0.89	0.92	0.69	0.81	0.39	0.92	0.62	0.49
Al1_v1_00727	0.52	0.37	0.65	0.57	0.58	0.55	0.42	0.56	0.35	0.21	0.5	0.44
Al1_v1_00730	0.36	0.17	0.28	0.52	0.56	0.61	0.26	0.44	0.39	0.53	0.31	0
Al1_v1_00744	0.7	0.61	0.69	0.62	0.64	0.71	0.79	0.69	0.65	0.5	0.6	0.17
Al1_v1_00745	1.05	1.08	1.04	1.23	1.11	1.21	1.1	0.93	1.01	0.74	0.89	1.07
Al1_v1_00752	1.36	1.43	1.29	1.47	1.43	1.49	1.3	1.29	1.31	1.34	1.12	0.61
Al1_v1_00768	2.61	2.42	2.6	2.21	2.27	2.27	1.61	1.65	1.54	1.21	0.85	0.64
Al1_v1_00773	2.09	1.95	2.16	2.09	2.13	2.16	1.65	1.55	1.62	1.81	1.66	1.74
Al1_v1_00774	1	1.3	1.01	0.82	0.74	0.83	0.72	0.4	0	0.7	0.73	0.7
Al1_v1_00778	0.93	1.01	0.87	0.95	0.94	1.06	0.79	0.74	0.78	0.91	0.75	0.69
Al1_v1_00780	1.11	1.06	0.71	1.13	1.25	1.13	0.82	1.02	0.97	0.99	0.96	0.8
Al1_v1_00781	0	0	0	0.57	0.44	0.45	0.19	0	0.22	0.26	0.23	0
Al1_v1_00789	0.15	0	0.15	0.55	0.51	0.36	0.34	0	0.28	0.2	0	0.36
Al1_v1_00795	0.28	0.42	0.12	0.52	0.6	0.46	0.39	0.15	0	0.15	0.13	0
Al1_v1_00796	0.65	0.68	0.73	0.19	0.5	0.32	0	0	0.25	0.29	0.83	0.32
Al1_v1_00803	0.95	0.92	0.85	0.94	1.04	1.01	0.74	0.44	0.46	0.44	0.18	0.36
Al1_v1_00804	1.32	1.17	1.28	1.07	0.98	1.11	0.7	0.74	0.28	0.83	0.54	0.74
Al1_v1_00806	1.4	1.2	1.44	1.41	1.39	1.33	1.34	1.37	1.24	0.8	0.82	0.81
Al1_v1_00807	1.5	1.49	1.44	1.79	1.72	1.74	1.66	1.64	1.68	1.36	1.45	1.45
Al1_v1_00809	2.13	2.02	2.15	1.99	1.91	1.92	1.73	1.81	1.82	1.74	1.72	1.73
Al1_v1_00815	0.82	0.82	0.84	1.21	1.1	1.16	0.98	0.91	0.94	0.74	0.77	0.69
Al1_v1_00823	0.92	0.78	1.03	0.96	0.81	0.99	0.72	0.33	0.4	0.64	0.51	0.36
Al1_v1_00824	2.25	2.14	2.32	2.35	2.37	2.33	2	1.94	1.94	1.91	1.81	1.75
Al1_v1_00827	0.92	0.82	0.94	1	0.94	1.02	0.69	0.61	0.7	0.73	0.73	0.58
Al1_v1_00831	1.99	1.99	1.98	2.15	2.08	2.07	1.89	1.77	1.81	1.83	1.82	1.71
Al1_v1_00836	1.35	1.46	1.37	1.17	1.07	1.11	0.92	0.79	0.72	0.8	1.17	1.23
Al1_v1_00838	1.9	1.71	1.9	1.78	1.86	1.79	1.28	1.18	1.3	1.22	1.23	1.1
Al1_v1_00839	1.18	0.94	1.25	1.26	1.25	1.29	0.99	0.94	0.56	0.85	0.99	0.9
Al1_v1_00845	1.87	1.62	1.84	1.75	1.77	1.83	1.45	1.3	1.32	1.05	1.06	0.83
Al1_v1_00848	1.23	1.01	1.25	0.63	0.77	0.93	0	0	0	0	0	0
Al1_v1_00850	1.39	1.38	1.19	1.31	1.37	1.14	0.94	0.28	0.67	0.74	0.81	0.71
Al1_v1_00854	0.27	0.43	0.42	0.96	0.82	0.88	0.79	0.63	0.51	0.81	0.74	0.53
Al1_v1_00855	0	0	0.07	0	0	0.05	0	0	0	0	0	0
Al1_v1_00857	1.58	1.37	1.5	1.5	1.45	1.53	1.16	1.17	1.12	1.37	1.22	1.2
Al1_v1_00860	1.33	1.3	1.3	1.4	1.41	1.32	1.23	1.16	1.25	1.06	1.08	1.03
Al1_v1_00863	1.62	1.73	1.68	1.7	1.64	1.63	1.65	1.57	1.66	1.66	1.54	1.41
Al1_v1_00865	0	0	0	1.15	1.26	1.14	0.28	0.27	0	0.36	0	0
Al1_v1_00867	0	0	0	1.24	1.26	1.32	0.35	0.65	0.38	0.65	0.4	0
Al1_v1_00888	0	0	0	0.26	0.11	0	0	0	0	0	0	0
Al1_v1_00890	1.26	1.26	1.15	1.55	1.52	1.47	1.3	1.22	1.32	1.46	1.54	1.24
Al1_v1_00898	1.8	1.72	1.82	1.12	1.11	1.12	0.93	0	0	0	1.01	0
Al1_v1_00910	0.12	0.13	0	0.55	0.52	0.61	0.62	0.37	0.45	0.45	0.14	0.55
Al1_v1_00911	0.29	0.31	0	0	0	0.4	0	0	0	0	0	0
Al1_v1_00913	0.87	0.41	0.93	0.88	0.85	0.51	0.58	0.77	0.91	0.84	0.84	0.74
Al1_v1_00929	1.71	1.7	1.77	1.93	1.87	1.9	1.77	1.63	1.72	1.33	1.34	1.26
Al1_v1_00930	0.73	0.68	0.85	0.82	0.8	0.8	0.66	0.62	0.54	0.4	0.37	0.27
Al1_v1_00937	0.51	0.67	0.28	0.83	0.89	0.85	0.88	0.52	0.62	0.81	0.48	0.56
Al1_v1_00950	1.92	1.88	1.96	1.87	1.88	1.88	1.68	1.73	1.56	1.78	1.7	1.66
Al1_v1_00956	1.45	1.35	1.49	1.48	1.43	1.48	1.52	1.37	1.45	1.31	1.36	1.32
Al1_v1_00958	1.59	1.52	1.47	1.42	1.44	1.39	1.35	1.25	1.26	1.4	1.45	1.31
Al1_v1_00959	1.05	1.11	1.03	1.2	1.2	1.05	1.15	0.84	0.89	0.87	1.03	0.89
Al1_v1_00963	1.89	1.58	1.86	1.68	1.72	1.79	1.49	1.38	1.52	1.48	1.57	1.69
Al1_v1_00964	1.26	1.29	1.29	1.24	1.32	1.33	1.22	1.02	1.12	1.15	1.09	1.12
Al1_v1_00969	0.84	0.61	0.91	1.03	0.81	0.92	0.5	0.29	0.47	0.43	0.46	0.5
Al1_v1_00972	1.07	0.68	1.15	0.84	0.93	1.01	0.73	0.5	0.58	0.37	0	0.54
Al1_v1_00975	1.05	1.09	1.21	1.19	1.08	1.24	0.85	0.82	0.75	0.59	0.92	0.63
Al1_v1_00984	0.76	0.91	0.66	1.3	1.15	1.15	0.66	0.81	0.83	0.93	0.93	0.61
Al1_v1_00988	0.6	0.34	0.51	0.66	0.59	0.69	0.41	0.46	0.28	0.68	0.56	0.43
Al1_v1_00993	1.47	1.57	1.4	1.45	1.52	1.45	1.45	1.34	1.21	1.33	1.28	1.17
Al1_v1_00999	1.88	1.68	1.95	1.79	1.77	1.75	1.31	1.38	1.28	1.36	1.22	1.26
Al1_v1_01001	0	0.32	0.31	0.68	0.89	0.52	0.46	0	0.5	0.37	0.84	0.61
Al1_v1_01004	2.3	2.21	2.34	1.62	1.71	1.68	1.01	1.03	0.92	0.69	0.74	0.74
Al1_v1_01007	1.3	1.21	1.3	1.26	1.2	1.29	1.23	1.28	1.22	1.15	1.19	1.17
Al1_v1_01010	2.12	2.03	2.11	1.91	1.95	1.95	1.69	1.53	1.65	1.66	1.68	1.6
Al1_v1_01016	1.79	1.93	1.82	2.01	1.94	1.95	1.89	1.86	1.79	1.57	1.56	1.78
Al1_v1_01017	0	0	0	0.55	0.86	0.47	0.25	0.64	0	0.33	0.29	0
Al1_v1_01021	2.64	2.49	2.67	2.39	2.43	2.42	2.18	2.12	2.13	2.24	2.24	2.23
Al1_v1_01023	2.03	1.91	2.01	1.86	1.86	1.92	1.66	1.71	1.58	1.54	1.54	1.56
Al1_v1_01026	0.99	0	0.52	0.43	0.64	0.65	0.49	0.6	0.54	0.61	0	0
Al1_v1_01028	1.17	0.82	1.22	1.31	1.34	1.31	0.67	0.81	0.76	0.82	1	0.81
Al1_v1_01032	1.59	1.46	1.51	1.89	1.92	1.94	1.71	1.63	1.6	1.48	1.48	1.42
Al1_v1_01035	1.04	1.18	0.91	1.28	1.18	1.17	1.16	1	1.15	1.19	1.05	1.09
Al1_v1_01038	1.03	0.74	1.11	1.24	1.23	1.17	0.79	0.47	0.57	0.78	0.62	0.68
Al1_v1_01042	0.69	0.57	0.53	0.71	0.75	0.78	0.66	0.72	0.6	0.72	0.71	0.55
Al1_v1_01043	2.15	1.99	2.2	2.11	2.12	2.14	1.74	1.63	1.72	1.58	1.65	1.46
Al1_v1_01045	0.71	0.47	0	0	0.37	0.45	0.2	0.26	0.22	0	0	0
Al1_v1_01047	1.65	1.5	1.58	1.65	1.65	1.66	1.46	1.44	1.48	1.32	1.23	1.24
Al1_v1_01054	0.91	0.81	0.95	0.94	0.83	0.99	0.68	0.67	0.65	0.8	0.73	0.83
Al1_v1_01060	0	0	0.24	0.33	0.19	0.43	0.38	0	0	0	0	0
Al1_v1_01062	0.9	0.84	0.72	0.87	0.83	0.82	0.68	0.7	0.82	0.75	0.77	0.7
Al1_v1_01066	1.12	1.17	1.14	1.13	1.19	1.25	1.01	0.96	0.98	1.15	1.03	1.04
Al1_v1_01068	0.21	0	0	0.64	0.38	0.73	0.53	0.55	0	0.27	0	0.29
Al1_v1_01075	1.04	0.98	0.8	1.59	1.72	1.7	1.19	1.15	0.92	0.5	0.45	0.45
Al1_v1_01077	1.16	1.06	1.05	1	1.02	1.08	0.8	0.52	0.68	0.56	0.55	0.52
Al1_v1_01091	0.62	0.54	0.81	0.87	0.69	0.8	0.56	0.29	0.52	0.62	0.54	0
Al1_v1_01097	2.08	1.98	2.05	1.94	1.96	1.9	1.66	1.53	1.42	1.56	1.54	1.53
Al1_v1_01115	2.15	2.13	2.14	2.17	2.19	2.15	2.14	2.13	2.12	1.98	2.02	1.99
Al1_v1_01120	0.71	0.45	0.5	0.89	0.74	0.93	0.59	0.83	0.63	0.99	0.88	0.75
Al1_v1_01133	1.69	1.75	1.7	1.65	1.66	1.56	1.13	1.04	1.09	1.21	1.2	0.93
Al1_v1_01144	0.76	0.67	0.81	0.87	0.89	0.87	0.55	0.6	0.51	0.56	0.47	0.42
Al1_v1_01148	1.09	0.99	1.13	1.19	1.17	1.2	0.92	0.78	0.91	0.83	0.85	0.88
Al1_v1_01150	1.36	1.26	1.44	1.48	1.42	1.44	0.81	0.91	0.98	0.33	0.3	0.36
Al1_v1_01157	1.34	1.08	1.29	1.03	1.05	1.11	0.57	0.86	1.09	1.03	1.01	0.81
Al1_v1_01158	2.47	2.41	2.48	2.32	2.33	2.32	2.22	2.13	2.12	2.22	2.2	2.17
Al1_v1_01172	1.84	1.69	1.79	1.84	1.75	1.86	1.75	1.76	1.67	1.76	1.65	1.62
Al1_v1_01173	3.54	3.4	3.54	3.19	3.24	3.27	2.53	2.47	2.38	2.21	2.19	2.12
Al1_v1_01175	0.56	0.26	0.51	0.4	0.42	0.43	0.19	0	0.15	0.1	0.23	0.11
Al1_v1_01184	0.3	0.16	0.15	0.17	0.17	0.17	0.2	0.19	0.16	0	0.09	0
Al1_v1_01192	0.82	0.73	0.84	1.01	1.05	0.86	0.83	0.65	0.68	0.53	0.89	0.28
Al1_v1_01196	1.13	0.9	1.07	1.4	1.27	1.32	1.27	1.36	1.23	0.89	0.71	0.46
Al1_v1_01199	0.59	0.62	0.6	0.44	0.7	0.51	0.33	0.25	0.47	0.76	0.37	0
Al1_v1_01206	1.21	1.33	1.31	1.48	1.44	1.51	1.42	1.26	1.35	1.31	1.33	1.2
Al1_v1_01210	0.44	0.6	0.62	0.79	0.83	0.85	0.58	0.44	0.5	0.66	0.68	0.54
Al1_v1_01211	0.52	0.76	0.68	1.83	1.88	1.92	1.33	1.15	1.2	0.75	0.89	0.18
Al1_v1_01222	0	0	0	0	0	0.44	0.5	0	0	0	0	0
Al1_v1_01226	0	0	0	0	0	0.34	0	0	0	0	0	0
Al1_v1_01242	2.63	2.24	2.63	2.29	2.28	2.35	1.69	1.46	1.52	1.89	1.88	2.09
Al1_v1_01247	1.84	1.74	1.89	1.73	1.77	1.86	1.55	1.49	1.53	1.37	1.38	1.45
Al1_v1_01252	1.68	1.64	1.6	1.72	1.62	1.64	1.51	1.49	1.57	1.22	1.28	1.27
Al1_v1_01254	1.71	1.72	1.72	1.72	1.85	1.81	1.76	1.81	1.64	1.7	1.73	1.45
Al1_v1_01260	0	0.48	0	0.98	0.91	1.05	0.45	0	0.49	0	0.73	0
Al1_v1_01271	1.82	1.6	1.69	1.58	1.52	1.46	1.31	1.18	1.36	1.27	1.24	1.25
Al1_v1_01273	1.79	1.64	1.91	1.48	1.46	1.48	1.33	1.26	1.35	1.19	1.07	0.81
Al1_v1_01277	2.34	2.13	2.29	2.13	2.2	2.13	1.69	1.8	1.71	1.93	2	2.2
Al1_v1_01278	0.75	0.28	0.95	0.69	0.29	0.69	0.48	0.2	0.52	0.52	0.4	0
Al1_v1_01280	1.99	1.85	1.96	2.11	2.12	2.12	1.88	1.83	1.85	2.01	1.73	1.72
Al1_v1_01288	0.74	0.79	0.74	0.79	0.69	0.71	0.75	0.63	0.49	0.67	0.55	0.71
Al1_v1_01306	0.94	0.81	0.76	0.62	0.77	0.54	0.5	0.21	0.48	0.35	0.32	0.58
Al1_v1_01323	0.62	0.64	0.72	0.92	0.78	0.8	0.73	0.6	0.77	0.48	0.55	0.55
Al1_v1_01324	0	0.2	0.44	0.6	0.72	0.5	0.42	0.4	0.21	0.52	0.47	0.43
Al1_v1_01330	0.26	0.38	0.16	0.42	0.12	0.48	0.15	0.2	0.17	0.2	0	0
Al1_v1_01332	0	0	0	0	0	0.31	0	0	0	0	0	0
Al1_v1_01347	1.25	1.24	1.37	1.14	1.16	1.22	0.95	0.92	0.86	1	0.94	0.79
Al1_v1_01351	0.97	1.09	0.69	0.91	0.68	0.73	0.71	0.68	0.76	0.89	0.73	0.47
Al1_v1_01353	1.5	1.48	1.53	1.31	1.42	1.34	1.08	0.81	0.73	0.98	0.96	0.66
Al1_v1_01358	0.38	0.31	0.39	0.67	0.74	0.73	0.48	0.42	0.18	0.12	0.26	0.39
Al1_v1_01365	0.28	0	0	0.38	0.38	0.66	0.27	0	0	0	0	0
Al1_v1_01379	0	0	0	0.12	0.21	0.29	0.15	0	0	0	0	0
Al1_v1_01380	0	0	0	0	0	0.21	0	0	0	0	0	0
Al1_v1_01383	0	0	0.22	0.18	0.17	0	0	0	0	0	0	0
Al1_v1_01386	0.22	0.23	0.22	0.18	0.4	0.4	0.21	0	0	0	0	0
Al1_v1_01392	0.42	0.38	0.13	0.35	0.51	0.36	0.12	0	0	0	0	0
Al1_v1_01421	1.12	0.89	1.2	0.89	0.91	0.85	0.43	0.39	0.41	0.29	0.54	0.32
Al1_v1_01436	0.82	0.55	0.77	0.77	0.73	0.56	0.69	0.58	0.64	0.75	0.58	0.41
Al1_v1_01438	0	0	0	0.13	0	0.13	0	0	0	0	0	0
Al1_v1_01450	0	0	0	0	0	0.07	0	0	0	0	0	0
Al1_v1_01458	0.64	0.79	0.83	1.11	1.11	0.99	0.97	0.93	0.89	0.63	0.68	0.71
Al1_v1_01459	2.08	1.93	2.08	1.8	1.94	1.92	1.47	1.44	1.38	1.3	1.28	1.01
Al1_v1_01464	3.17	3.14	3.18	2.86	2.84	2.83	2.55	2.53	2.46	2.41	2.37	2.16
Al1_v1_01465	0.3	0	0	0.47	0.78	0.62	0.17	0.23	0.19	0.23	0	0.41
Al1_v1_01466	1.36	1.12	1.41	0.75	0.4	0.83	0.36	0	0	0	0	0.31
Al1_v1_01467	0.39	0.18	0.4	0.46	0.82	0.85	0.17	0.22	0.32	0.37	0	0
Al1_v1_01471	0.75	0.81	0.56	0.84	0.75	0.84	0.63	0.7	0.52	0.44	0.45	0.69
Al1_v1_01475	0.88	0.89	0.98	1.2	1.29	1.25	1.16	1.11	1.09	0.92	0.85	0.64
Al1_v1_01477	1.09	1.02	1.09	1.25	1.19	1.11	0.83	0.77	0.63	0.71	0.89	0.75
Al1_v1_01480	1.12	0.92	1.11	1.22	1.2	1.17	0.83	0.93	0.68	0.52	0.4	0.47
Al1_v1_01496	0	0	0	0	0	0.07	0	0	0	0	0	0
Al1_v1_01497	0.37	0.13	0.44	0.73	0.85	0.86	0.69	0.57	0.56	0.63	0.66	0.49
Al1_v1_01500	1.88	1.71	1.9	0.91	1.13	1.14	0.23	0.17	0.25	0	0	0
Al1_v1_01504	0	0	0	0.16	0	0	0	0	0	0	0	0
Al1_v1_01512	0.58	0.7	0.65	0.73	0.65	0.77	0.37	0.4	0.5	0.52	0.48	0.44
Al1_v1_01514	0.99	0.84	0.9	0.93	0.99	1.05	0.76	0.68	0.83	0.88	0.85	0.95
Al1_v1_01516	1.43	1.32	1.55	1.4	1.47	1.36	1.12	0.93	0.83	1.24	1.06	1.26
Al1_v1_01517	1.65	1.48	1.72	1.42	1.5	1.39	1.01	0.73	0.54	0.61	0.32	0.23
Al1_v1_01533	0	0	0	0	0.24	0.24	0	0	0	0	0	0
Al1_v1_01536	0.67	0.66	0.78	0.8	0.73	0.81	0.7	0.67	0.66	0.51	0.49	0.5
Al1_v1_01542	1.15	1.1	1.25	1.28	1.38	1.39	1.05	1.12	0.84	0.77	0.62	0.71
Al1_v1_01545	1.1	1.12	1.1	1.09	1.06	1.03	0.74	0.77	0.72	0.71	0.85	0.48
Al1_v1_01547	0.7	0.68	0.61	0.76	0.67	0.68	0.73	0.5	0.53	0.76	0.78	0.43
Al1_v1_01550	3.33	3.14	3.33	3.02	3.02	3.03	2.34	2.25	2.21	2.17	2.14	2.14
Al1_v1_01557	1.57	1.49	1.54	1.53	1.53	1.54	1.59	1.43	1.35	1.15	1.31	1.28
Al1_v1_01559	0.27	0.21	0	0.33	0.41	0.28	0.19	0	0	0.15	0	0.37
Al1_v1_01560	0.64	0.61	0.79	0.78	0.7	0.73	0.53	0.28	0.41	0.08	0.07	0.35
Al1_v1_01563	1.07	1.23	1.1	1.49	1.57	1.63	1.35	1.29	1.32	1.42	1.29	1.09
Al1_v1_01565	0	0	0	0	0	0.33	0	0	0	0	0	0
Al1_v1_01573	0.96	1.06	0.81	0.83	0.89	0.99	0.87	0.61	0.96	0.96	0.85	0.52
Al1_v1_01606	2.12	2.05	2.09	1.9	1.95	1.88	1.72	1.7	1.64	1.75	1.7	1.42
Al1_v1_01611	3.75	3.58	3.73	3.35	3.39	3.37	2.64	2.51	2.53	2.43	2.42	2.34
Al1_v1_01613	0	0	0	1.2	1.2	0.93	1.02	1.15	0	0	0	0
Al1_v1_01618	1.15	1.17	1.09	1.3	1.29	1.35	1.14	0.91	0.74	0.82	0.71	0.45
Al1_v1_01619	1.53	1.21	1.32	1.08	1.22	1.18	0.54	0.44	0.38	0.44	0.4	0
Al1_v1_01620	1.15	0.93	1.22	1.2	1.03	1.18	0.74	0.82	1.03	0.87	0.9	0.86
Al1_v1_01621	1.13	1.24	1.16	1.35	1.36	1.28	1.17	1.09	1.04	0.95	1.11	1.11
Al1_v1_01624	1.79	1.34	1.69	1.84	1.86	1.82	1.09	1.01	1.13	1.14	0.99	0.77
Al1_v1_01625	1.37	1.26	1.3	1.58	1.51	1.58	1.36	1.24	1.24	1.11	1.2	1.28
Al1_v1_01627	2.66	2.44	2.64	2.37	2.42	2.39	2.21	2.22	2.2	1.96	2.04	2.01
Al1_v1_01631	1.46	1.35	1.4	1.57	1.56	1.49	1.36	1.39	1.2	0.94	1.16	0.75
Al1_v1_01637	1.45	1.69	1.63	1.4	1.41	1.31	1.2	1.17	1	1.26	1.2	1.2
Al1_v1_01639	0	0.14	0	0.95	0.97	1.03	0.38	0.3	0.34	0	0	0
Al1_v1_01642	2.82	2.74	2.81	2.58	2.57	2.63	2.61	2.62	2.53	2.61	2.62	2.47
Al1_v1_01643	0	0	0.13	1	0.94	1.01	0.36	0.29	0.4	0.29	0.15	0
Al1_v1_01644	0.64	0.64	0.66	1.44	1.44	1.45	1	0.97	0.96	0.94	0.84	0.59
Al1_v1_01645	1.97	1.76	1.94	1.84	1.84	1.83	1.4	1.27	1.24	1.12	0.95	0.83
Al1_v1_01646	0.43	0.4	0.44	0.41	0.25	0.37	0	0.17	0.24	0.17	0.15	0.19
Al1_v1_01648	1.95	1.95	1.87	2.09	2.09	2.07	1.84	1.78	1.81	1.67	1.6	1.58
Al1_v1_01651	2.65	2.63	2.69	2.65	2.65	2.64	2.49	2.41	2.44	2.41	2.41	2.32
Al1_v1_01652	2.08	1.86	2.08	1.91	1.89	1.92	1.46	1.4	1.31	1.42	1.51	1.41
Al1_v1_01653	0.58	0.45	0.44	1.46	1.45	1.52	0.84	0.9	0.78	0.25	0.22	0.27
Al1_v1_01659	1.22	1.23	1.23	1.33	1.27	1.36	1.32	1.21	1.28	1.28	1.21	1.19
Al1_v1_01666	0.89	1	0.97	0.93	0.98	0.95	0.88	0.58	0.68	0.72	0.7	0.96
Al1_v1_01670	1.39	1.56	1.44	1.37	1.31	1.23	1.15	0.99	1.05	1.11	1.29	1.23
Al1_v1_01674	1.92	1.67	1.92	1.76	1.81	1.82	1.49	1.42	1.35	1.38	1.35	1.49
Al1_v1_01676	1.19	0.88	1.23	1.02	1.09	1.06	0.79	0.71	0.9	0.78	0.91	0.99
Al1_v1_01677	2.14	1.99	2.13	1.91	1.93	1.93	1.58	1.64	1.59	1.8	1.8	1.92
Al1_v1_01679	1.91	1.72	1.83	1.74	1.76	1.72	1.64	1.53	1.5	1.33	1.26	1.4
Al1_v1_01682	1.64	1.63	1.69	1.44	1.42	1.43	1.1	0.93	0.83	1.16	1.22	1.22
Al1_v1_01687	1.72	1.52	1.7	1.6	1.57	1.57	1.29	1.23	1.29	1.28	1	1.18
Al1_v1_01688	1.65	1.8	1.65	1.76	1.68	1.78	1.5	1.36	1.32	0.95	1.13	0.78
Al1_v1_01693	1.32	1.39	1.38	1.26	1.27	1.23	0.8	0.54	0.85	1.08	1.11	1.09
Al1_v1_01695	1.94	1.72	1.98	1.92	1.85	1.84	1.54	1.66	1.54	1.32	1.46	1.39
Al1_v1_01696	1.54	1.34	1.57	1.51	1.48	1.47	1.14	1.1	1.25	0.97	0.59	0.88
Al1_v1_01698	1.76	1.76	1.85	2.01	2.01	2.08	1.88	1.82	1.88	1.58	1.52	1.46
Al1_v1_01699	1.66	1.61	1.68	1.71	1.72	1.64	1.59	1.56	1.66	1.37	1.42	1.49
Al1_v1_01703	0.98	0.51	0.81	0.9	0.88	0.79	0.73	0.85	0.66	0.95	0.83	0.68
Al1_v1_01709	1.79	1.59	1.79	1.61	1.6	1.65	1.07	1.13	1.16	0.82	1.14	0.95
Al1_v1_01715	0.26	0.38	0.5	0.56	0.59	0.37	0.48	0.43	0.29	0.52	0.65	0
Al1_v1_01716	1.3	1.25	1.38	1.27	1.29	1.28	1.13	1.09	1.12	0.89	0.8	0.79
Al1_v1_01718	1.82	1.88	1.88	1.5	1.51	1.56	1.14	1.11	1.21	1.09	1.03	0.83
Al1_v1_01719	0.91	0.79	0.86	0.62	0.71	0.67	0.2	0.53	0.47	0.42	0.38	0
Al1_v1_01723	0.44	0.29	0.44	0.73	0.67	0.7	0.42	0.42	0.32	0.29	0.38	0.35
Al1_v1_01734	1.57	1.37	1.5	1.29	1.36	1.41	0.37	0.46	0.18	0.86	0.93	0.98
Al1_v1_01739	1.5	1.45	1.54	1.59	1.49	1.55	1.27	1.36	1.17	1.16	1.19	1.26
Al1_v1_01747	1.17	1.12	1.2	1.39	1.3	1.34	1.22	1.21	1.31	1.09	1.16	1.22
Al1_v1_01751	1.63	1.55	1.68	1.64	1.69	1.67	1.41	1.36	1.4	1.45	1.36	1.39
Al1_v1_01752	0.59	1.09	0.94	0	0.64	0.33	0.58	0	0	0.48	0.65	0
Al1_v1_01756	1.88	1.8	1.82	1.67	1.75	1.69	1.52	1.37	1.45	1.47	1.46	1.4
Al1_v1_01758	1.8	1.79	1.79	1.99	2.02	2.04	1.92	1.85	1.86	1.84	1.69	1.82
Al1_v1_01764	1.34	1.03	1.3	1.22	1.19	1.22	1.07	1.24	1.08	0.82	0.53	0.41
Al1_v1_01771	1.29	1.08	1.33	1.19	1.15	1.13	0.49	0.48	0.63	0.85	0.6	0.74
Al1_v1_01772	0.73	0.7	0.68	0.87	0.95	0.77	0.65	0.66	0.68	0.45	0.58	0.59
Al1_v1_01774	1.59	1.57	1.56	1.6	1.54	1.49	1.34	1.28	1.18	1.23	1.18	1.32
Al1_v1_01775	2.18	1.99	2.16	1.97	1.94	1.96	1.55	1.46	1.53	1.61	1.63	1.6
Al1_v1_01776	2.54	2.53	2.51	2.57	2.58	2.58	2.42	2.39	2.39	2.32	2.25	2.2
Al1_v1_01784	0.71	0.7	0.58	0.95	0.95	0.96	0.81	0.85	0.77	0.63	0.64	0.65
Al1_v1_01786	2.18	2.11	2.13	2.12	2.16	2.15	1.88	1.87	1.81	2.06	1.97	1.94
Al1_v1_01787	0.44	0.62	0.53	0.66	0.51	0.41	0.38	0.25	0.29	0.26	0.13	0.37
Al1_v1_01788	1.18	1.02	1.12	1.12	1.17	1.14	0.85	0.83	0.91	0.69	0.7	0.62
Al1_v1_01792	2.13	1.91	2.14	2.04	2.05	2.01	1.72	1.6	1.62	1.76	1.67	1.63
Al1_v1_01797	3.41	3.27	3.41	3.06	3.07	3.07	2.41	2.41	2.31	2.25	2.22	2.19
Al1_v1_01807	2.51	2.39	2.57	2.38	2.46	2.38	2.18	2.15	2.11	2.14	2.04	2.26
Al1_v1_01809	2.31	2.27	2.34	2.38	2.49	2.44	2.37	2.28	2.33	1.93	1.93	1.74
Al1_v1_01810	2.44	2.34	2.44	2.5	2.47	2.47	2.34	2.35	2.27	2.29	2.32	2.33
Al1_v1_01811	2.23	2.08	2.18	2	2	2.02	1.53	1.5	1.47	1.6	1.56	1.54
Al1_v1_01812	2.25	2.11	2.25	2.04	1.99	1.99	1.87	1.74	1.9	1.87	1.75	1.71
Al1_v1_01814	1.78	1.63	1.8	1.77	1.81	1.81	1.43	1.35	1.37	1.37	1.4	1.49
Al1_v1_01818	0.47	0.5	0.31	0.46	0.56	0.65	0.29	0.57	0.32	0.37	0.2	0
Al1_v1_01820	2.16	1.93	2.17	1.97	2	2.05	1.41	1.46	1.4	1.62	1.51	1.44
Al1_v1_01823	1.55	1.6	1.52	1.51	1.47	1.53	1.39	1.25	1.36	0.8	0.89	1.05
Al1_v1_01832	2.96	2.88	2.96	3.12	3.11	3.09	3.08	3.06	3.09	2.74	2.73	2.62
Al1_v1_01834	3.32	3.23	3.35	3.35	3.47	3.44	3.03	3.06	3	2.82	2.81	3.06
Al1_v1_01839	1.09	1.06	1.14	1.27	1.17	1.26	0.94	0.67	0.89	0.74	0.72	0.71
Al1_v1_01843	1.02	0.99	1.07	1.05	0.98	1.1	0.98	0.9	0.95	0.93	0.68	0.44
Al1_v1_01844	1.24	1.21	1.15	1.44	1.33	1.34	0.88	0.59	0.81	0.59	0.58	0.42
Al1_v1_01848	2.84	2.83	2.83	3	3	2.99	2.83	2.74	2.76	2.76	2.71	2.57
Al1_v1_01854	0.24	0.26	0.52	0.24	0.24	0.4	0.17	0.22	0.1	0.13	0.27	0.14
Al1_v1_01856	0.81	0.87	0.73	0.9	0.79	0.72	0.52	0.55	0.68	0.52	0.5	0.72
Al1_v1_01857	0.4	0.27	0.56	0.88	0.86	0.63	0.63	0.31	0.49	0.41	0.28	0.6
Al1_v1_01858	2.02	1.98	2.03	1.93	1.95	1.94	1.71	1.72	1.74	1.69	1.66	1.79
Al1_v1_01867	0.7	0.79	0.54	0.7	0.86	0.67	0.64	0.53	0.56	0.7	0.49	0
Al1_v1_01868	0.68	0.64	0.68	0.59	0.54	0.56	0.25	0.36	0.19	0.41	0.54	0
Al1_v1_01869	0.97	0.62	0.89	0.96	0.99	0.91	0.65	0.6	0.7	0.94	0.75	0.89
Al1_v1_01872	2.44	2.34	2.51	2.38	2.38	2.37	2.19	2.15	2.15	2.07	2.08	1.99
Al1_v1_01874	0.46	0.49	0.47	0.39	0.39	0.4	0	0	0.31	0.36	0.51	0
Al1_v1_01885	1.64	1.54	1.64	1.62	1.53	1.51	1.2	1.3	1.37	1.36	1.37	1.56
Al1_v1_01887	3.01	2.92	3.02	2.76	2.81	2.82	2.54	2.48	2.45	2.29	2.25	2.38
Al1_v1_01890	0	0	0	0.11	0	0	0	0	0	0	0	0
Al1_v1_01892	2.85	2.67	2.84	2.59	2.6	2.59	2.14	2.17	2.06	2.18	2.18	2.05
Al1_v1_01894	2.45	2.39	2.44	2.4	2.35	2.39	2.06	1.93	2.01	2.16	2.01	2.08
Al1_v1_01897	0.33	0	0.14	0.56	0.56	0.53	0.55	0.31	0.43	0	0.16	0
Al1_v1_01899	1.94	1.84	1.95	1.53	1.57	1.57	0.41	0.45	0.53	0.32	0.21	0.15
Al1_v1_01905	0.49	0.51	0	0	0	0.42	0	0	0	0	0	0
Al1_v1_01910	0.55	0	0	1.07	1.03	1.17	0	0.44	0	0	0	0
Al1_v1_01913	1.56	1.58	1.48	1.6	1.52	1.53	1.41	1.36	1.38	1.14	1.2	1.07
Al1_v1_01914	1.19	1.34	1.18	1.14	1.32	1.26	0.91	0.97	0.96	1.27	1.08	0.94
Al1_v1_01923	1.51	1.96	1.68	1.21	1.46	1.35	1.5	1.47	0.88	1.45	1.5	1.3
Al1_v1_01938	0.99	0.95	1.04	0.84	1.02	0.84	0.48	0.51	0.62	0.75	0.71	0.51
Al1_v1_01945	2.19	2.11	2.16	2.2	2.21	2.21	2.13	2.08	2.02	2.14	2.09	2.06
Al1_v1_01947	1.47	1.61	1.55	1.52	1.43	1.51	1.38	1.37	1.41	1.5	1.55	1.34
Al1_v1_01954	1.59	1.49	1.63	1.44	1.53	1.64	1.06	1.14	0.96	1.25	1.18	1.29
Al1_v1_01959	1.24	1.35	1.36	1.19	1.13	1.02	1.08	0.88	1.08	1.03	1.23	0.97
Al1_v1_01961	1.23	1.12	1.17	1.33	1.3	1.23	0.99	0.94	0.67	1.06	0.94	0.85
Al1_v1_01962	2.73	2.53	2.76	2.6	2.56	2.6	2.24	2.15	2.17	1.87	1.85	1.87
Al1_v1_01964	3.81	3.71	3.81	3.4	3.45	3.45	2.71	2.67	2.66	2.59	2.58	2.68
Al1_v1_01965	2.21	2.12	2.21	2.27	2.27	2.29	2.15	2.05	2.04	2.04	2.07	2.12
Al1_v1_01966	1.69	1.53	1.54	1.72	1.61	1.6	1.18	0.96	1.14	1.18	1.18	1.14
Al1_v1_01969	2.09	1.83	2.09	2.12	2.1	2.09	2.03	2	1.95	2.12	2.12	1.88
Al1_v1_01971	1.78	1.89	1.75	2.1	2.01	2.01	1.58	1.52	1.64	1.2	1.21	0.78
Al1_v1_01974	2.23	2.17	2.25	2.28	2.31	2.3	2.22	2.18	2.2	2.19	2.12	2.05
Al1_v1_01975	1.71	1.29	1.69	1.66	1.71	1.66	1.42	1.39	1.41	1.15	1.23	1.05
Al1_v1_01983	0	0.95	1.35	0.91	1.08	0.74	0.88	0.77	0	1.13	1.12	0
Al1_v1_01987	0.76	0.38	0.7	0.85	0.81	0.8	0.35	0.48	0.59	0.52	0.53	0.39
Al1_v1_01989	0.93	0.83	1.01	1.04	1.1	1	0.62	0.66	0.7	0.57	0.57	1.07
Al1_v1_01991	0.77	0.78	0.78	0.89	0.93	0.86	0.78	0.85	0.85	1.03	0.95	0.52
Al1_v1_01993	1.76	1.75	1.75	2.01	2.06	1.97	1.68	1.68	1.78	1.87	1.83	1.89
Al1_v1_01994	1.5	1.44	1.48	1.52	1.51	1.52	1.5	1.52	1.52	1.4	1.32	1.49
Al1_v1_01995	1.7	1.78	1.7	1.69	1.68	1.69	1.32	1.32	1.3	0.93	0.99	0.88
Al1_v1_02003	0.81	0.56	0.85	0.87	0.75	0.8	0.52	0.58	0.62	0.7	0.7	0.24
Al1_v1_02017	1.13	0.78	1.17	1.2	1.04	1.22	0.61	0.59	0.34	0.77	0.72	0.81
Al1_v1_02018	1.6	1.5	1.71	1.57	1.55	1.63	1.32	1.03	1.13	0.97	1.03	0.76
Al1_v1_02024	1.62	1.83	1.65	1.7	1.66	1.6	1.48	1.54	1.49	1.01	1.18	1.09
Al1_v1_02027	1.45	1.46	1.44	1.18	1.23	1.19	1.11	1.06	1.07	1.24	1.11	0.73
Al1_v1_02029	0.74	0.77	0.85	1.38	1.37	1.36	0.5	0.61	0.47	0	0	0
Al1_v1_02033	2.37	2.36	2.41	2.31	2.27	2.28	2.08	2.04	2.04	2.13	2.06	2.01
Al1_v1_02038	0	0	0	0	0.19	0.42	0	0	0	0	0	0
Al1_v1_02041	0	0	0	0.05	0	0	0	0	0	0	0	0
Al1_v1_02044	0.49	0.22	0.29	0.77	0.65	0.74	0.44	0.49	0.3	0.54	0.5	0.58
Al1_v1_02045	0.38	0.4	0.92	0.63	0.32	0.5	0.37	0	0.41	0	0.42	0
Al1_v1_02047	0	0	0.17	0.18	0.23	0.13	0.16	0	0	0	0	0
Al1_v1_02051	1.32	1.57	1.26	1.48	1.56	1.54	1.31	0.89	1.08	1.01	1.31	1.14
Al1_v1_02069	0.94	0.97	0.97	1.22	1.21	1.29	1.12	0.87	0.77	1.23	1.28	0.94
Al1_v1_02085	0.39	0.15	0.25	0.33	0.33	0.27	0.23	0.3	0	0.18	0.16	0.2
Al1_v1_02099	0.36	0	0.47	0.64	0.59	0.65	0	0.55	0.38	0.44	0.68	0.3
Al1_v1_02114	0.91	0.8	1.32	1.25	1.29	1.15	1.18	0.63	1.07	1.16	0.83	1.3
Al1_v1_02117	1.42	1.31	1.26	1.45	1.26	1.41	1.41	1.22	1.03	1.46	1.28	0.94
Al1_v1_02120	1.8	1.66	1.79	1.37	1.32	1.32	0.79	0.76	0.82	0.61	0.28	0.34
Al1_v1_02121	1.73	1.4	1.73	1.55	1.52	1.56	1.36	1.43	1.4	1.23	1.21	0.87
Al1_v1_02122	0	0.32	0.31	0.52	0.6	0.41	0	0.37	0	0.37	0.52	0
Al1_v1_02135	1.43	1.66	1.65	1.8	1.86	1.89	1.82	1.82	1.72	1.45	1.56	1.7
Al1_v1_02145	1.77	1.72	1.82	1.73	1.83	1.9	1.48	1.47	1.44	1.28	1.41	1.32
Al1_v1_02149	0	0	0.5	0.42	0	0	0	0	0	0	0	0
Al1_v1_02151	0.23	0.14	0	0.92	0.78	0.8	0.23	0.54	0.15	0.3	0.27	0.33
Al1_v1_02154	1.62	1.73	1.62	1.78	1.8	1.75	1.69	1.51	1.54	0.89	1.13	0.8
Al1_v1_02155	1.19	1.12	1.21	1.32	1.35	1.29	1.05	0.77	0.89	0.83	0.8	0.73
Al1_v1_02157	2.15	2.01	2.18	2.13	2.12	2.15	1.8	1.76	1.73	1.5	1.47	1.22
Al1_v1_02160	0.99	0.86	1.03	1.21	1.35	1.41	1.27	1.09	1.2	1.16	1.1	0.99
Al1_v1_02161	1.82	1.67	1.76	2.71	2.66	2.71	2.08	1.97	1.98	1.4	1.23	1.37
Al1_v1_02173	0.54	0.71	0.56	0.83	0.94	0.84	0.77	0.43	0.9	1.12	0.92	0
Al1_v1_02182	1.94	1.99	2	1.52	1.53	1.53	0.73	0.7	0.59	0.79	0.83	0.59
Al1_v1_02183	1.11	1.08	1.07	1.11	1.05	1	0.68	0.79	0.78	0.67	0.83	0.8
Al1_v1_02188	2.01	1.88	2.02	1.32	1.36	1.41	0.78	1.14	1.13	0.26	0.63	0.46
Al1_v1_02195	2.38	2.25	2.37	2.22	2.19	2.22	2.08	2.02	2.02	1.75	1.74	1.63
Al1_v1_02196	1.21	1.33	1.16	1.11	1.24	1.21	0.78	1.07	0.99	1.12	1.15	0.8
Al1_v1_02206	0	0	0	0.45	0.28	0	0	0	0	0	0	0
Al1_v1_02211	0.62	0.65	0.74	1.21	1.25	1.13	1.18	0.94	1.03	0.96	0.94	0.68
Al1_v1_02212	1.54	1.48	1.46	1.56	1.52	1.48	1.24	1.29	1.31	1.09	1.15	1.19
Al1_v1_02218	1.3	1.81	1.4	2.46	2.51	2.51	1.62	1.82	1.59	1.44	1.29	1.15
Al1_v1_02223	0.13	0.52	0	0.26	0.19	0.11	0	0	0	0.3	0	0
Al1_v1_02230	1.54	1.4	1.57	2.11	2.03	2	1.6	1.52	1.45	1.31	1.16	0.92
Al1_v1_02231	0.94	1.01	0.89	1.35	1.39	1.47	1.18	1.04	1.02	1.36	1.18	0.85
Al1_v1_02240	1.45	1.25	1.32	1.18	1.16	1.19	1.05	0.8	0.76	0.7	0.83	0.68
Al1_v1_02261	1.14	1.2	1.14	1.03	1.02	0.96	0.53	0.36	0.61	0.65	0.46	0.47
Al1_v1_02267	1.99	1.86	1.98	1.98	1.97	2	1.63	1.37	1.4	1.44	1.46	1.27
Al1_v1_02271	1.27	1.49	1.16	1.64	1.63	1.61	1.39	1.24	1.23	0.85	1.01	0.62
Al1_v1_02279	2	1.89	1.97	1.99	1.97	2.06	1.82	1.73	1.8	1.88	1.94	1.92
Al1_v1_02281	0.9	0.98	0.95	1.01	0.97	1.02	0.61	0.57	0.61	0.51	0.74	0.41
Al1_v1_02284	2.09	1.97	2.1	1.94	1.92	1.97	1.69	1.64	1.7	1.65	1.51	1.65
Al1_v1_02285	0.14	0	0.14	0.11	0.2	0.11	0	0	0.26	0.18	0	0
Al1_v1_02292	1.18	1.38	1.34	1.42	1.47	1.36	1.13	1.07	1.06	1.21	1.07	1.01
Al1_v1_02300	0.29	0.18	0.6	0.33	0.39	0.4	0.58	0.47	0.32	0.64	0.52	0
Al1_v1_02309	2.27	2.22	2.26	2.17	2.14	2.16	2	2.01	1.97	2.15	2.13	2.1
Al1_v1_02319	2.1	2.21	2.19	2.06	2.1	2.09	1.37	1.3	1.27	1.13	1.17	1.27
Al1_v1_02328	2.11	2.23	2.06	2.24	2.23	2.24	1.87	1.67	1.75	1.62	1.55	1.17
Al1_v1_02340	0.59	0.62	0.61	0.59	0.69	0.66	0.48	0.43	0.63	0.44	0.81	0.36
Al1_v1_02351	1.61	1.69	1.67	1.71	1.82	1.73	1.63	1.59	1.53	1.48	1.53	1.55
Al1_v1_02352	0.13	0.14	0.07	0.53	0.55	0.54	0.43	0.29	0.25	0.29	0	0.1
Al1_v1_02358	1.55	1.52	1.62	1.52	1.59	1.6	1.41	1.39	1.23	1.33	1.27	1.35
Al1_v1_02391	0.64	0.74	0.66	0.71	0.69	0.76	0.45	0.56	0.43	0.67	0.41	0.2
Al1_v1_02402	2.6	2.45	2.59	2.06	2.01	1.96	2.18	0.65	1.24	2.1	1.16	1.75
Al1_v1_02409	2.23	2.16	2.28	2.43	2.46	2.45	2.04	2	2.23	1.98	2.07	2.29
Al1_v1_02411	1.64	1.53	1.69	1.74	1.78	1.81	1.63	1.55	1.59	1.65	1.62	1.6
Al1_v1_02418	1.09	0.99	0.96	1.06	1.07	1.1	0.9	0.92	0.99	0.95	0.77	0.92
Al1_v1_02421	0.13	0.15	0	0.64	0.64	0.52	0.31	0	0.35	0	0.27	0.2
Al1_v1_02424	0.94	0.98	0.95	1.44	1.4	1.37	0.85	0.96	1.01	0.53	0.87	0.57
Al1_v1_02426	0	0	0	0.33	0	0	0	0	0	0	0	0
Al1_v1_02427	0.87	0.53	1.09	0.64	0.42	0.64	0	0	0	0	0.55	0
Al1_v1_02428	0.51	0.26	0.69	0.44	0.75	0.44	0.39	0.61	0	0.71	0.28	0.75
Al1_v1_02430	1	0.82	1	0.81	0.87	0.8	0.5	0.36	0.58	0.44	0.61	0.54
Al1_v1_02432	1.04	0.85	1.04	0.95	0.94	0.84	0.85	0.85	0.87	0.65	0.67	0.65
Al1_v1_02440	1.54	1.34	1.67	1.57	1.66	1.67	1.58	1.45	1.45	1.5	1.47	1.43
Al1_v1_02448	0.97	1.29	1.16	1.13	1.06	1.1	0.97	1.01	0.86	0.84	0.89	1.08
Al1_v1_02452	0.99	0.84	0.93	1.01	0.95	1.01	0.47	0.51	0.53	0.62	0.47	0.52
Al1_v1_02461	2.08	1.88	1.99	1.87	1.92	1.88	1.55	1.41	1.43	1.42	1.4	1.24
Al1_v1_02469	0.86	1.01	0.82	0.87	0.92	1.01	0.83	0.84	0.63	0.78	0.79	0.66
Al1_v1_02471	3.4	3.22	3.4	3.04	3.04	3.06	2.25	2.27	2.16	2.28	2.16	2.21
Al1_v1_02475	2.22	2.07	2.25	2.14	2.13	2.16	1.65	1.61	1.64	1.64	1.61	1.49
Al1_v1_02477	0.86	0.39	0.76	0.79	0.68	0.68	0.25	0.32	0.25	0.39	0.43	0.38
Al1_v1_02481	1	0.99	0.88	0.94	1.04	1.05	0.77	0.68	0.84	0.75	0.8	0.97
Al1_v1_02487	2.71	2.39	2.7	2.62	2.62	2.67	2.4	2.3	2.28	2.31	2.27	2.07
Al1_v1_02488	0.44	0.53	0.38	0.48	0.3	0.38	0.27	0.21	0	0.35	0.56	0
Al1_v1_02490	1.09	0.69	0.99	1.09	1.01	1.07	0.55	0.59	0.37	0.3	0.72	0.56
Al1_v1_02493	0	0	0	0	0	0.18	0	0	0	0	0	0
Al1_v1_02495	0.83	0.62	0.72	0.98	0.96	0.98	0.54	0.85	0.48	0.61	0.8	0.52
Al1_v1_02501	1.53	1.31	1.68	1.19	1.12	1.13	0.86	0.79	0.91	0.71	0.89	1.12
Al1_v1_02504	1.44	1.42	1.36	1.59	1.55	1.57	1.35	1.24	1.34	1.35	1.37	1.24
Al1_v1_02508	0.86	0.95	0.95	1.91	1.88	1.89	1.36	1.42	1.37	0.67	0.68	0.61
Al1_v1_02521	2.2	2.08	2.22	2.31	2.28	2.29	1.8	1.67	1.51	1.46	1.37	1.23
Al1_v1_02525	3.52	3.36	3.55	3.12	3.19	3.18	2.49	2.43	2.31	2.3	2.3	2.21
Al1_v1_02530	1.13	1.3	1.17	1.35	1.27	1.28	1.05	1.03	0.98	1.25	1.29	1.03
Al1_v1_02537	2.21	1.93	2.17	2.01	1.98	1.95	1.31	1.19	1.12	1.13	1.33	1.06
Al1_v1_02543	1.37	1.04	1.42	1.33	1.22	1.25	1.05	1.17	1.07	1.33	1.33	1.35
Al1_v1_02544	3.74	3.58	3.76	3.33	3.44	3.42	2.75	2.63	2.57	2.7	2.64	2.64
Al1_v1_02545	0.5	0.53	0.33	1.14	1.08	1.19	0.5	0.6	0.35	1	1.29	0.43
Al1_v1_02546	3.56	3.37	3.54	3.13	3.22	3.2	2.47	2.42	2.35	2.22	2.28	2.15
Al1_v1_02554	1.05	0.88	0.89	1.21	1.21	1.29	0.8	0.97	0.93	1.05	0.9	0.56
Al1_v1_02571	1.67	1.79	1.71	1.97	1.99	2.01	1.96	1.94	1.89	1.45	1.56	1.54
Al1_v1_02573	0.06	0.04	0.06	0.05	0.03	0.04	0.06	0.06	0.05	0.03	0.08	0
Al1_v1_02575	2.65	2.63	2.65	2.61	2.53	2.54	1.89	1.99	2.02	1.22	1.36	1.37
Al1_v1_02576	1.31	1.35	1.32	1.18	1.19	1.32	1.08	0.86	1.03	0.99	0.92	1.08
Al1_v1_02578	2.19	2.06	2.18	2.18	2.27	2.25	1.53	1.83	1.71	1.55	1.48	1.48
Al1_v1_02579	1.18	1.12	1.16	1.79	1.78	1.83	1.38	1.2	1.15	0.91	0.98	0.96
Al1_v1_02582	0.73	0.64	0.69	1.02	1.07	0.97	0.47	0.67	0.56	0.53	0.7	0.31
Al1_v1_02586	0.89	0.89	1.22	0.96	1.14	0.52	0.65	0.53	0.77	0.54	0.79	0.71
Al1_v1_02588	0.9	0.69	0.9	1.05	1.13	1.18	0.8	0.56	0.81	0.6	0.75	0.68
Al1_v1_02591	1.63	1.51	1.63	1.69	1.73	1.74	1.35	1.28	1.17	1.24	1.42	1.41
Al1_v1_02592	1.21	1.15	1.23	1.15	1.07	1.14	1.08	0.98	1.02	0.91	0.78	0.84
Al1_v1_02596	1.61	1.74	1.59	1.73	1.74	1.72	1.62	1.52	1.51	1.58	1.52	1.52
Al1_v1_02602	1.12	1.2	1.21	1.16	1.14	1.16	1.06	1.01	1.09	1.06	1.18	1.04
Al1_v1_02613	0.72	0.91	0.81	0.55	0.66	0.86	0.38	0.55	0.31	0.69	0.64	0.39
Al1_v1_02614	1.53	1.54	1.52	1.51	1.44	1.51	1.46	1.24	1.3	1.28	1.34	1.14
Al1_v1_02619	0.68	0.47	0.75	0.71	0.87	0.77	0.2	0.26	0	0.67	0.54	0.52
Al1_v1_02621	0.88	1.08	1.21	1.37	1.42	1.27	1.03	0.85	0.73	0.98	0.8	1.03
Al1_v1_02632	0	0	0	0	0.36	0.56	0	0	0	0	0	0
Al1_v1_02643	0.88	0.53	0.59	1.07	1.07	0.9	0.72	0	0.61	0.25	0.56	0.44
Al1_v1_02647	1.23	1.24	1.17	1.19	1.15	1.18	1.12	0.97	1.01	0.99	1.01	0.71
Al1_v1_02652	0.54	0.83	0.77	0.59	0.71	0.54	0.57	0.6	0.58	0.76	0.24	0.17
Al1_v1_02655	0.8	0.55	0.75	0.96	0.81	0.75	0.6	0.16	0.71	0.52	0.67	0.49
Al1_v1_02657	0.89	1.11	1.11	0.86	0.94	0.78	0.51	0.61	0.55	0.46	0.73	0.5
Al1_v1_02679	1.3	1.23	1.22	1.17	1.14	1.13	0.99	0.83	0.89	0.92	0.93	0.79
Al1_v1_02682	1.03	1.14	1.06	1.45	1.46	1.42	1.22	1.25	1.21	1.06	0.99	0.68
Al1_v1_02688	0.13	0	0.14	0.32	0.32	0.11	0.23	0	0	0	0	0
Al1_v1_02689	1.19	1.18	1.24	1.42	1.69	1.62	1.32	1.43	1.22	1.33	1.39	1.27
Al1_v1_02695	1.23	1.29	1.19	1.25	1.16	1.19	1.07	0.85	0.92	1.02	0.84	1.09
Al1_v1_02696	1.43	1.14	1.49	1.42	1.44	1.22	1.27	1.3	1.17	1.38	1.24	1.33
Al1_v1_02698	0.81	1.25	0.74	1.31	1.3	1.24	1.15	0.94	1.08	1.3	1.15	0.99
Al1_v1_02703	1.15	1.1	1.16	1.14	1.17	1.06	0.92	0.88	0.89	0.84	0.82	1.06
Al1_v1_02706	1.61	1.56	1.6	1.44	1.4	1.43	1.33	1.2	1.34	1.56	1.41	1.24
Al1_v1_02707	1.11	1	1.04	1.96	2.02	2.01	1.4	1.43	1.37	1.1	0.98	0.93
Al1_v1_02710	2.36	2.34	2.37	2.37	2.4	2.35	2.26	2.19	2.25	2.14	2.08	1.97
Al1_v1_02712	0.19	0.12	0.44	0.47	0.27	0.22	0.19	0.25	0.12	0.41	0.3	0.36
Al1_v1_02717	0	0	0	0.36	0	0.36	0	0	0	0	0	0
Al1_v1_02732	2.42	2.46	2.4	2.69	2.67	2.67	2.36	2.3	2.29	1.6	1.65	1.55
Al1_v1_02734	1.8	1.81	1.85	1.76	1.7	1.75	1.64	1.57	1.62	1.58	1.64	1.69
Al1_v1_02738	1.5	1.22	1.47	1.49	1.46	1.47	1.36	1.39	1.39	1.19	1.26	1.33
Al1_v1_02748	0.86	0.72	0.83	1.07	1.02	1.03	0.97	0.89	0.81	0.93	0.9	0.64
Al1_v1_02751	1.09	1.15	1.12	1.25	1.16	1.11	0.88	1.04	1.07	0.78	0.92	0.83
Al1_v1_02753	1.26	1.31	1.38	1.32	1.28	1.37	1.07	0.93	1.06	0.78	0.84	0.9
Al1_v1_02767	1.44	1.51	1.52	1.92	2.04	1.95	1.83	1.79	1.72	1.64	1.59	1.45
Al1_v1_02772	1.29	0.92	1.21	0.74	0.89	0.92	0.7	0.7	0.69	0.82	0.71	0.28
Al1_v1_02779	1.07	1.14	1.02	0.66	0.58	0.59	0.73	0.54	0	0.78	0.81	0.38
Al1_v1_02783	3.03	2.98	3.02	2.85	2.9	2.89	2.57	2.57	2.53	2.56	2.46	2.42
Al1_v1_02789	0.91	0.89	0.75	1.11	0.97	1.04	0.74	0.59	0.77	0.67	0.8	0.74
Al1_v1_02793	0.92	0.87	1.05	1.14	1.06	1.04	1.04	1.02	0.96	0.84	0.97	0.97
Al1_v1_02794	0	0.43	0	0.53	0.34	0.85	0.74	0.5	0.44	0.5	0	0.54
Al1_v1_02797	0	0.57	0	0.94	1.09	0	0.91	0	0.81	0	0.6	0
Al1_v1_02811	3.94	3.82	3.94	3.59	3.6	3.58	2.85	2.86	2.76	2.91	2.85	2.83
Al1_v1_02825	0.73	0.88	0.31	0.86	0.98	0.92	0.48	0.38	0.56	0.71	0.36	0.43
Al1_v1_02854	2.15	2.05	2.14	1.88	1.9	1.83	1.53	1.57	1.48	1.42	1.16	1.08
Al1_v1_02855	0.98	0.84	0.81	1.07	1.07	1.01	0.88	0.68	0.76	0.72	0.89	0.85
Al1_v1_02858	1.92	1.83	1.87	1.86	1.95	1.89	1.73	1.64	1.67	1.35	1.5	1.55
Al1_v1_02867	1.32	1.48	1.44	1.22	1.29	1.26	1.28	1.05	0.9	1.06	1.12	0.98
Al1_v1_02868	0.73	0.57	0.7	0.82	0.84	0.95	0.75	0.77	0.54	0.65	0.42	0.27
Al1_v1_02883	1.92	1.76	1.92	1.76	1.89	1.89	1.73	1.85	1.73	1.53	1.65	1.61
Al1_v1_02884	1.14	1.22	1.2	1	1.07	1.05	0.7	0.66	0.69	0.45	0.56	0.57
Al1_v1_02889	1.29	1.01	1.19	1.37	1.36	1.27	1.03	0.9	0.87	0.75	0.88	1.1
Al1_v1_02892	1.94	1.95	1.95	1.98	1.96	1.99	1.89	2	1.99	1.6	1.61	1.71
Al1_v1_02893	1.47	1.18	1.54	1.69	1.64	1.71	1.31	1.38	1.39	1.33	1.4	1.59
Al1_v1_02898	1.2	1.14	1.14	1.27	1.28	1.19	1.09	0.78	0.85	0.94	0.73	0.76
Al1_v1_02899	0.8	0.46	0.83	0.68	0.79	0.73	0.51	0.56	0.59	0.53	0.5	0.52
Al1_v1_02903	0.31	0.27	0.42	0.6	0.62	0.63	0.18	0.13	0.2	0.13	0.21	0.35
Al1_v1_02909	0	0	0	0	0	0.19	0	0	0	0	0	0
Al1_v1_02910	1.03	1.09	1.29	1.42	1.45	1.44	0.78	0.97	0.92	1.1	0.95	1.25
Al1_v1_02913	0.64	0	0.66	0.56	0.56	0	0.63	1.17	0	0.75	0	0.8
Al1_v1_02919	0.56	0.59	0.57	0.58	0.63	0.66	0.29	0.45	0.32	0	0.25	0.18
Al1_v1_02927	0.87	0.64	1.05	1.03	0.93	0.77	0.62	0.41	0.52	0.53	0.51	0.76
Al1_v1_02931	1.57	1.41	1.64	1.5	1.57	1.5	1.35	1.05	1.21	1.2	1.21	1.08
Al1_v1_02932	1.24	1.1	1.29	1.48	1.51	1.48	1.25	1.09	1.07	1.11	1.11	1.31
Al1_v1_02935	3.87	3.76	3.88	3.48	3.56	3.55	2.81	2.79	2.66	2.77	2.72	2.75
Al1_v1_02936	1.41	1.54	1.45	1.24	1.34	1.39	0.94	1.02	0.84	0.9	0.81	0.84
Al1_v1_02941	1.64	1.33	1.54	1.59	1.66	1.51	1.13	0.9	1.03	0.87	0.92	0.88
Al1_v1_02948	3.65	3.53	3.65	3.25	3.3	3.3	2.73	2.67	2.61	2.59	2.55	2.5
Al1_v1_02956	1.39	0.09	0.94	1.51	1.5	1.31	0.11	1.2	0	0.55	0.86	0
Al1_v1_02961	1.26	1.35	1.19	1.33	1.3	1.33	1.09	0.93	1.02	1.05	1.13	1.1
Al1_v1_02962	1.44	1.3	1.41	1.49	1.47	1.36	1.24	1.21	1.3	1.39	1.34	1.24
Al1_v1_02965	1.77	1.69	1.77	1.81	1.87	1.86	1.54	1.57	1.43	1.31	1.37	1.39
Al1_v1_02972	1.24	1.33	1.35	1.46	1.55	1.54	1.41	1.41	1.34	1.17	1.18	1.42
Al1_v1_02973	2.29	2.18	2.34	2.26	2.22	2.19	1.95	1.94	1.82	1.51	1.57	1.53
Al1_v1_02974	2.17	2	2.2	2.06	2.07	2.06	1.19	1.15	1.21	0.68	0.96	0
Al1_v1_02975	1.69	1.61	1.71	1.64	1.61	1.57	1.3	1.27	1.31	1.19	1.25	1.18
Al1_v1_02977	0	0.22	0.21	0.33	0	0.23	0.2	0	0.12	0	0.13	0
Al1_v1_02978	1.12	1.02	1.18	1.1	1.14	1.11	0.92	1.01	0.99	1.06	1.18	1.01
Al1_v1_02986	1.22	1.3	1.2	1.27	1.25	1.23	1.14	1.17	1.19	0.75	0.88	0.83
Al1_v1_02987	0.82	0.57	0.79	0.89	0.79	0.82	0.71	0.75	0.76	0.53	0.68	0.64
Al1_v1_02988	1.89	1.7	1.83	1.74	1.8	1.77	1.8	1.73	1.76	1.72	1.75	1.51
Al1_v1_02989	0.51	0.5	0.81	0.73	0.73	0.77	0.34	0.22	0.26	0.43	0.39	0.33
Al1_v1_02990	2.38	2.3	2.38	2.19	2.22	2.18	2.03	2.01	2.01	1.94	2.03	1.98
Al1_v1_02994	2.3	2.16	2.29	2.19	2.2	2.22	2.01	1.84	1.9	1.68	1.78	1.71
Al1_v1_02999	2.5	2.35	2.45	2.27	2.33	2.29	2.16	2.06	2.14	1.94	1.85	1.96
Al1_v1_03000	1.71	1.72	1.72	1.79	1.71	1.76	1.58	1.45	1.46	1.5	1.57	1.43
Al1_v1_03003	1.89	1.59	1.85	1.78	1.77	1.75	1.43	1.35	1.32	1.31	1.47	1.45
Al1_v1_03007	2.09	1.99	2.1	2.07	2.1	2.08	1.81	1.73	1.84	1.86	1.84	1.78
Al1_v1_03008	1.21	1.16	1.11	1.29	1.23	1.22	1.02	0.96	1.01	1	0.92	1.05
Al1_v1_03015	1.82	1.66	1.91	1.44	1.83	1.72	1.26	1.4	1.25	1.21	1.57	1.74
Al1_v1_03026	0.57	0.55	0.74	0.66	0.53	0.54	0.51	0.19	0.27	0.32	0.28	0.35
Al1_v1_03032	2.47	2.37	2.45	2.38	2.37	2.36	2.13	2.09	2.03	2.07	2.03	1.92
Al1_v1_03043	0.52	0.59	0.55	0.57	0.46	0.51	0.41	0.39	0.34	0.59	0.55	0.32
Al1_v1_03047	0.93	0.37	0.95	0.94	0.85	0.88	0.73	0.49	0.43	0.93	0.78	0.53
Al1_v1_03054	1.9	1.75	1.88	1.84	1.77	1.83	1.15	1.08	1.09	1.09	1.16	1.11
Al1_v1_03057	1.41	1.28	1.4	1.18	1.13	1.13	1.06	0.98	1.12	1.17	1.09	0.86
Al1_v1_03059	1.57	1.49	1.5	1.68	1.63	1.63	1.44	1.44	1.49	1.4	1.22	1.49
Al1_v1_03060	2.21	2.09	2.17	1.92	1.92	1.95	1.56	1.4	1.4	1.55	1.55	1.68
Al1_v1_03061	2.9	2.71	2.9	2.65	2.67	2.68	1.85	1.66	1.61	1.46	1.57	1.58
Al1_v1_03062	0.62	0.62	0.63	0.74	0.68	0.57	0.33	0.34	0.36	0.62	0.23	0.45
Al1_v1_03065	2.03	2.01	2.04	2.01	1.97	1.99	1.76	1.65	1.68	1.37	1.53	1.35
Al1_v1_03067	1.38	1.32	1.37	1.46	1.43	1.39	1.01	0.92	0.98	0.81	0.89	1.02
Al1_v1_03075	0.87	1.11	1.01	1.03	1.04	1.04	0.6	0.49	0.48	0.55	0.45	0.72
Al1_v1_03076	1.09	0.97	1.04	0.87	0.96	0.77	0.21	0.44	0.49	0.9	0.6	0.6
Al1_v1_03078	1.04	0.95	1.06	0.69	0.88	0.92	0.38	0.47	0.53	0	0.43	0
Al1_v1_03082	1.85	1.97	1.85	1.9	1.94	1.94	1.78	1.8	1.7	1.69	1.73	1.73
Al1_v1_03087	0.14	0	0.15	0.39	0.27	0.34	0.14	0.31	0.15	0.31	0.45	0.2
Al1_v1_03098	0.81	0.67	0.77	0.76	0.86	0.77	0.51	0.48	0.58	0.27	0.63	0.22
Al1_v1_03110	1.19	0.83	1.19	1.19	1.25	1.34	0.53	0.82	0.74	0.51	0.69	0.36
Al1_v1_03113	2.59	2.48	2.58	1.54	1.5	1.6	0.69	0.48	0.35	0.55	0.27	0.44
Al1_v1_03123	2.02	1.89	2.07	2.02	2.04	2.01	1.79	1.79	1.66	1.8	1.76	1.87
Al1_v1_03124	0	0	0	0.19	0	0	0	0	0	0	0	0
Al1_v1_03125	1.47	1.44	1.53	1.69	1.72	1.66	1.5	1.44	1.27	1.29	1.32	1.34
Al1_v1_03130	1.66	1.48	1.67	1.73	1.77	1.72	1.17	1.08	1.16	1.05	1.15	1.08
Al1_v1_03134	0.51	0.21	0.28	0.56	0.56	0.68	0.32	0	0.29	0.14	0.31	0.16
Al1_v1_03135	1.11	1.04	1.09	1.19	1.21	1.26	0.91	0.81	0.72	0.52	0.74	0.24
Al1_v1_03138	0.49	0.57	0.7	0.5	0.46	0.66	0.38	0.69	0.41	0.17	0.15	0.32
Al1_v1_03139	0	0	0	0.57	0.32	0.42	0	0	0	0	0	0
Al1_v1_03142	2.11	1.84	2.1	1.98	2.02	2.04	1.83	1.73	1.73	1.78	1.72	1.9
Al1_v1_03150	1.59	1.46	1.58	1.4	1.41	1.38	1.23	1.13	1.1	1.22	1.21	1.06
Al1_v1_03152	0.81	0.51	0.73	0.62	0.49	0.32	0.37	0	0	0.29	0.54	0
Al1_v1_03153	0.88	0.89	0.86	0.91	0.75	0.8	0.62	0.61	0.65	0.79	0.69	0.54
Al1_v1_03155	1.51	1.39	1.56	1.2	1.15	1.13	0.99	0.41	0.68	0.62	0.57	0.44
Al1_v1_03156	1.22	1.16	1.15	1.18	1.17	1.24	1.16	1.06	1.09	0.82	1.08	1.05
Al1_v1_03157	0.29	0	0	0.24	0	0.24	0	0	0	0	0	0
Al1_v1_03158	1.42	1.47	1.38	1.55	1.47	1.44	1.48	1.34	1.49	1.4	1.45	1.42
Al1_v1_03161	1.2	1.1	1.27	1.08	1.1	1.01	0.61	0.43	0.38	0.65	0.51	0.47
Al1_v1_03164	1.51	1.32	1.6	1.58	1.59	1.52	1.28	1.17	1.04	1.33	1.27	1.2
Al1_v1_03167	1.88	1.78	1.9	1.82	1.81	1.84	1.68	1.7	1.56	1.56	1.61	1.41
Al1_v1_03174	0.88	0.57	0.83	0.93	0.82	0.85	0.27	0.34	0.06	0.3	0.44	0.16
Al1_v1_03175	0.84	0.65	0.6	0.83	0.82	0.79	0.61	0.52	0.56	0.61	0.46	0.58
Al1_v1_03185	0.77	0.69	0.86	0.97	0.91	0.95	0.6	0.34	0.51	0.83	0.59	0.49
Al1_v1_03186	1.21	1.19	1.22	1.11	1.14	1.12	0.95	0.73	0.93	0.78	0.84	0.87
Al1_v1_03190	2.15	2.1	2.19	2.22	2.2	2.24	2.1	1.99	1.96	2	1.91	2.02
Al1_v1_03191	1.85	1.79	1.88	1.5	1.48	1.56	1.01	1.01	0.85	1.15	1.14	0.91
Al1_v1_03195	3.9	3.75	3.91	3.51	3.55	3.55	2.83	2.79	2.74	2.64	2.61	2.65
Al1_v1_03201	1.32	1.37	1.27	1.23	1.15	1.19	1.17	1.13	1.19	1.24	1.25	0.83
Al1_v1_03202	3.69	3.54	3.68	3.3	3.33	3.34	2.68	2.6	2.62	2.38	2.41	2.3
Al1_v1_03206	1.66	1.63	1.62	1.36	1.45	1.5	1.31	1.3	1.26	1.42	1.41	1.32
Al1_v1_03207	2.08	1.86	1.99	1.81	1.8	1.86	1.28	1.48	1.43	1.37	1.23	1.37
Al1_v1_03209	3.75	3.7	3.75	3.39	3.42	3.42	2.6	2.57	2.54	2.53	2.52	2.56
Al1_v1_03217	1.24	1.34	1.29	1.31	1.3	1.24	1.12	1.06	1.21	0.89	0.95	1.07
Al1_v1_03221	1.84	1.71	1.83	1.86	1.91	1.9	1.54	1.44	1.42	1.58	1.53	1.55
Al1_v1_03223	1.11	1.15	1.19	1.4	1.36	1.36	1.28	1.06	1.22	1.29	1.25	1.37
Al1_v1_03225	0.88	1.13	0.88	1.09	1.17	1.13	0.95	0.7	0.8	0.81	0.83	1.05
Al1_v1_03227	1.26	1.32	1.28	1.28	1.21	1.21	1.09	1.09	0.73	1.24	1.16	1.1
Al1_v1_03230	1.71	1.64	1.73	1.69	1.7	1.65	1.57	1.53	1.59	1.57	1.7	1.71
Al1_v1_03233	2.36	2.28	2.36	2.28	2.24	2.25	1.9	1.69	1.68	1.8	1.8	1.85
Al1_v1_03236	1.34	0.98	1.25	1.08	1.13	1.22	0.76	0.89	1.05	0.94	1.21	0.99
Al1_v1_03245	1.47	1.52	1.36	1.66	1.71	1.67	1.53	1.52	1.51	1.36	1.23	1.06
Al1_v1_03247	1.95	1.7	1.93	2.16	2.21	2.13	1.79	1.75	1.72	1.64	1.57	1.72
Al1_v1_03250	1.19	1.05	1.13	1.19	1.32	1.3	1.17	0.91	1.02	1.08	1.11	1.19
Al1_v1_03256	0.91	0.95	0.86	1.02	0.94	0.95	0.76	0.75	0.73	0.74	0.66	0.54
Al1_v1_03262	0.54	0.39	0.58	0.71	0.79	0.57	0.55	0.36	0.43	0.62	0.67	0.53
Al1_v1_03272	1.23	1.15	1.32	1.37	1.27	1.31	1.2	1.15	1.15	1.14	1.13	1.1
Al1_v1_03278	1.34	1.33	1.34	1.32	1.4	1.35	1.32	1.33	1.36	1.37	1.48	1.15
Al1_v1_03287	1.48	1.84	1.54	1.67	1.6	1.66	1.47	1.42	1.43	1.33	1.32	1.12
Al1_v1_03288	1.83	1.76	1.75	1.76	1.83	1.8	1.53	1.54	1.63	1.48	1.49	1.34
Al1_v1_03289	1.84	1.92	1.95	2.01	2.06	2.06	1.91	1.91	1.85	2	1.94	1.74
Al1_v1_03299	2.07	2.07	2.1	2.09	2.17	2.16	1.92	2.02	1.88	1.7	1.69	1.74
Al1_v1_03312	2.07	1.86	2.06	1.95	1.93	1.88	1.9	1.85	1.76	1.8	1.76	1.77
Al1_v1_03316	1.13	1.26	0.92	1.36	1.31	1.3	1.07	1.19	1.14	0.99	0.84	1.09
Al1_v1_03317	0.59	0.42	0.49	0.66	0.69	0.65	0.36	0.35	0.3	0.31	0.17	0.47
Al1_v1_03318	0.25	0	0	0	0.21	0.35	0	0	0	0	0	0
Al1_v1_03319	1.46	1.29	1.49	1.49	1.48	1.51	1.17	1.06	1.05	1.29	1.2	1.29
Al1_v1_03325	0.78	0.72	0.68	0.71	0.63	0.6	0.52	0.44	0.58	0.44	0.5	0.74
Al1_v1_03326	1.23	1.01	1.25	1.28	1.32	1.22	0.75	0.38	0.64	0.72	0.96	0.72
Al1_v1_03330	1.2	1.27	1.2	1.22	1.31	1.35	1.02	0.95	0.94	0.9	0.88	0.82
Al1_v1_03331	1.72	1.69	1.7	2.32	2.37	2.34	2	2.37	2.35	0.75	1.12	1.16
Al1_v1_03334	0.64	0.54	0.61	0.69	0.76	0.71	0.59	0.54	0.61	0.68	0.68	0.5
Al1_v1_03342	0.07	0	0.07	0.14	0.14	0.18	0.06	0.09	0	0	0.08	0
Al1_v1_03356	0.95	0.72	1.1	1.03	1.02	1.08	0.58	0.55	0.71	0.86	0.75	0.35
Al1_v1_03362	2.66	2.85	2.68	2.6	2.59	2.61	2.39	2.28	2.28	2.01	1.95	1.5
Al1_v1_03365	1.01	1.01	1.16	1.7	1.64	1.56	1.42	1.09	1.3	1.44	1.38	1.48
Al1_v1_03367	2.33	2.16	2.32	2.14	2.11	2.08	1.66	1.65	1.64	1.04	1.21	1.05
Al1_v1_03371	0.7	0.3	0.53	1.45	1.53	1.57	1.08	1.01	0.93	1.13	1.05	0.38
Al1_v1_03373	0.86	0.9	0.87	1.1	1.19	1.17	0.97	0.89	0.92	1.18	1.12	0.84
Al1_v1_03377	1.96	1.87	1.88	1.91	1.96	1.93	1.58	1.35	1.25	1.62	1.55	1.56
Al1_v1_03378	0.35	0.38	0	1.07	0.89	0.99	0.54	0.65	0.97	0.44	0	0
Al1_v1_03380	0.82	0.77	0.87	1.04	1.16	1.09	0.62	0.58	0.45	0.69	0.69	0
Al1_v1_03381	2.2	2.01	2.26	2.05	2.07	2.04	1.51	1.58	1.22	1.47	1.46	1.3
Al1_v1_03382	1.84	1.58	1.86	1.77	1.78	1.8	1.65	1.51	1.47	1.66	1.68	1.42
Al1_v1_03383	0.62	0.56	0.82	0.7	0.56	0.73	0.31	0.34	0.24	0.49	0.69	0.37
Al1_v1_03388	0.95	0.85	0.89	0.95	1	0.91	0.67	0.58	0.68	0.79	0.77	0.59
Al1_v1_03391	0.52	0.46	0.71	0.61	0.44	0.51	0.32	0.25	0	0.25	0	0
Al1_v1_03392	1.26	1.54	1.21	0.86	0.99	1.04	0.91	0.45	0.74	1.05	0.91	0.71
Al1_v1_03393	1.02	1.36	1.02	1.1	1.02	1.1	0.88	1	0.86	1.02	1.04	0.59
Al1_v1_03394	0.57	0.6	0.76	1.12	1.32	1.43	0.95	0.86	1.05	1.24	1.21	0.72
Al1_v1_03395	0.91	0.95	0.91	1.16	1.09	1.09	0.82	0.93	0.94	0.84	0.76	0.66
Al1_v1_03400	0.97	0.45	0.65	1.22	1	1.22	1.09	0.89	0.67	1.1	0.84	0
Al1_v1_03408	0.39	0.37	0.44	0.8	0.69	0.67	0.61	0.6	0.46	0.53	0.62	0.33
Al1_v1_03410	1.32	1.19	1.16	1.25	1.23	1.27	0.76	0.69	0.45	0.85	0.59	0.73
Al1_v1_03412	1.9	1.92	1.89	1.87	1.88	1.9	1.73	1.7	1.66	1.7	1.67	1.66
Al1_v1_03426	2.26	2.13	2.24	2.11	2.05	1.99	1.62	1.62	1.6	1.61	1.6	1.57
Al1_v1_03428	2.71	2.56	2.71	2.47	2.53	2.55	2.3	2.29	2.22	2.15	2.12	2.07
Al1_v1_03432	1.09	1.11	1.11	1.27	1.36	1.35	1.34	1.14	1.2	1.09	0.99	0.8
Al1_v1_03436	0	0.33	0.5	0.53	0.62	0.7	0	0	0	0	0	0
Al1_v1_03447	0.61	0.58	0.49	0.6	0.64	0.72	0.44	0.13	0.27	0.38	0.21	0.25
Al1_v1_03454	2.34	2.1	2.37	2.27	2.29	2.32	1.71	1.6	1.63	1.78	1.7	1.73
Al1_v1_03466	1.22	1.28	1.26	1.28	1.28	1.28	1.26	1.15	1.09	1	1.03	1.18
Al1_v1_03470	0.47	0.65	0.71	0.67	0.81	0.82	0.25	0.32	0.16	0.5	0.29	0.35
Al1_v1_03479	0	0	0	0	0	0.14	0	0	0	0	0	0
Al1_v1_03481	1.35	1.52	1.32	1.4	1.44	1.32	1.2	1.39	1.29	1.34	1.26	0.8
Al1_v1_03485	0.27	0.65	0.45	1.44	1.41	1.36	0.9	0.93	0.87	0.93	0.81	0.51
Al1_v1_03486	0.53	0.47	0.35	1.3	1.48	1.41	0.75	0.88	0.48	0.71	0.72	0
Al1_v1_03488	0.27	0.59	0.16	0.68	0.91	0.92	0.36	0.45	0.17	0.21	0.18	0
Al1_v1_03489	0.02	0	0.02	0.68	0.66	0.62	0.17	0.17	0.19	0.02	0.09	0.03
Al1_v1_03490	0.89	0.91	0.87	1.67	1.65	1.65	1.05	1.02	0.73	1.02	1.06	0.94
Al1_v1_03502	1.77	2.03	1.81	2.15	2.2	2.18	2.08	1.99	1.97	0.73	0.81	0.51
Al1_v1_03507	0	0	0	0	0	0.18	0	0	0	0	0	0
Al1_v1_03511	1.53	1.76	1.59	1.84	1.87	1.82	1.76	1.61	1.55	0.99	0.92	0.54
Al1_v1_03540	1.5	1.37	1.52	1.71	1.58	1.7	1.61	1.42	1.51	1.72	1.51	1.54
Al1_v1_03546	1.19	1.05	1.18	1.06	0.89	0.98	0.74	1.04	0.96	0.23	0.4	0.15
Al1_v1_03550	0	0	0	0.1	0	0	0	0	0	0	0	0
Al1_v1_03554	0.34	0.36	0.45	1.84	1.91	1.94	1.36	1.31	1.01	1.12	0.72	0.45
Al1_v1_03564	0.4	0.53	0.41	0.33	0.46	0.28	0.22	0.37	0.36	0.42	0.38	0.1
Al1_v1_03573	1.86	1.66	1.8	1.78	1.85	1.84	1.34	1.34	1.31	1.24	1.08	1.25
Al1_v1_03593	3.44	3.24	3.45	3.06	3.17	3.16	2.48	2.35	2.31	2.25	2.18	2.17
Al1_v1_03613	3.5	3.39	3.51	3.84	3.95	3.96	1.93	1.71	1.59	0.72	0.66	0.98
Al1_v1_03616	1.36	1.37	1.35	1.71	1.64	1.66	1.13	1.04	1.05	0.84	0.83	0.34
Al1_v1_03617	1.26	1.18	1.31	1.62	1.53	1.46	1.32	1.32	1.22	1.13	1.19	1
Al1_v1_03618	0.63	0.66	0.76	0.6	0.54	0.31	0	0.44	0.5	0.45	0.25	0
Al1_v1_03620	3.4	3.53	3.42	2.29	2.38	2.37	0	0	0	0	0	0
Al1_v1_03622	0.9	0.92	1	1.14	1.13	1.16	0.87	0.85	0.94	0.72	0.81	0.7
Al1_v1_03628	2.42	2.41	2.43	2.76	2.84	2.78	1.03	0.76	0.83	0.45	0.41	0.37
Al1_v1_03629	1.34	1.05	1.33	1.46	1.42	1.43	1.12	1.09	1.04	1.21	1.21	1.19
Al1_v1_03631	3.23	3.3	3.24	2.43	2.52	2.47	1.3	1.37	1.14	1.21	1.13	0.81
Al1_v1_03634	0	0	0.31	0.47	0.25	0.47	0.53	0	0.19	0	0	0
Al1_v1_03643	0	0	0	0.25	0.25	0	0	0	0	0	0	0
Al1_v1_03672	2.82	2.67	2.81	2.74	2.69	2.68	2.49	2.46	2.44	2.41	2.42	2.3
Al1_v1_03674	0.36	0.38	0.49	1.11	0.96	1.1	0.54	0.54	0.7	0.66	0.74	0.48
Al1_v1_03677	1.67	1.71	1.63	1.71	1.63	1.66	1.56	1.55	1.43	1.32	1.38	1.47
Al1_v1_03678	0.48	0.63	0.62	1.33	1.34	1.36	0.54	0.23	0.78	0.82	0.72	0.25
Al1_v1_03684	1.53	1.66	1.52	1.55	1.53	1.59	1.5	1.53	1.5	1.63	1.49	1.2
Al1_v1_03688	0.69	0.86	0.78	0.84	0.97	0.89	0.53	0.47	0.41	0.55	0.56	0.69
Al1_v1_03693	1.56	1.46	1.51	1.66	1.58	1.63	1.47	1.32	1.37	1.44	1.36	1.43
Al1_v1_03694	2.42	2.22	2.41	2.42	2.38	2.36	2.14	2.37	2.36	2.07	2.12	2.22
Al1_v1_03695	1.47	1.3	1.46	1.33	1.34	1.37	0.89	1.11	1.03	0.76	1.06	1.07
Al1_v1_03704	0.81	0.59	0.85	0.75	0.71	0.77	0.56	0.67	0.62	0.57	0.59	0.75
Al1_v1_03708	1.1	1.24	1.2	1.49	1.43	1.45	1.3	1.41	1.36	1.39	1.35	1.16
Al1_v1_03724	1.67	1.45	1.62	1.45	1.58	1.6	0.99	0.46	0.55	0.55	0.5	0.83
Al1_v1_03727	2.68	2.59	2.65	2.51	2.56	2.54	2.04	1.92	1.97	2.02	1.94	1.84
Al1_v1_03738	0.92	0.78	1.07	0.83	0.76	0.66	0.57	0.41	0.35	0.41	0.57	0.66
Al1_v1_03746	3.6	3.45	3.61	3.29	3.31	3.31	2.52	2.43	2.43	2.25	2.19	2.12
Al1_v1_03747	1.59	1.43	1.62	1.68	1.69	1.62	1.45	1.31	1.41	1.44	1.43	1.37
Al1_v1_03749	1.04	1.08	1.06	1.18	1.32	1.33	0.89	0.9	0.89	0.9	1.22	0.86
Al1_v1_03763	1.03	0.72	1.01	1.14	1.21	1.21	1	1.02	1.09	1.1	1.14	0.79
Al1_v1_03782	0	0.57	0	0.68	0.68	0.69	0	1.05	0	0	0	0
Al1_v1_03784	1.83	1.94	1.8	1.91	1.98	1.89	1.73	1.55	1.67	1.8	1.51	1.97
Al1_v1_03792	1.32	1.16	1.33	1.32	1.27	1.24	1.12	1.17	1.2	1.23	1.28	1.35
Al1_v1_03793	1.01	1.01	1.15	0.69	0.56	0.75	0.42	0.33	0	0.9	1	0.37
Al1_v1_03794	0.72	0.66	0.64	0.74	0.87	0.85	0.49	0.51	0.53	0.65	0.65	0.64
Al1_v1_03807	1.27	1.28	1.32	1.27	1.23	1.32	0.89	0.67	0.91	0.79	0.83	1.04
Al1_v1_03808	1.41	1.39	1.32	1.27	1.24	1.18	0.82	0.68	0.78	0.74	0.69	0.41
Al1_v1_03810	1.75	1.28	1.76	1.5	1.55	1.61	1.15	1.05	1.11	1.21	1.11	1.1
Al1_v1_03815	0.96	0.88	0.96	1.22	1.26	1.26	1.11	1.07	1.02	1.27	1.07	1.04
Al1_v1_03818	3.29	3.18	3.28	2.92	2.98	2.98	2.45	2.37	2.36	2.38	2.36	2.44
Al1_v1_03819	0.91	0.89	1.03	0.94	0.92	1.03	0.57	0.41	0.53	0.51	0.49	0.37
Al1_v1_03825	1.15	1.05	1.09	0.92	0.99	0.95	0.85	0.79	0.76	0.6	0.7	0.67
Al1_v1_03826	1.37	1.38	1.39	1.53	1.67	1.6	1.54	1.45	1.42	1.49	1.43	1.27
Al1_v1_03829	0.98	0.88	0.97	0.86	0.99	1.04	1.05	0.81	0.58	1.06	0.97	0.69
Al1_v1_03842	1.42	1.31	1.34	1.56	1.6	1.57	1.33	1.3	1.26	1.33	1.28	1.24
Al1_v1_03843	1.07	1.26	1.05	1.42	1.52	1.46	1.4	1.15	1.1	1.37	1.18	1.24
Al1_v1_03846	2.73	2.46	2.71	2.7	2.74	2.73	2.41	2.32	2.27	2.22	2.23	2.22
Al1_v1_03856	0.32	0.2	0.2	0	0.35	0.27	0	0.24	0	0	0	0
Al1_v1_03868	1.64	1.68	1.65	1.59	1.58	1.59	1.41	1.24	1.27	1.36	1.23	1.37
Al1_v1_03875	2.1	1.97	2.04	2.02	1.97	2	1.92	1.86	1.93	1.65	1.7	1.64
Al1_v1_03886	1.86	1.64	1.89	1.67	1.71	1.71	1.36	1.27	1.24	1.27	1.21	1.26
Al1_v1_03904	2.21	2.23	2.26	2.48	2.52	2.52	2.49	2.42	2.4	1.85	1.84	1.37
Al1_v1_03907	1.47	1.1	1.44	1.45	1.55	1.51	1.23	1.26	1.18	1.41	1.41	1.13
Al1_v1_03909	0.68	0.74	0.61	0.7	0.61	0.68	0.67	0.32	0.2	0.56	0.22	0.43
Al1_v1_03920	1.56	1.37	1.55	1.61	1.54	1.5	1.55	1.43	1.5	1.61	1.62	1.24
Al1_v1_03922	1.3	1.21	1.3	1.32	1.21	1.23	1.19	1.19	1.16	1.1	1.1	1.09
Al1_v1_03928	1.13	1.06	1.09	1.19	1.21	1.06	0.95	1.05	1.07	0.99	0.94	0.88
Al1_v1_03930	0	0	0.14	0.38	0.43	0.38	0	0	0.34	0.3	0	0.19
Al1_v1_03934	2.33	2.13	2.31	2.36	2.33	2.41	2.15	2.06	2.08	2.08	2.09	1.95
Al1_v1_03936	1.25	1.16	1.01	1.13	0.96	1.16	0.69	0.51	0.66	0.74	0.69	0.68
Al1_v1_03940	0.17	0.18	0.3	0.5	0.66	0.67	0.57	0.21	0.31	0.47	0	0.39
Al1_v1_03959	1.97	1.88	1.96	1.87	1.89	1.88	1.65	1.64	1.53	1.63	1.55	1.63
Al1_v1_03962	0.79	0.75	0.67	0.84	0.93	0.93	0.8	0.81	0.8	0.79	0.71	0.72
Al1_v1_03968	1.6	1.78	1.65	1.89	1.88	1.9	1.64	1.59	1.6	1.35	1.45	1.64
Al1_v1_03969	1.65	1.34	1.72	1.56	1.64	1.66	1.08	1.28	0.98	1.3	1.36	1.42
Al1_v1_03981	1.44	1.26	1.32	1.36	1.45	1.38	1.18	0.98	1.2	1.06	1.17	0.92
Al1_v1_03988	1.77	1.79	1.67	1.53	1.62	1.58	1.17	1.05	0.97	0.92	1.01	0.78
Al1_v1_03995	1.68	1.61	1.72	1.67	1.72	1.76	1.59	1.5	1.41	1.58	1.41	1.32
Al1_v1_03996	0.99	0.75	1.06	1.08	1.03	1.06	0.87	0.84	0.9	1	1.04	0.95
Al1_v1_04001	1.1	1.09	1.09	1.02	0.91	0.92	0.58	0.66	0.39	0.51	0.75	0.65
Al1_v1_04004	0.84	0.6	0.9	0.83	0.92	0.92	0.88	0.82	0.75	0.87	0.66	0.69
Al1_v1_04008	1.27	1.36	1.59	1.66	1.69	1.68	1.2	1.53	1.5	1.37	1.37	1.39
Al1_v1_04018	1.86	1.74	1.72	1.75	1.79	1.7	1.44	1.28	1.42	1.55	1.36	1.58
Al1_v1_04028	1.09	0.84	0.82	1.13	1.1	1.15	0.59	0.42	0.7	0.54	0.95	0.97
Al1_v1_04039	1.05	0.9	0.93	1.03	1.02	1.02	0.88	0.58	0.67	0.78	0.73	0.92
Al1_v1_04045	1.65	1.39	1.53	1.44	1.37	1.43	1.27	1.08	1.16	0.96	0.86	0.75
Al1_v1_04049	0.87	0.66	0.89	1.03	1.07	1.04	1	0.81	0.97	1.04	1.04	0.82
Al1_v1_04055	0.99	0.83	1.04	0.22	0.48	0.76	0	0	0.29	0	0	0
Al1_v1_04060	0.99	1.27	1.23	0.79	0.88	0.77	0.5	0.35	0.3	0.82	0.67	0
Al1_v1_04065	1.79	1.54	1.8	1.52	1.58	1.55	0.74	0.65	0.9	0.96	0.9	0.32
Al1_v1_04068	0.68	0.75	0.64	0.88	0.82	0.88	0.69	0.57	0.6	0.73	0.72	0.69
Al1_v1_04069	1.87	1.95	1.85	1.8	1.84	1.8	1.63	1.51	1.53	1.61	1.62	1.05
Al1_v1_04080	0.85	1.1	1.18	1.13	1.28	1.24	0.73	0.37	0.78	0.28	0.4	0.18
Al1_v1_04083	2.43	2.36	2.42	2.29	2.29	2.27	2.19	2.11	2.13	2.2	2.13	2.21
Al1_v1_04084	2.31	2.17	2.31	2.09	2.14	2.13	1.71	1.74	1.77	1.66	1.67	1.62
Al1_v1_04091	0.52	0.78	0.73	1.63	1.57	1.53	1.05	0.92	1.01	0.7	0.72	0.39
Al1_v1_04096	1.19	1.13	1.1	1.25	1.18	1.12	1.02	1.2	1.11	1.2	1.13	0.92
Al1_v1_04099	0.46	0	0.42	0.59	0.5	0.57	0.35	0.5	0.54	0.65	0.68	0.17
Al1_v1_04100	0	0	0	0	0	0.21	0	0	0	0	0	0
Al1_v1_04101	1.33	1.55	1.31	1.61	1.57	1.58	1.51	1.48	1.47	1.19	1.27	1.45
Al1_v1_04104	1.52	1.44	1.48	1.43	1.4	1.39	1.16	1.31	1.26	1.1	0.9	1.07
Al1_v1_04126	1.21	0.93	1.14	1.1	1.11	1.08	0.91	0.99	0.88	1.12	0.97	1.01
Al1_v1_04131	0	0	0.22	0.18	0.18	0	0	0	0	0	0	0
Al1_v1_04147	1.8	1.67	1.82	1.77	1.79	1.79	1.69	1.7	1.67	1.64	1.55	1.71
Al1_v1_04149	1.86	1.75	1.86	2.18	2.21	2.17	1.98	1.78	1.88	1.72	1.67	1.7
Al1_v1_04155	0	0	0	0	0	0.4	0	0	0	0	0	0
Al1_v1_04163	0	0	0	0	0	0.16	0	0	0	0	0	0
Al1_v1_04169	0	0	0	0	0	0.06	0	0	0	0	0	0
Al1_v1_04172	0	0	0	0.11	0	0	0	0	0	0	0	0
Al1_v1_04180	0.43	0.21	0	0	0.27	0.16	0	0	0	0	0	0
Al1_v1_04210	1.44	1.06	1.36	1.32	1.38	1.21	1.05	0.92	0.84	0.88	1.13	0.78
Al1_v1_04226	0	0	0.34	0.44	0.27	0	0	0	0	0	0	0
Al1_v1_04227	0.59	0.46	0.64	1.16	1.09	1.16	0.64	0.57	0.42	0.48	0.68	0.57
Al1_v1_04232	0.62	0.6	0.58	0.88	0.93	0.68	0.31	0.39	0.2	0.24	0	0
Al1_v1_04235	0.25	0.27	0.35	0.35	0.67	0.46	0	0	0	0	0	0
Al1_v1_04241	0	0	0	0.12	0	0	0	0	0	0	0	0
Al1_v1_04256	0	0	0	0	0.65	0.65	0	0	0	0	0	0
Al1_v1_04321	0	0.48	0	0.39	0.66	0.39	0	0	0	0.36	0	0
Al1_v1_04350	0.24	0.19	0.1	0.87	0.7	0.81	0.59	0.74	0.64	0	0.28	0
Al1_v1_04351	0	0.8	0.78	1.21	1.49	1.1	1.18	0.88	1.07	0.89	1.26	1.21
Al1_v1_04357	0	0.36	0	0.47	0.53	0.72	0.46	0	0.47	0.23	0.41	0
Al1_v1_04358	1.33	1.27	1.22	1.33	1.42	1.44	1.08	0.9	0.9	0.68	0.85	0.77
Al1_v1_04371	0	0	0	0.1	0	0.1	0.12	0	0	0	0	0
Al1_v1_04372	0	0	0	0.78	1	0.84	0.78	0.36	0.31	0.47	0.51	0
Al1_v1_04375	0	0	0	0	0.78	0.79	0	0	0	0	0	0
Al1_v1_04376	1.39	1.36	1.37	1.5	1.52	1.47	1.06	0.93	1.28	1.04	0.87	1.18
Al1_v1_04377	0.44	0.17	0	0.64	0.61	0.71	0.36	0.66	0.47	0.67	0.41	0
Al1_v1_04379	1.18	1.19	1.15	1	0.96	1.09	0.69	0.81	0.77	0.78	0.69	0.7
Al1_v1_04380	0	0	0.5	0.41	0	0	0	0	0	0	0	0
Al1_v1_04384	1.76	1.68	1.73	1.69	1.62	1.67	1.42	1.38	1.43	1.3	1.24	1.15
Al1_v1_04387	0	0	0.17	1.34	1.52	1.44	0.75	0.69	0.41	0.36	0	0
Al1_v1_04389	0.16	0.17	0	0.37	0.37	0.23	0.15	0	0.17	0.2	0	0
Al1_v1_04390	0.81	0.62	0.68	1.11	1.06	1.06	0.82	0.81	0.67	0.65	0.73	0
Al1_v1_04399	0	0	0	0	0.24	0.14	0	0	0	0	0	0
Al1_v1_04403	2.07	1.99	2.16	2.57	2.54	2.53	2.23	2.16	2.1	1.42	1.41	1.41
Al1_v1_04406	0	0	0	0.34	0.34	0.25	0	0	0	0	0	0
Al1_v1_04409	0	0	0	0	0	0.18	0	0	0	0	0	0
Al1_v1_04410	0.04	0	0.13	0.03	0.07	0.1	0	0.06	0	0	0	0
Al1_v1_04419	1.19	1	1.04	0.99	0.97	1.02	0.77	0.59	0.67	0.83	0.74	0.75
Al1_v1_04421	0	0	0	0.1	0	0	0	0	0	0	0	0
Al1_v1_04444	1.02	1.26	1.1	1.21	1.25	1.2	1.04	0.88	1	0.99	1.08	0.82
Al1_v1_04453	1.4	1.43	1.44	1.46	1.43	1.43	1.31	1.36	1.45	1.11	1.14	1.25
Al1_v1_04455	0.12	0	0.13	0.1	0	0.18	0	0	0	0	0	0
Al1_v1_04457	1.17	1.18	1.13	1.3	1.37	1.26	1.16	1.02	1.1	1.13	1.2	1.25
Al1_v1_04464	0.85	0.95	0.63	0.79	0.66	0.7	0.54	0.49	0.59	0.91	0.72	0.42
Al1_v1_04471	1.65	1.42	1.8	1.71	1.71	1.74	1.04	0.98	0.9	0.25	0	0
Al1_v1_04478	1.2	1.17	1.11	1.39	1.3	1.37	1.21	1.27	1.24	1.09	1.09	1.19
Al1_v1_04482	0.92	0.67	0.83	1.11	0.89	0.98	0.23	0.3	0.65	0.56	0.79	1.06
Al1_v1_04484	1.44	1.02	1.46	1.4	1.38	1.3	0.66	0.64	0.69	0.63	0.58	0.69
Al1_v1_04488	0.58	0.5	0.52	0.67	0.79	0.75	0.19	0.46	0.5	0.57	0.48	0.5
Al1_v1_04489	0.57	0.53	0.9	1.15	1.08	1.07	0.87	1.12	1.06	0	0.22	0.27
Al1_v1_04500	2.58	2.48	2.58	2.71	2.72	2.71	2.57	2.61	2.61	2.53	2.51	2.37
Al1_v1_04502	2.32	2.24	2.3	2.28	2.3	2.3	2.09	2.09	2.01	2.03	2.13	2.06
Al1_v1_04516	0.7	0.46	0.75	0.66	0.64	0.8	0.43	0.26	0.3	0.15	0.23	0.16
Al1_v1_04517	1.46	1.57	1.48	1.54	1.56	1.49	1.45	1.31	1.34	1.15	1.26	1.25
Al1_v1_04521	1.7	1.5	1.67	1.68	1.72	1.72	1.55	1.29	1.31	1.53	1.4	1.38
Al1_v1_04532	1.47	1.56	1.57	1.62	1.52	1.53	1.42	1.21	1.27	1.21	1.19	1.37
Al1_v1_04534	0	0	0	0	0	0.16	0	0	0	0	0	0
Al1_v1_04537	2.21	2.09	2.23	1.95	2.01	1.97	1.59	1.53	1.52	1.42	1.43	1.37
Al1_v1_04538	0.3	0.47	0	0.57	0.62	0.53	0.44	0.68	0.67	0.13	0.28	0.48
Al1_v1_04539	1.91	1.9	1.94	1.79	1.8	1.78	1.62	1.6	1.73	1.67	1.63	1.64
Al1_v1_04545	1.07	1.06	1.08	1.09	1.15	1.04	0.97	1.01	0.95	0.99	0.91	0.65
Al1_v1_04557	0.63	0.8	0.91	0.65	0.58	0.68	0.57	0.58	0.37	0.58	0.47	0.36
Al1_v1_04576	1.39	1.19	1.4	1.33	1.35	1.35	1.19	0.86	1.12	1.03	1.14	1
Al1_v1_04588	1.99	1.97	2.01	1.94	2.01	1.96	1.84	1.96	1.94	1.97	1.91	1.73
Al1_v1_04592	2	1.87	2.02	1.93	1.87	1.9	1.83	1.75	1.82	1.73	1.78	1.8
Al1_v1_04593	1.49	1.39	1.53	1.23	1.29	1.29	0.84	0.88	0.47	0.95	0.94	0.71
Al1_v1_04601	1.99	1.55	1.95	1.81	1.75	1.71	1.66	1.68	1.62	1.34	1.4	1.37
Al1_v1_04608	1.48	1.38	1.51	1.52	1.46	1.54	1.45	1.35	1.38	1.4	1.41	1.43
Al1_v1_04610	1.58	1.47	1.59	1.58	1.59	1.56	1.43	1.34	1.47	1.45	1.36	1.16
Al1_v1_04615	3.25	3.16	3.25	3.1	3.12	3.13	2.75	2.74	2.78	2.66	2.63	2.62
Al1_v1_04621	1.47	1.41	1.5	1.14	1.2	1.1	0.5	0.54	0.56	0.2	0.3	0.16
Al1_v1_04622	0.43	0.57	0.41	0.67	0.54	0.7	0.51	0.52	0.57	0.49	0.41	0.49
Al1_v1_04625	1.26	1.29	1.37	1.35	1.3	1.36	0.98	0.85	0.97	1.19	0.99	1.07
Al1_v1_04626	1.54	1.32	1.5	1.3	1.46	1.43	1.31	1.21	1.08	1.39	1.13	0.98
Al1_v1_04631	0.71	0.68	0.81	0.73	0.74	0.8	0.42	0.47	0.28	0.48	0.51	0.36
Al1_v1_04633	1.18	1.07	1.15	1.15	1.13	1.07	1.04	0.99	1.12	1.1	1.15	0.95
Al1_v1_04636	1.78	2.13	1.71	1.17	1.3	1.27	1.22	1.26	0.89	1.27	1.17	0.88
Al1_v1_04638	1.36	1.31	1.43	1.37	1.45	1.43	1.19	0.74	1.15	1.3	1.13	1.33
Al1_v1_04639	1.44	1.44	1.4	1.49	1.38	1.4	1.25	1.1	1.17	1.07	1.25	1.35
Al1_v1_04641	1.83	1.41	1.82	1.65	1.69	1.61	1.17	1.08	1.08	1.14	1.25	1.25
Al1_v1_04643	0.18	0.38	0.26	0.15	0.08	0.15	0	0	0	0.23	0.28	0
Al1_v1_04647	0	0	0	1.09	0	0	0	0	0	0	0	0
Al1_v1_04650	1.42	1.22	1.52	1.21	1.34	1.35	0.5	0.21	0.78	0.67	0.56	0.65
Al1_v1_04652	1.3	1.07	1.28	1.35	1.46	1.47	0.86	0.53	0.74	0.87	0.9	0.74
Al1_v1_04666	1.15	1.05	1.22	1.37	1.39	1.44	0.91	0.86	0.84	1	1.01	0.55
Al1_v1_04672	2.9	2.9	2.88	2.71	2.73	2.7	2.32	2.36	2.37	2.06	2.09	2.09
Al1_v1_04677	0.26	0.61	0.15	1.09	1.12	1.07	0.57	0.42	0.51	0.51	0.29	0.21
Al1_v1_04678	0.23	0	0.24	0.43	0.42	0.51	0.31	0	0.34	0.18	0.15	0
Al1_v1_04683	0.94	0.72	0.97	0.93	0.9	1	0.41	0.16	0.13	0.7	0.56	0.4
Al1_v1_04685	0.66	0.56	0.54	0.97	1	0.95	0.59	0.42	0.37	0.42	0.23	0.75
Al1_v1_04688	2.04	2.03	2.03	2.07	2.05	2.1	1.97	1.82	1.92	1.99	1.96	2.03
Al1_v1_04704	1.77	1.8	1.82	1.56	1.58	1.6	1.4	1.37	1.25	1.25	1.19	1.19
Al1_v1_04714	0.81	0.63	0.66	0.56	0.47	0.48	0.64	0	0.29	0.34	0.18	0
[truncated: 1,827 more rows]

## Sheet: Table S6
Table S6. Transcripts (log10(TPM+1)) in the expression cluster V.
[truncated: 765 more rows]

[truncated: 1 more sheets: Table S7]
