# Supplementary material for: Superoxide Initiates the Hyphal Differentiation to Microsclerotia Formation of Macrophomina phaseolina
Source: Microbiol Spectr. 2022 Jan 26;10(1):e02084-21. doi: 10.1128/spectrum.02084-21 (PMC8791194; doi:10.1128/spectrum.02084-21)
Supplement: SUPPLEMENTAL FILE 3 — Supplemental material. Download SPECTRUM02084-21_Supp_3_seq13.xlsx, XLSX file, 0.4 MB [file spectrum02084-21_supp_3_seq13.xlsx]

## Sheet: Table S8
Table S8. Differential expression analysis for MS1 v.s. MS0.
No.	Transcript ID	p value	q value	log2FC	Standard error
1	Al1_v1_11610	0	0	-5.28733	0.121143
2	Al1_v1_11655	0	0	-5.73759	0.125717
3	Al1_v1_03276	1.41675e-265	4.45003e-262	5.59793	0.160788
4	Al1_v1_12349	2.08439e-263	4.91029e-260	-4.26015	0.12287
5	Al1_v1_00335	2.24673e-228	4.2342e-225	-4.33119	0.134243
6	Al1_v1_05769	1.40305e-218	2.20349e-215	5.35836	0.169795
7	Al1_v1_03422	1.20128e-205	1.6171e-202	5.32313	0.173955
8	Al1_v1_01138	2.9047e-205	3.42138e-202	-3.00131	0.0981727
9	Al1_v1_03285	1.79084e-197	1.87501e-194	4.11358	0.137211
10	Al1_v1_07507	1.9679e-191	1.85435e-188	3.56691	0.12086
11	Al1_v1_05038	4.85395e-186	4.15807e-183	3.9861	0.137028
12	Al1_v1_04342	1.46897e-185	1.15351e-182	3.81857	0.131441
13	Al1_v1_00148	1.05732e-181	7.66393e-179	3.20339	0.111443
14	Al1_v1_11312	5.03815e-174	3.39103e-171	3.96125	0.140851
15	Al1_v1_01537	2.36204e-171	1.48383e-168	-5.62993	0.201758
16	Al1_v1_00422	1.68673e-167	9.93376e-165	3.28874	0.119222
17	Al1_v1_02998	5.60837e-167	3.10868e-164	5.06802	0.184015
18	Al1_v1_02675	4.66942e-164	2.44444e-161	-4.78222	0.175195
19	Al1_v1_09147	7.65899e-163	3.79845e-160	-3.67343	0.135083
20	Al1_v1_11298	6.00636e-162	2.8299e-159	2.80677	0.103501
21	Al1_v1_00935	2.10048e-158	9.42516e-156	4.78447	0.178418
22	Al1_v1_04023	3.06596e-151	1.31321e-148	4.87205	0.185995
23	Al1_v1_03872	3.78975e-150	1.55264e-147	-2.91336	0.111629
24	Al1_v1_04138	2.97353e-149	1.16748e-146	-2.51134	0.0965175
25	Al1_v1_05599	2.56535e-148	9.6693e-146	3.02663	0.116693
26	Al1_v1_06198	9.82114e-148	3.55941e-145	4.34593	0.167894
27	Al1_v1_04198	1.856e-144	6.47744e-142	-2.68344	0.104853
28	Al1_v1_04546	2.50486e-142	8.42974e-140	2.52544	0.0994257
29	Al1_v1_07738	4.41162e-142	1.43347e-139	-2.57231	0.10136
30	Al1_v1_07439	3.22486e-140	1.01293e-137	-2.42495	0.0961953
31	Al1_v1_11473	1.01365e-138	3.08118e-136	2.62072	0.104529
32	Al1_v1_09632	1.65669e-136	4.87843e-134	3.36017	0.135121
33	Al1_v1_02801	1.65846e-130	4.73565e-128	-3.11494	0.128151
34	Al1_v1_05361	3.24762e-128	9.00068e-126	2.46455	0.102309
35	Al1_v1_03462	7.36676e-128	1.98334e-125	4.40459	0.183104
36	Al1_v1_07457	1.83668e-126	4.8075e-124	-2.27608	0.0951486
37	Al1_v1_08079	4.58002e-125	1.16642e-122	-2.87375	0.120813
38	Al1_v1_03343	6.85139e-125	1.69897e-122	-2.36049	0.0993061
39	Al1_v1_09778	1.78935e-124	4.32334e-122	-6.45599	0.272066
40	Al1_v1_02964	3.93742e-124	9.27558e-122	2.29712	0.0969399
41	Al1_v1_02547	1.73487e-121	3.98724e-119	-2.83037	0.120758
42	Al1_v1_09967	1.21884e-120	2.73455e-118	2.42001	0.103618
43	Al1_v1_04067	2.43146e-120	5.3283e-118	-7.86786	0.337304
44	Al1_v1_04526	5.44562e-120	1.16623e-117	3.39674	0.145838
45	Al1_v1_07601	5.81823e-120	1.21834e-117	-2.46509	0.105851
46	Al1_v1_07000	6.0644e-120	1.24228e-117	4.26738	0.183255
47	Al1_v1_03910	2.69634e-119	5.40588e-117	-2.55618	0.110073
48	Al1_v1_03127	6.06188e-118	1.19002e-115	-3.7069	0.160553
49	Al1_v1_08052	1.00638e-117	1.93532e-115	-3.90999	0.16951
50	Al1_v1_09208	1.12326e-117	2.1169e-115	-4.0346	0.174948
51	Al1_v1_04003	2.49904e-117	4.61734e-115	-3.63856	0.158012
52	Al1_v1_12311	5.99606e-117	1.08655e-114	2.62386	0.114135
53	Al1_v1_01634	7.88922e-117	1.40264e-114	-3.04859	0.132679
54	Al1_v1_04429	6.3525e-115	1.10851e-112	2.47391	0.108573
55	Al1_v1_09020	5.08322e-114	8.70895e-112	4.1827	0.184305
56	Al1_v1_04549	1.63435e-113	2.75009e-111	-4.44223	0.196185
57	Al1_v1_04348	1.99785e-113	3.30276e-111	2.99714	0.132417
58	Al1_v1_13330	3.86617e-113	6.2812e-111	3.5773	0.158252
59	Al1_v1_11926	1.19515e-112	1.9088e-110	3.02961	0.13432
60	Al1_v1_07750	2.22796e-112	3.499e-110	5.75238	0.255349
61	Al1_v1_05476	4.58306e-111	7.0797e-109	3.96941	0.177259
62	Al1_v1_02101	4.91448e-111	7.46921e-109	2.66828	0.119172
63	Al1_v1_03113	1.00291e-108	1.50006e-106	-2.3316	0.105256
64	Al1_v1_06429	2.26326e-108	3.33229e-106	2.25957	0.102173
65	Al1_v1_03376	3.71763e-108	5.38941e-106	-4.60458	0.208421
66	Al1_v1_05333	3.04874e-107	4.35277e-105	4.27505	0.194344
67	Al1_v1_11271	3.42598e-107	4.81836e-105	-3.86451	0.175723
68	Al1_v1_05687	1.5437e-106	2.13916e-104	-2.70254	0.12327
69	Al1_v1_04382	5.04066e-106	6.88379e-104	-3.52093	0.160995
70	Al1_v1_08803	5.32189e-105	7.16403e-103	-2.75533	0.126612
71	Al1_v1_04858	1.30034e-104	1.72579e-102	5.64347	0.259817
72	Al1_v1_03397	1.77976e-104	2.32926e-102	-2.05795	0.094808
73	Al1_v1_12693	2.78237e-104	3.59154e-102	-5.66175	0.261079
74	Al1_v1_12951	6.20349e-103	7.8994e-101	2.77852	0.128978
75	Al1_v1_02635	1.05684e-102	1.32781e-100	-3.779	0.17562
76	Al1_v1_11251	1.1807e-102	1.46392e-100	-3.76446	0.174987
77	Al1_v1_02311	2.06913e-102	2.53213e-100	2.14267	0.0997201
78	Al1_v1_11599	5.8608e-102	7.0803e-100	2.78356	0.12984
79	Al1_v1_11666	6.94176e-102	8.28003e-100	-2.03651	0.0950287
80	Al1_v1_03897	7.04769e-102	8.3013e-100	-2.08786	0.0974278
81	Al1_v1_13355	5.47922e-101	6.37416e-99	-2.81937	0.132153
82	Al1_v1_11053	1.37658e-99	1.58189e-97	6.10552	0.28823
83	Al1_v1_11860	2.06578e-99	2.34528e-97	-1.99943	0.0944748
84	Al1_v1_10648	1.49229e-97	1.67403e-95	3.41432	0.16289
85	Al1_v1_00320	1.59716e-97	1.7706e-95	-4.36417	0.208237
86	Al1_v1_05453	7.60628e-97	8.33418e-95	-1.98207	0.0949121
87	Al1_v1_08876	5.76048e-95	6.2392e-93	-2.26811	0.109701
88	Al1_v1_00971	5.93019e-95	6.35002e-93	-1.95509	0.0945674
89	Al1_v1_05128	1.06206e-94	1.12447e-92	3.40538	0.164942
90	Al1_v1_09177	3.77672e-93	3.95422e-91	-2.85516	0.139462
91	Al1_v1_02601	5.94325e-93	6.1542e-91	-1.97754	0.0966985
92	Al1_v1_07441	1.21453e-90	1.24397e-88	-2.12769	0.105387
93	Al1_v1_01162	4.57597e-90	4.63649e-88	-2.40714	0.119617
94	Al1_v1_03620	3.0355e-89	3.04293e-87	-2.5413	0.126877
95	Al1_v1_10309	7.59675e-89	7.53518e-87	-1.88533	0.0943424
96	Al1_v1_02016	2.15564e-86	2.09408e-84	3.76254	0.190992
97	Al1_v1_11430	2.14935e-86	2.09408e-84	5.39114	0.27366
98	Al1_v1_06100	9.79814e-86	9.42121e-84	-1.96058	0.0999114
99	Al1_v1_12565	8.43553e-85	8.02909e-83	3.0641	0.157025
100	Al1_v1_01203	9.86645e-85	9.29716e-83	3.16842	0.162437
101	Al1_v1_07673	1.49852e-84	1.39807e-82	-2.01885	0.103616
102	Al1_v1_05431	2.77713e-84	2.56558e-82	-1.83203	0.0941799
103	Al1_v1_07014	1.31788e-83	1.20567e-81	4.1103	0.212172
104	Al1_v1_11917	3.88824e-83	3.52297e-81	-2.90917	0.150604
105	Al1_v1_03867	8.85319e-83	7.94511e-81	-2.24283	0.116365
106	Al1_v1_11740	1.20743e-81	1.07336e-79	-3.32091	0.17352
107	Al1_v1_07455	1.99139e-81	1.75373e-79	-2.21207	0.11574
108	Al1_v1_03182	2.83194e-81	2.47087e-79	1.89423	0.0992053
109	Al1_v1_06769	3.86581e-81	3.34198e-79	-1.91152	0.100196
110	Al1_v1_11512	1.79657e-80	1.53901e-78	1.87314	0.0986003
111	Al1_v1_02991	3.34137e-80	2.83655e-78	3.89875	0.20558
112	Al1_v1_00290	4.33133e-80	3.64412e-78	1.94861	0.102823
113	Al1_v1_04197	2.39334e-79	1.99579e-77	-3.35825	0.178054
114	Al1_v1_12544	4.3406e-78	3.58785e-76	1.78795	0.0955767
115	Al1_v1_12367	7.82705e-77	6.41342e-75	2.00722	0.108193
116	Al1_v1_13097	1.06018e-76	8.61215e-75	-2.20352	0.118878
117	Al1_v1_01952	1.88469e-75	1.5179e-73	-2.80999	0.152879
118	Al1_v1_03071	3.68545e-75	2.94305e-73	-2.48063	0.135228
119	Al1_v1_13144	7.89949e-75	6.2552e-73	5.19252	0.283705
120	Al1_v1_01137	8.27447e-75	6.49753e-73	-6.39573	0.349494
121	Al1_v1_05056	1.81039e-74	1.40986e-72	2.27586	0.124655
122	Al1_v1_12636	4.8021e-74	3.70903e-72	2.39734	0.131693
123	Al1_v1_12288	5.55349e-74	4.25452e-72	-1.98389	0.109029
124	Al1_v1_03915	1.02541e-73	7.79227e-72	3.47529	0.191346
125	Al1_v1_00769	1.19089e-73	8.97742e-72	-2.46622	0.135849
126	Al1_v1_10009	6.76275e-73	5.05757e-71	3.38091	0.18722
127	Al1_v1_08680	8.34144e-73	6.18909e-71	-6.82308	0.378074
128	Al1_v1_06511	1.11598e-72	8.21555e-71	3.08046	0.170844
129	Al1_v1_01566	2.58855e-72	1.89084e-70	1.97537	0.109839
130	Al1_v1_09690	4.13164e-72	2.9948e-70	2.29653	0.127881
131	Al1_v1_09322	4.62506e-72	3.32687e-70	1.90276	0.105991
132	Al1_v1_08937	1.43274e-71	1.02278e-69	-3.16498	0.176922
133	Al1_v1_06444	3.32037e-71	2.35247e-69	1.98766	0.111402
134	Al1_v1_04412	3.55414e-71	2.49931e-69	5.90461	0.331005
135	Al1_v1_11667	1.6158e-70	1.12783e-68	2.31047	0.130141
136	Al1_v1_12198	2.42489e-70	1.68013e-68	-2.55216	0.143939
137	Al1_v1_00533	8.78267e-70	6.04081e-68	6.3993	0.362396
138	Al1_v1_02147	9.46436e-70	6.46251e-68	-4.63463	0.262524
139	Al1_v1_00906	1.22308e-69	8.29145e-68	2.59602	0.14717
140	Al1_v1_13307	1.64603e-69	1.1079e-67	2.59891	0.147474
141	Al1_v1_04116	1.79849e-69	1.20192e-67	2.64215	0.14997
142	Al1_v1_02015	2.25055e-69	1.49345e-67	-2.07087	0.117629
143	Al1_v1_13396	2.31755e-69	1.52715e-67	6.89954	0.391943
144	Al1_v1_03314	5.71562e-69	3.74016e-67	-1.69995	0.0968507
145	Al1_v1_02161	1.01349e-68	6.58628e-67	2.18752	0.124861
146	Al1_v1_05539	1.1386e-68	7.34866e-67	2.39123	0.13654
147	Al1_v1_10806	1.97121e-68	1.26358e-66	6.87614	0.393331
148	Al1_v1_03423	2.89461e-68	1.84297e-66	1.80487	0.103372
149	Al1_v1_07093	5.48976e-68	3.47181e-66	-5.03424	0.288937
150	Al1_v1_02236	9.04731e-68	5.68352e-66	2.26127	0.129997
151	Al1_v1_06972	9.51652e-68	5.93868e-66	-2.60579	0.149829
152	Al1_v1_06632	1.28479e-67	7.96488e-66	3.29043	0.189382
153	Al1_v1_01232	1.46184e-67	9.00321e-66	6.81071	0.392159
154	Al1_v1_05547	5.58124e-67	3.41507e-65	-2.24421	0.129797
155	Al1_v1_05422	6.14787e-67	3.73751e-65	-2.81396	0.162802
156	Al1_v1_00058	9.70736e-67	5.86362e-65	5.03959	0.292011
157	Al1_v1_03163	1.97983e-66	1.18828e-64	5.95318	0.345773
158	Al1_v1_05695	2.46695e-66	1.47127e-64	-4.32899	0.251623
159	Al1_v1_11341	2.15348e-65	1.27624e-63	-2.65898	0.155694
160	Al1_v1_00916	2.24716e-65	1.32344e-63	-2.13086	0.124788
161	Al1_v1_02535	3.26895e-65	1.91325e-63	-1.83224	0.107438
162	Al1_v1_12899	6.68214e-65	3.88678e-63	6.15296	0.361682
163	Al1_v1_02344	6.79268e-65	3.92683e-63	2.94749	0.173268
164	Al1_v1_05296	1.04219e-64	5.98816e-63	2.83765	0.167058
165	Al1_v1_10714	1.58925e-64	9.07606e-63	4.99815	0.294681
166	Al1_v1_06425	6.63197e-64	3.76464e-62	-3.29966	0.195511
167	Al1_v1_10305	7.5882e-64	4.28165e-62	-1.71857	0.101876
168	Al1_v1_04768	4.56781e-63	2.56205e-61	3.70015	0.220736
169	Al1_v1_10050	4.76204e-63	2.65519e-61	-2.50119	0.149233
170	Al1_v1_03459	9.12326e-63	5.05697e-61	2.30436	0.137808
171	Al1_v1_01302	9.94018e-63	5.47756e-61	-6.43665	0.385048
172	Al1_v1_01658	1.14674e-62	6.28238e-61	-4.89807	0.293158
173	Al1_v1_02420	1.65672e-62	9.02385e-61	-2.35901	0.141377
174	Al1_v1_04609	2.3269e-62	1.26014e-60	3.76195	0.22573
175	Al1_v1_07874	2.67477e-62	1.44025e-60	6.92284	0.415602
176	Al1_v1_02707	2.87333e-62	1.53837e-60	2.25827	0.135606
177	Al1_v1_07796	5.16246e-62	2.74835e-60	6.62201	0.398484
178	Al1_v1_10052	5.3229e-62	2.81785e-60	-3.0056	0.180884
179	Al1_v1_10290	7.89501e-62	4.15613e-60	-1.66173	0.100149
180	Al1_v1_04931	9.56937e-62	5.00956e-60	-1.55572	0.0938257
181	Al1_v1_09809	1.6768e-61	8.72957e-60	2.58426	0.156175
182	Al1_v1_09815	2.46473e-61	1.27611e-59	-1.98909	0.120376
183	Al1_v1_03929	2.85439e-61	1.46978e-59	2.98009	0.180446
184	Al1_v1_05797	3.35999e-61	1.72071e-59	-1.58301	0.0959089
185	Al1_v1_10418	4.43672e-61	2.25985e-59	-1.58132	0.095904
186	Al1_v1_03987	6.39077e-61	3.23765e-59	1.73693	0.105483
187	Al1_v1_10099	8.62046e-61	4.34388e-59	2.6622	0.161852
188	Al1_v1_07684	8.73321e-61	4.37729e-59	-1.84794	0.112354
189	Al1_v1_08046	2.14784e-60	1.07085e-58	-2.63596	0.160799
190	Al1_v1_10631	6.73385e-60	3.33963e-58	6.61053	0.404974
191	Al1_v1_02743	8.69933e-60	4.29182e-58	-1.97894	0.12135
192	Al1_v1_12854	1.45269e-59	7.12955e-58	-7.27258	0.446819
193	Al1_v1_07897	1.92836e-59	9.415e-58	4.8899	0.30075
194	Al1_v1_04385	3.49906e-59	1.69957e-57	-2.22559	0.137192
195	Al1_v1_01567	4.27467e-59	2.06565e-57	3.78904	0.233745
196	Al1_v1_07471	8.83128e-59	4.24577e-57	-1.56091	0.0965583
197	Al1_v1_12135	1.7566e-58	8.40223e-57	-2.79987	0.173656
198	Al1_v1_02190	1.99451e-58	9.49205e-57	-2.41673	0.149966
199	Al1_v1_00917	2.02832e-58	9.60446e-57	2.52134	0.156467
200	Al1_v1_05654	2.37962e-58	1.12116e-56	-1.56829	0.0973831
201	Al1_v1_02176	4.62366e-58	2.1676e-56	-3.32518	0.207006
202	Al1_v1_06990	5.75488e-58	2.68457e-56	6.32931	0.39436
203	Al1_v1_09468	8.30164e-58	3.85351e-56	2.34261	0.146168
204	Al1_v1_03631	1.21372e-57	5.60633e-56	-1.80149	0.112571
205	Al1_v1_07619	2.17071e-57	9.97785e-56	-1.52673	0.0956181
206	Al1_v1_09968	2.94082e-57	1.34521e-55	-2.70352	0.169521
207	Al1_v1_11626	4.65222e-57	2.11777e-55	-3.14253	0.197403
208	Al1_v1_12202	9.32266e-57	4.22343e-55	6.0606	0.381751
209	Al1_v1_12127	1.03441e-56	4.66376e-55	2.02988	0.127913
210	Al1_v1_09963	1.14731e-56	5.14816e-55	-2.93758	0.185187
211	Al1_v1_05712	1.6726e-56	7.46964e-55	-2.09071	0.131997
212	Al1_v1_12963	2.95653e-56	1.31412e-54	-2.29331	0.145116
213	Al1_v1_08816	4.65588e-56	2.05974e-54	-4.07349	0.258232
214	Al1_v1_08598	5.83469e-56	2.56917e-54	-1.8561	0.117771
215	Al1_v1_13374	6.38303e-56	2.79755e-54	-5.46775	0.347056
216	Al1_v1_07912	1.01814e-55	4.44164e-54	-3.69905	0.235232
217	Al1_v1_08477	8.13677e-55	3.53331e-53	-2.30076	0.147552
218	Al1_v1_08582	9.65191e-55	4.17202e-53	-2.1367	0.137126
219	Al1_v1_13422	1.13778e-54	4.89558e-53	2.45193	0.157463
220	Al1_v1_12540	1.80885e-54	7.74761e-53	-2.77049	0.178261
221	Al1_v1_01704	2.03737e-54	8.68695e-53	-2.20427	0.141898
222	Al1_v1_00760	2.60318e-54	1.10494e-52	5.78693	0.372907
223	Al1_v1_02508	3.39807e-54	1.43587e-52	2.34149	0.151051
224	Al1_v1_00059	5.0728e-54	2.13397e-52	4.76351	0.307808
225	Al1_v1_01702	6.60078e-54	2.7644e-52	-1.47422	0.0953657
226	Al1_v1_11766	8.35682e-54	3.48435e-52	-1.62239	0.105054
227	Al1_v1_05780	8.75756e-54	3.63535e-52	-2.43638	0.157793
228	Al1_v1_06010	9.09873e-54	3.76041e-52	6.06601	0.392929
229	Al1_v1_00557	1.87519e-53	7.71614e-52	4.15421	0.269908
230	Al1_v1_09694	1.95637e-53	8.01515e-52	5.79682	0.376699
231	Al1_v1_06423	2.13123e-53	8.69378e-52	1.68371	0.109453
232	Al1_v1_09044	2.67914e-53	1.08817e-51	6.12736	0.398706
233	Al1_v1_03406	2.78626e-53	1.12682e-51	-3.77823	0.24589
234	Al1_v1_00500	5.16567e-53	2.08018e-51	-2.64375	0.172507
235	Al1_v1_03331	6.73642e-53	2.70116e-51	1.49573	0.0977074
236	Al1_v1_07923	8.33277e-53	3.32711e-51	-1.65881	0.108459
237	Al1_v1_11542	1.46113e-52	5.80939e-51	-1.47314	0.0965502
238	Al1_v1_06469	1.83697e-52	7.27303e-51	2.03926	0.133785
239	Al1_v1_03659	4.11388e-52	1.62197e-50	-3.34185	0.220002
240	Al1_v1_07589	5.16894e-52	2.02945e-50	-2.68499	0.176934
241	Al1_v1_08009	5.24122e-52	2.04929e-50	-1.46327	0.0964315
242	Al1_v1_11483	6.19992e-52	2.41412e-50	1.56155	0.102983
243	Al1_v1_12380	1.67968e-51	6.51342e-50	2.16131	0.143156
244	Al1_v1_13387	1.83489e-51	7.08612e-50	6.31943	0.418734
245	Al1_v1_00987	1.906e-51	7.33069e-50	-1.63111	0.108097
246	Al1_v1_03965	2.12221e-51	8.12908e-50	-1.61657	0.107184
247	Al1_v1_08808	2.29128e-51	8.7412e-50	3.06766	0.203465
248	Al1_v1_06208	6.04276e-51	2.29601e-49	1.4317	0.0953644
249	Al1_v1_03863	6.61947e-51	2.50503e-49	-2.47354	0.164827
250	Al1_v1_04808	8.3085e-51	3.13164e-49	2.92545	0.195137
251	Al1_v1_02864	1.61675e-50	6.06959e-49	-1.51434	0.101311
252	Al1_v1_02741	2.48618e-50	9.29654e-49	-1.39977	0.0938256
253	Al1_v1_07594	3.42272e-50	1.2748e-48	-1.90777	0.12806
254	Al1_v1_06008	1.58969e-49	5.8975e-48	5.91609	0.399885
255	Al1_v1_10044	2.46318e-49	9.10217e-48	-1.42364	0.0964196
256	Al1_v1_07669	1.18274e-48	4.35349e-47	-4.65252	0.317386
257	Al1_v1_00865	1.51529e-48	5.55586e-47	4.62427	0.315822
258	Al1_v1_03205	2.06919e-48	7.55736e-47	-1.66792	0.114078
259	Al1_v1_00875	2.09657e-48	7.6278e-47	4.62109	0.316082
260	Al1_v1_12003	2.41857e-48	8.76547e-47	5.02533	0.343961
261	Al1_v1_02035	2.55951e-48	9.24072e-47	4.62079	0.316355
262	Al1_v1_10085	6.27529e-48	2.25695e-46	-6.03154	0.414679
263	Al1_v1_03762	7.40468e-48	2.65302e-46	1.58962	0.109374
264	Al1_v1_05113	7.69008e-48	2.74483e-46	2.1103	0.145226
265	Al1_v1_06482	1.12952e-47	4.01642e-46	-1.40302	0.0967279
266	Al1_v1_03812	1.63386e-47	5.77435e-46	-1.85308	0.12798
267	Al1_v1_05319	1.63616e-47	5.77435e-46	6.11025	0.421997
268	Al1_v1_04128	2.02e-47	7.10241e-46	4.54812	0.314425
269	Al1_v1_03268	2.26727e-47	7.94218e-46	-2.14524	0.148388
270	Al1_v1_04404	2.7522e-47	9.59606e-46	2.99255	0.207189
271	Al1_v1_07807	2.75977e-47	9.59606e-46	1.50116	0.103934
272	Al1_v1_09614	4.24078e-47	1.46915e-45	4.58303	0.317962
273	Al1_v1_11694	4.76978e-47	1.64636e-45	-1.43357	0.0995149
274	Al1_v1_11889	5.52816e-47	1.90116e-45	-1.72318	0.119703
275	Al1_v1_06024	5.62368e-47	1.92698e-45	6.41298	0.445524
276	Al1_v1_00581	1.14337e-46	3.90363e-45	1.9561	0.13636
277	Al1_v1_05506	1.89264e-46	6.43838e-45	-1.87457	0.130997
278	Al1_v1_08404	1.92286e-46	6.51765e-45	-1.47256	0.102912
279	Al1_v1_12597	2.0473e-46	6.91461e-45	-2.28262	0.159572
280	Al1_v1_06262	2.8718e-46	9.66463e-45	1.67053	0.116975
281	Al1_v1_08878	3.62341e-46	1.21507e-44	-1.62662	0.11403
282	Al1_v1_12201	4.87421e-46	1.62871e-44	-1.82042	0.127801
283	Al1_v1_03198	6.07642e-46	2.02326e-44	-2.59943	0.182689
284	Al1_v1_09952	8.32865e-46	2.76341e-44	-3.71606	0.261572
285	Al1_v1_12695	8.77075e-46	2.89989e-44	-1.58164	0.111359
286	Al1_v1_01678	1.08516e-45	3.57535e-44	-2.28778	0.161246
287	Al1_v1_09370	1.09221e-45	3.58604e-44	-1.39788	0.098528
288	Al1_v1_06695	1.17987e-45	3.86038e-44	-2.05811	0.145118
289	Al1_v1_06361	1.20924e-45	3.94278e-44	-1.85441	0.130771
290	Al1_v1_00188	1.59056e-45	5.16821e-44	4.54662	0.32106
291	Al1_v1_04860	2.3325e-45	7.55299e-44	2.23105	0.157846
292	Al1_v1_07012	3.46216e-45	1.11726e-43	5.89371	0.4178
293	Al1_v1_06426	3.88046e-45	1.24797e-43	5.8054	0.411775
294	Al1_v1_07181	4.43974e-45	1.42298e-43	-1.96012	0.139125
295	Al1_v1_02905	6.01381e-45	1.92095e-43	6.37777	0.453369
296	Al1_v1_10607	6.68833e-45	2.12919e-43	-2.83808	0.201855
297	Al1_v1_09542	7.04375e-45	2.23479e-43	-1.75146	0.124603
298	Al1_v1_10547	9.92711e-45	3.13903e-43	-1.31704	0.0938594
299	Al1_v1_05524	1.03063e-44	3.24804e-43	1.68291	0.119956
300	Al1_v1_08827	1.21553e-44	3.81798e-43	2.92641	0.208766
301	Al1_v1_08021	1.4149e-44	4.42943e-43	1.58165	0.11292
302	Al1_v1_08580	1.43434e-44	4.47542e-43	3.44274	0.245806
303	Al1_v1_05073	2.14198e-44	6.66135e-43	2.96595	0.212196
304	Al1_v1_11806	2.46991e-44	7.65591e-43	1.71494	0.122783
305	Al1_v1_05085	2.54359e-44	7.85844e-43	-1.30732	0.0936133
306	Al1_v1_06850	2.63864e-44	8.12545e-43	-2.58296	0.184992
307	Al1_v1_03389	3.11568e-44	9.56322e-43	-4.88007	0.349808
308	Al1_v1_13015	4.63531e-44	1.41813e-42	1.67809	0.120532
309	Al1_v1_00445	5.6814e-44	1.73255e-42	-2.00349	0.144056
310	Al1_v1_01927	7.20243e-44	2.18931e-42	-1.57265	0.113215
311	Al1_v1_08780	7.38076e-44	2.2363e-42	-2.43312	0.175183
312	Al1_v1_12991	7.87914e-44	2.37965e-42	-2.5227	0.181693
313	Al1_v1_09776	8.72858e-44	2.62778e-42	1.38878	0.100078
314	Al1_v1_04518	1.29354e-43	3.88186e-42	5.26873	0.380447
315	Al1_v1_06342	1.83547e-43	5.49068e-42	-1.86079	0.134609
316	Al1_v1_05785	2.23623e-43	6.66834e-42	-3.23101	0.233971
317	Al1_v1_03271	2.28821e-43	6.80183e-42	4.78956	0.346874
318	Al1_v1_06265	3.30727e-43	9.80013e-42	4.47349	0.324608
319	Al1_v1_00705	4.09169e-43	1.20865e-41	4.47145	0.324822
320	Al1_v1_02171	4.25751e-43	1.2537e-41	-1.76562	0.128288
321	Al1_v1_11036	6.04729e-43	1.77519e-41	2.61806	0.190577
322	Al1_v1_08087	7.34448e-43	2.14929e-41	-1.52741	0.111299
323	Al1_v1_02107	9.11061e-43	2.65787e-41	2.26585	0.165296
324	Al1_v1_01701	1.09268e-42	3.17786e-41	3.50505	0.255943
325	Al1_v1_04979	1.24252e-42	3.60255e-41	2.06417	0.150831
326	Al1_v1_02205	1.38016e-42	3.98934e-41	-5.18708	0.379237
327	Al1_v1_02967	1.54388e-42	4.44892e-41	-2.74236	0.200619
328	Al1_v1_12274	1.55681e-42	4.47252e-41	-1.72547	0.126233
329	Al1_v1_05144	1.76177e-42	5.04594e-41	-1.59286	0.116608
330	Al1_v1_07863	3.44439e-42	9.83531e-41	4.96248	0.364593
331	Al1_v1_08581	3.47672e-42	9.89762e-41	3.91717	0.287808
332	Al1_v1_12138	4.01532e-42	1.13965e-40	-1.85368	0.136302
333	Al1_v1_06392	4.22392e-42	1.19525e-40	-1.41016	0.103718
334	Al1_v1_11707	4.75684e-42	1.34203e-40	-5.34392	0.3933
335	Al1_v1_12682	5.11276e-42	1.43813e-40	-2.62315	0.193133
336	Al1_v1_12489	5.86772e-42	1.64558e-40	-1.80184	0.132762
337	Al1_v1_06440	6.26883e-42	1.75285e-40	2.865	0.211171
338	Al1_v1_03799	8.83422e-42	2.46287e-40	-3.18704	0.235345
339	Al1_v1_01826	1.24819e-41	3.46952e-40	-4.29807	0.317985
340	Al1_v1_00475	1.32983e-41	3.68558e-40	1.31354	0.0972135
341	Al1_v1_06953	1.77557e-41	4.9065e-40	-3.62306	0.268561
342	Al1_v1_00657	2.21834e-41	6.1121e-40	1.96333	0.14571
343	Al1_v1_00644	2.84151e-41	7.80627e-40	-2.0941	0.155626
344	Al1_v1_00584	4.21901e-41	1.15569e-39	-1.34493	0.100168
345	Al1_v1_07340	4.70112e-41	1.28402e-39	-1.84021	0.137138
346	Al1_v1_08303	7.04381e-41	1.91832e-39	-1.60442	0.119835
347	Al1_v1_00449	8.71761e-41	2.36732e-39	1.2687	0.0948717
348	Al1_v1_06703	9.53305e-41	2.58132e-39	4.65049	0.34793
349	Al1_v1_11489	1.08262e-40	2.92306e-39	-2.5982	0.194524
350	Al1_v1_12781	1.1388e-40	3.06597e-39	1.39006	0.104102
351	Al1_v1_08616	1.17826e-40	3.16318e-39	-2.55391	0.191299
352	Al1_v1_05622	1.19616e-40	3.2021e-39	-2.25442	0.16888
353	Al1_v1_11732	1.22691e-40	3.27513e-39	-1.70483	0.127728
354	Al1_v1_13325	1.24122e-40	3.30396e-39	2.81632	0.211016
355	Al1_v1_04200	1.26527e-40	3.35848e-39	3.10427	0.232615
356	Al1_v1_13140	1.36038e-40	3.6008e-39	4.28867	0.321497
357	Al1_v1_10553	1.79545e-40	4.73909e-39	-6.1719	0.463391
358	Al1_v1_04876	1.80595e-40	4.75349e-39	1.62281	0.121846
359	Al1_v1_04878	2.68069e-40	7.03626e-39	2.33659	0.175829
360	Al1_v1_06333	3.25397e-40	8.51727e-39	2.21149	0.166597
361	Al1_v1_10001	3.36394e-40	8.78072e-39	-1.25357	0.0944521
362	Al1_v1_08364	5.20196e-40	1.35409e-38	3.96451	0.29945
363	Al1_v1_08304	7.19344e-40	1.86732e-38	2.31905	0.175487
364	Al1_v1_06524	1.79522e-39	4.64736e-38	-2.53148	0.192567
365	Al1_v1_05196	1.81969e-39	4.6978e-38	-2.78552	0.211909
366	Al1_v1_07424	2.08161e-39	5.35929e-38	-2.49469	0.189931
367	Al1_v1_05258	2.67606e-39	6.871e-38	1.67064	0.127377
368	Al1_v1_12193	2.85044e-39	7.29883e-38	1.84286	0.140559
369	Al1_v1_10316	3.21162e-39	8.20138e-38	4.51916	0.344925
370	Al1_v1_00060	3.64241e-39	9.27632e-38	4.34859	0.332148
371	Al1_v1_08327	3.8889e-39	9.87738e-38	2.92704	0.223654
372	Al1_v1_01004	4.51407e-39	1.14344e-37	-1.42374	0.108881
373	Al1_v1_07132	4.90054e-39	1.23748e-37	2.97635	0.227727
374	Al1_v1_10013	4.91158e-39	1.23748e-37	-1.87525	0.143482
375	Al1_v1_08840	5.17694e-39	1.29852e-37	-1.46991	0.112502
376	Al1_v1_09831	5.1814e-39	1.29852e-37	4.03774	0.309037
377	Al1_v1_07549	5.27792e-39	1.3192e-37	-2.01228	0.154031
378	Al1_v1_09006	6.75043e-39	1.68279e-37	3.4819	0.266907
379	Al1_v1_01146	7.64266e-39	1.89702e-37	1.495	0.114683
380	Al1_v1_05006	7.65008e-39	1.89702e-37	-1.44967	0.111206
381	Al1_v1_00464	7.96201e-39	1.96919e-37	-3.30275	0.253418
382	Al1_v1_07362	1.01086e-38	2.49354e-37	-1.4139	0.10864
383	Al1_v1_05046	1.03299e-38	2.54147e-37	1.26465	0.0971837
384	Al1_v1_08952	1.2404e-38	3.04381e-37	-2.59096	0.199321
385	Al1_v1_03023	1.28677e-38	3.14942e-37	-1.42862	0.109927
386	Al1_v1_01073	1.30263e-38	3.17996e-37	4.34345	0.334235
387	Al1_v1_03407	1.64543e-38	4.00642e-37	1.79145	0.138045
388	Al1_v1_01211	1.72874e-38	4.19844e-37	3.02896	0.233473
389	Al1_v1_01690	1.77495e-38	4.29958e-37	1.39905	0.107855
390	Al1_v1_09003	2.39389e-38	5.78401e-37	2.4892	0.192237
391	Al1_v1_08726	2.56741e-38	6.18739e-37	-5.3379	0.41241
392	Al1_v1_07101	2.77225e-38	6.664e-37	4.32619	0.334397
393	Al1_v1_07463	2.78419e-38	6.67567e-37	1.28665	0.099455
394	Al1_v1_03813	3.17144e-38	7.58488e-37	-2.38037	0.18414
395	Al1_v1_01180	3.20922e-38	7.65583e-37	2.56983	0.198811
396	Al1_v1_06079	3.76784e-38	8.96576e-37	1.32457	0.102571
397	Al1_v1_10843	4.26111e-38	1.0114e-36	1.43841	0.111468
398	Al1_v1_09143	4.43209e-38	1.04934e-36	1.92623	0.149306
399	Al1_v1_10750	4.74435e-38	1.12045e-36	-1.33341	0.103398
400	Al1_v1_06603	5.74201e-38	1.35267e-36	1.72511	0.133924
401	Al1_v1_13357	6.08637e-38	1.43022e-36	-2.49594	0.193833
402	Al1_v1_02624	6.77212e-38	1.58741e-36	2.01733	0.156765
403	Al1_v1_01263	9.2742e-38	2.16851e-36	4.30505	0.335176
404	Al1_v1_05993	1.31202e-37	3.06019e-36	-1.25087	0.0975923
405	Al1_v1_01451	1.34743e-37	3.13503e-36	-4.33377	0.338174
406	Al1_v1_02809	1.36461e-37	3.16716e-36	1.74338	0.13605
407	Al1_v1_01257	1.43981e-37	3.33349e-36	4.29974	0.335653
408	Al1_v1_06037	1.53089e-37	3.53568e-36	4.46254	0.348491
409	Al1_v1_11728	1.78542e-37	4.11344e-36	-2.10709	0.164701
410	Al1_v1_06296	2.28079e-37	5.24193e-36	1.5087	0.118104
411	Al1_v1_11532	2.78022e-37	6.3742e-36	-2.97893	0.233479
412	Al1_v1_04148	2.83791e-37	6.49069e-36	1.29816	0.101758
413	Al1_v1_05202	3.87717e-37	8.84613e-36	-1.40986	0.110725
414	Al1_v1_04851	5.11573e-37	1.16439e-35	4.07856	0.32086
415	Al1_v1_11771	5.28949e-37	1.20103e-35	-1.82907	0.143923
416	Al1_v1_01031	5.82862e-37	1.32027e-35	1.75589	0.138247
417	Al1_v1_10384	8.74461e-37	1.97603e-35	-1.21618	0.0959943
418	Al1_v1_04075	9.29252e-37	2.09482e-35	2.07268	0.16366
419	Al1_v1_02780	9.46384e-37	2.12835e-35	-1.43589	0.113391
420	Al1_v1_06421	9.50922e-37	2.13346e-35	2.97937	0.235286
421	Al1_v1_11883	9.7971e-37	2.19283e-35	-1.24095	0.0980184
422	Al1_v1_04341	1.01952e-36	2.27654e-35	5.10323	0.403185
423	Al1_v1_09420	1.315e-36	2.92937e-35	-1.3688	0.108314
424	Al1_v1_12397	1.95231e-36	4.33882e-35	2.19032	0.173749
425	Al1_v1_01241	1.99412e-36	4.42132e-35	-1.66018	0.131713
426	Al1_v1_10342	2.15369e-36	4.76389e-35	-1.31136	0.104089
427	Al1_v1_13425	2.21356e-36	4.88486e-35	-4.39033	0.348542
428	Al1_v1_00385	2.236e-36	4.92286e-35	-1.22582	0.0973222
429	Al1_v1_00941	2.3071e-36	5.06755e-35	-1.81033	0.143757
430	Al1_v1_08832	2.78542e-36	6.10395e-35	1.60874	0.1279
431	Al1_v1_07264	3.82556e-36	8.36387e-35	2.09662	0.167021
432	Al1_v1_11720	3.93809e-36	8.58996e-35	-3.05909	0.243738
433	Al1_v1_11952	4.35228e-36	9.47149e-35	2.9505	0.235234
434	Al1_v1_12428	4.43643e-36	9.63238e-35	3.51142	0.279988
435	Al1_v1_00534	5.02504e-36	1.08853e-34	-1.27389	0.101656
436	Al1_v1_06123	7.22021e-36	1.56046e-34	-1.92543	0.154002
437	Al1_v1_12856	9.36747e-36	2.0199e-34	-4.27646	0.342611
438	Al1_v1_07516	9.47823e-36	2.03912e-34	-1.96823	0.157698
439	Al1_v1_11275	9.68479e-36	2.07881e-34	4.23502	0.339364
440	Al1_v1_10559	1.37776e-35	2.95061e-34	-1.24598	0.100069
441	Al1_v1_01917	1.42512e-35	3.0451e-34	-4.96314	0.398694
442	Al1_v1_13142	1.47211e-35	3.1384e-34	4.96282	0.398752
443	Al1_v1_06084	1.72174e-35	3.66228e-34	1.48318	0.11929
444	Al1_v1_05518	1.74858e-35	3.71101e-34	-2.32809	0.187263
445	Al1_v1_04209	2.32454e-35	4.92228e-34	-3.16979	0.255435
446	Al1_v1_03037	3.20045e-35	6.76185e-34	-2.10241	0.169772
447	Al1_v1_12845	4.11064e-35	8.66545e-34	2.83884	0.229612
448	Al1_v1_05731	4.91656e-35	1.03412e-33	-2.05215	0.166176
449	Al1_v1_12177	6.11399e-35	1.28312e-33	2.06217	0.167225
450	Al1_v1_05286	7.22296e-35	1.51249e-33	1.76266	0.143093
451	Al1_v1_03450	7.44467e-35	1.55546e-33	4.20751	0.341634
452	Al1_v1_04405	9.8133e-35	2.04581e-33	-1.52928	0.124397
453	Al1_v1_10986	9.8708e-35	2.05326e-33	1.93702	0.15757
454	Al1_v1_08615	1.0373e-34	2.15297e-33	-1.17658	0.0957422
455	Al1_v1_11679	1.06041e-34	2.19609e-33	2.22232	0.180864
456	Al1_v1_11296	1.49541e-34	3.09018e-33	3.32906	0.271551
457	Al1_v1_05531	1.69101e-34	3.48674e-33	4.19511	0.342473
458	Al1_v1_09551	1.81198e-34	3.72801e-33	3.50216	0.286034
459	Al1_v1_02390	1.81818e-34	3.73262e-33	-2.92315	0.238749
460	Al1_v1_02750	2.00146e-34	4.09994e-33	-1.15327	0.0942535
461	Al1_v1_01936	2.02549e-34	4.13121e-33	3.4375	0.28096
462	Al1_v1_02252	2.02468e-34	4.13121e-33	-2.32881	0.190342
463	Al1_v1_02188	2.21435e-34	4.50665e-33	-1.43175	0.117092
464	Al1_v1_02007	2.47463e-34	5.02553e-33	-2.86847	0.234764
465	Al1_v1_08877	2.98498e-34	6.04891e-33	-3.04673	0.249664
466	Al1_v1_02329	3.52365e-34	7.12518e-33	-3.31425	0.271888
467	Al1_v1_05490	3.62271e-34	7.3098e-33	3.00361	0.246449
468	Al1_v1_02324	3.87176e-34	7.79564e-33	2.86176	0.234915
469	Al1_v1_05432	4.3146e-34	8.66875e-33	2.24543	0.184455
470	Al1_v1_03457	5.68898e-34	1.14058e-32	-4.82259	0.396898
471	Al1_v1_06977	5.73536e-34	1.14744e-32	-1.96741	0.161926
472	Al1_v1_08555	6.30372e-34	1.25847e-32	-2.02848	0.16706
473	Al1_v1_12449	6.84692e-34	1.36403e-32	4.24831	0.350072
474	Al1_v1_02518	8.1776e-34	1.62569e-32	-1.99975	0.164982
475	Al1_v1_01217	1.12786e-33	2.23745e-32	4.65965	0.385267
476	Al1_v1_09812	1.5628e-33	3.09376e-32	1.50106	0.124386
477	Al1_v1_02248	1.85186e-33	3.6583e-32	-2.24073	0.185894
478	Al1_v1_02199	2.01447e-33	3.9712e-32	-1.68948	0.140242
479	Al1_v1_06958	2.2834e-33	4.49196e-32	-2.11195	0.175462
480	Al1_v1_12486	2.64768e-33	5.19772e-32	2.83113	0.235451
481	Al1_v1_06845	3.02689e-33	5.9298e-32	1.60404	0.133522
482	Al1_v1_09961	3.05194e-33	5.96649e-32	-2.51862	0.209665
483	Al1_v1_08961	3.58492e-33	6.99394e-32	-1.40257	0.116888
484	Al1_v1_03103	4.23308e-33	8.24139e-32	4.6889	0.391215
485	Al1_v1_00555	4.30344e-33	8.36109e-32	1.43548	0.119782
486	Al1_v1_03460	4.54248e-33	8.80737e-32	4.07855	0.340457
487	Al1_v1_05706	5.40811e-33	1.04642e-31	1.12862	0.0943258
488	Al1_v1_11793	5.57145e-33	1.07581e-31	-1.72787	0.144438
489	Al1_v1_10926	8.09971e-33	1.56081e-31	4.16394	0.348984
490	Al1_v1_10180	8.44342e-33	1.62372e-31	2.71819	0.22788
491	Al1_v1_08128	1.0948e-32	2.10109e-31	-1.31815	0.110708
492	Al1_v1_05519	1.15254e-32	2.20739e-31	-1.7356	0.145822
493	Al1_v1_10111	1.15688e-32	2.2112e-31	2.65907	0.223415
494	Al1_v1_02379	1.21082e-32	2.30963e-31	-4.77049	0.400946
495	Al1_v1_10024	1.31646e-32	2.50607e-31	-1.34945	0.113484
496	Al1_v1_04498	1.61779e-32	3.07347e-31	-1.65545	0.139419
497	Al1_v1_01769	1.68702e-32	3.19856e-31	-2.93356	0.247133
498	Al1_v1_08193	1.99504e-32	3.77494e-31	1.32245	0.111539
499	Al1_v1_08400	2.23256e-32	4.21592e-31	5.27203	0.445013
500	Al1_v1_02774	3.45408e-32	6.50956e-31	-1.10092	0.0932167
501	Al1_v1_02423	3.70572e-32	6.96986e-31	3.39149	0.287308
502	Al1_v1_05854	3.71365e-32	6.97087e-31	-1.4476	0.122634
503	Al1_v1_10103	3.9028e-32	7.31135e-31	2.2913	0.194178
504	Al1_v1_11372	4.21539e-32	7.88127e-31	-1.88463	0.159802
505	Al1_v1_01255	4.24353e-32	7.91818e-31	4.59096	0.389297
506	Al1_v1_09800	4.26004e-32	7.93328e-31	-2.10873	0.178818
507	Al1_v1_06575	4.38364e-32	8.14735e-31	1.88589	0.159953
508	Al1_v1_07204	4.84285e-32	8.9831e-31	3.34378	0.283808
509	Al1_v1_06489	5.43333e-32	1.00586e-30	-2.59046	0.22005
510	Al1_v1_09165	5.46685e-32	1.01008e-30	-1.38659	0.117791
511	Al1_v1_09431	5.76692e-32	1.06344e-30	-1.71133	0.145433
512	Al1_v1_08942	5.81579e-32	1.07036e-30	1.73563	0.147508
513	Al1_v1_05774	6.30171e-32	1.15752e-30	-1.25613	0.106817
514	Al1_v1_04690	6.65377e-32	1.21981e-30	-1.54279	0.131245
515	Al1_v1_13326	7.20121e-32	1.31761e-30	1.48963	0.126795
516	Al1_v1_05164	7.98182e-32	1.45752e-30	-4.28964	0.365398
517	Al1_v1_06514	7.99681e-32	1.45752e-30	4.34436	0.370063
518	Al1_v1_03080	9.10392e-32	1.6551e-30	1.59205	0.135742
519	Al1_v1_10019	9.11597e-32	1.6551e-30	-2.45078	0.208961
520	Al1_v1_01124	1.06977e-31	1.93855e-30	-3.79947	0.324329
521	Al1_v1_11460	1.34821e-31	2.43843e-30	1.96085	0.167662
522	Al1_v1_00170	1.41093e-31	2.54697e-30	1.88905	0.161576
523	Al1_v1_08973	1.63169e-31	2.93984e-30	-1.75552	0.150314
524	Al1_v1_04680	1.88359e-31	3.38722e-30	-3.35539	0.287601
525	Al1_v1_11859	2.17943e-31	3.91177e-30	-1.25439	0.107633
526	Al1_v1_00159	2.32331e-31	4.16208e-30	4.01045	0.344276
527	Al1_v1_10592	2.51543e-31	4.4977e-30	1.36774	0.117482
528	Al1_v1_05708	3.17638e-31	5.66875e-30	-2.24643	0.193287
529	Al1_v1_10838	3.44989e-31	6.14523e-30	1.65724	0.142679
530	Al1_v1_12852	3.63593e-31	6.4644e-30	-2.45802	0.211703
531	Al1_v1_10753	4.47707e-31	7.9449e-30	4.06891	0.350983
532	Al1_v1_05145	4.65704e-31	8.24874e-30	-1.11006	0.0957809
533	Al1_v1_00640	5.48102e-31	9.68999e-30	1.21022	0.104549
534	Al1_v1_03883	6.29974e-31	1.11166e-29	2.45556	0.212352
535	Al1_v1_05355	6.55586e-31	1.15469e-29	-7.11922	0.615839
536	Al1_v1_09624	9.85266e-31	1.73212e-29	1.99746	0.173313
537	Al1_v1_02262	1.01578e-30	1.78244e-29	2.63748	0.228898
538	Al1_v1_05572	1.09923e-30	1.92529e-29	1.44275	0.125285
539	Al1_v1_07304	1.18493e-30	2.07154e-29	-1.61957	0.140719
540	Al1_v1_08908	1.31689e-30	2.29797e-29	-4.75869	0.413794
541	Al1_v1_06334	1.34005e-30	2.33406e-29	2.43628	0.211875
542	Al1_v1_11344	1.73285e-30	3.01267e-29	-1.35233	0.117835
543	Al1_v1_12008	1.77116e-30	3.0736e-29	-1.52485	0.13289
544	Al1_v1_05040	1.77914e-30	3.08177e-29	3.72242	0.324418
545	Al1_v1_03196	2.30006e-30	3.97679e-29	1.67045	0.145867
546	Al1_v1_09140	2.30845e-30	3.98399e-29	-3.60958	0.315203
547	Al1_v1_03730	3.17163e-30	5.46368e-29	3.00937	0.263425
548	Al1_v1_05336	3.94089e-30	6.77647e-29	1.19037	0.104371
549	Al1_v1_04202	4.06653e-30	6.97976e-29	-1.70486	0.149517
550	Al1_v1_03942	4.43409e-30	7.59681e-29	-1.07791	0.0945963
551	Al1_v1_06758	4.69433e-30	8.02807e-29	-2.20829	0.193881
552	Al1_v1_05208	4.92112e-30	8.40068e-29	-1.44234	0.126679
553	Al1_v1_13419	6.05166e-30	1.03119e-28	4.76919	0.419537
554	Al1_v1_12586	6.1714e-30	1.04969e-28	-1.33681	0.117614
555	Al1_v1_00812	9.56267e-30	1.62359e-28	1.72413	0.152204
556	Al1_v1_13263	1.07993e-29	1.83025e-28	3.03861	0.268497
557	Al1_v1_07322	1.19552e-29	2.02251e-28	-1.92347	0.170095
558	Al1_v1_02153	1.25698e-29	2.12268e-28	-1.238	0.109521
559	Al1_v1_12252	1.39456e-29	2.35079e-28	-2.65554	0.235115
560	Al1_v1_08338	1.40819e-29	2.36952e-28	2.70893	0.23986
561	Al1_v1_01008	1.43612e-29	2.41222e-28	-1.81829	0.161024
562	Al1_v1_01760	1.44027e-29	2.41489e-28	1.30992	0.116007
563	Al1_v1_13381	1.47395e-29	2.46696e-28	-4.73944	0.419799
564	Al1_v1_09465	1.57254e-29	2.62732e-28	1.06482	0.094365
565	Al1_v1_08826	1.64845e-29	2.74926e-28	-1.92026	0.170236
566	Al1_v1_12316	1.86435e-29	3.10385e-28	1.21602	0.107908
567	Al1_v1_12751	3.02867e-29	5.03336e-28	2.78895	0.24843
568	Al1_v1_04212	3.83326e-29	6.35929e-28	-3.82791	0.341611
569	Al1_v1_04560	3.97569e-29	6.58399e-28	2.53827	0.226586
570	Al1_v1_12561	4.02572e-29	6.65515e-28	-1.09197	0.0974871
571	Al1_v1_05788	4.11038e-29	6.78321e-28	-1.4486	0.129348
572	Al1_v1_04094	4.29991e-29	7.08358e-28	1.92111	0.1716
573	Al1_v1_00674	4.44088e-29	7.30304e-28	3.79374	0.338956
574	Al1_v1_03827	4.87017e-29	7.99506e-28	-2.01966	0.180581
575	Al1_v1_02579	5.04987e-29	8.27564e-28	1.54226	0.137935
576	Al1_v1_09086	5.28051e-29	8.63859e-28	1.11299	0.0995781
577	Al1_v1_05094	6.24453e-29	1.0198e-27	-1.5857	0.14206
578	Al1_v1_08096	6.69153e-29	1.0909e-27	1.13356	0.101609
579	Al1_v1_05055	7.46597e-29	1.21506e-27	-1.28047	0.114878
580	Al1_v1_01632	7.48489e-29	1.21604e-27	1.05533	0.0946823
581	Al1_v1_01830	8.63419e-29	1.40034e-27	-1.42876	0.128331
582	Al1_v1_01841	1.25544e-28	2.03265e-27	-5.23449	0.471579
583	Al1_v1_05469	1.36562e-28	2.20725e-27	1.9605	0.176743
584	Al1_v1_00333	1.46291e-28	2.36044e-27	-1.79933	0.162303
585	Al1_v1_08770	1.52915e-28	2.46311e-27	-2.27779	0.205535
586	Al1_v1_11966	1.53864e-28	2.47417e-27	1.24809	0.112626
587	Al1_v1_04661	1.56621e-28	2.5142e-27	2.01127	0.181521
588	Al1_v1_05551	1.57418e-28	2.5227e-27	-1.62904	0.147029
589	Al1_v1_01360	1.60417e-28	2.5664e-27	-1.42627	0.128748
590	Al1_v1_11375	2.09263e-28	3.34217e-27	2.53003	0.228876
591	Al1_v1_10224	2.33331e-28	3.72027e-27	4.86623	0.440606
592	Al1_v1_02367	2.45828e-28	3.91289e-27	2.88318	0.261164
593	Al1_v1_04108	2.56796e-28	4.0806e-27	3.95405	0.358294
594	Al1_v1_05309	2.68355e-28	4.25708e-27	1.9326	0.175184
595	Al1_v1_10306	3.35237e-28	5.30913e-27	1.04746	0.0951214
596	Al1_v1_03698	3.63361e-28	5.74489e-27	-1.37255	0.124726
597	Al1_v1_02522	3.95959e-28	6.24978e-27	-1.37244	0.124803
598	Al1_v1_11964	4.18147e-28	6.58896e-27	4.40574	0.400818
599	Al1_v1_03192	4.32211e-28	6.7992e-27	-2.79641	0.254476
600	Al1_v1_09740	4.52244e-28	7.10249e-27	-1.38272	0.125876
601	Al1_v1_13329	4.54323e-28	7.12326e-27	1.77989	0.162039
602	Al1_v1_13336	4.75088e-28	7.43647e-27	2.03135	0.184998
603	Al1_v1_02665	4.98099e-28	7.78372e-27	-1.39411	0.127013
604	Al1_v1_04935	5.08776e-28	7.93741e-27	-2.02307	0.184348
605	Al1_v1_01926	5.19583e-28	8.09261e-27	1.5321	0.139634
606	Al1_v1_00853	5.21976e-28	8.11647e-27	1.42498	0.129876
607	Al1_v1_00065	6.61779e-28	1.02734e-26	6.75666	0.617026
608	Al1_v1_06078	6.67667e-28	1.03477e-26	1.29713	0.118464
609	Al1_v1_01520	6.95189e-28	1.07566e-26	4.50259	0.411349
610	Al1_v1_03537	7.06202e-28	1.09091e-26	1.18058	0.10787
611	Al1_v1_04644	7.26917e-28	1.12107e-26	1.09351	0.0999387
612	Al1_v1_02843	7.37928e-28	1.13619e-26	-1.14324	0.104496
613	Al1_v1_07987	7.43076e-28	1.14225e-26	1.07941	0.0986678
614	Al1_v1_02838	8.32401e-28	1.27748e-26	-2.65261	0.2427
615	Al1_v1_08273	9.19118e-28	1.40827e-26	4.79095	0.438708
616	Al1_v1_09126	9.82768e-28	1.50335e-26	-1.14831	0.10521
617	Al1_v1_12507	1.03174e-27	1.5757e-26	-1.46941	0.134683
618	Al1_v1_03709	1.13096e-27	1.72445e-26	3.91947	0.359527
619	Al1_v1_04846	1.18007e-27	1.79641e-26	2.30475	0.211486
620	Al1_v1_09276	1.23281e-27	1.87367e-26	-1.13073	0.103795
621	Al1_v1_03952	1.27316e-27	1.93189e-26	-1.31283	0.120543
622	Al1_v1_08196	1.40357e-27	2.12634e-26	1.41778	0.130286
623	Al1_v1_05973	1.49562e-27	2.26215e-26	-1.24002	0.114011
624	Al1_v1_12505	1.53487e-27	2.3178e-26	-1.50141	0.138074
625	Al1_v1_08119	1.57282e-27	2.3713e-26	3.97572	0.365695
626	Al1_v1_00255	1.81861e-27	2.7375e-26	-2.1808	0.200839
627	Al1_v1_12800	1.85913e-27	2.79403e-26	-1.34751	0.124121
628	Al1_v1_03888	1.99915e-27	2.99968e-26	-1.7898	0.164962
629	Al1_v1_02895	2.11399e-27	3.16696e-26	1.6595	0.153024
630	Al1_v1_07591	2.20633e-27	3.30004e-26	-1.3037	0.120259
631	Al1_v1_04120	2.21648e-27	3.30997e-26	1.44459	0.13326
632	Al1_v1_12498	2.29276e-27	3.41846e-26	1.14272	0.105443
633	Al1_v1_03879	2.34681e-27	3.49352e-26	-1.30901	0.120812
634	Al1_v1_06216	2.79645e-27	4.15631e-26	-1.01611	0.0939183
635	Al1_v1_03895	2.85857e-27	4.24194e-26	-1.88874	0.174607
636	Al1_v1_11652	2.8643e-27	4.24376e-26	-1.96659	0.181808
637	Al1_v1_07748	3.07564e-27	4.54973e-26	3.26382	0.301917
638	Al1_v1_03281	3.34899e-27	4.94633e-26	-1.95997	0.181436
639	Al1_v1_06580	3.88123e-27	5.72345e-26	3.09745	0.287094
640	Al1_v1_08986	4.44111e-27	6.53884e-26	-1.31894	0.122389
641	Al1_v1_12044	4.71569e-27	6.93229e-26	1.80281	0.167375
642	Al1_v1_05881	4.86104e-27	7.13482e-26	2.63099	0.244328
643	Al1_v1_01442	5.34203e-27	7.8286e-26	1.61557	0.150152
644	Al1_v1_07977	5.81529e-27	8.50893e-26	1.11567	0.103767
645	Al1_v1_04403	5.95835e-27	8.70473e-26	1.09172	0.10156
646	Al1_v1_00758	6.42269e-27	9.36858e-26	1.62084	0.15088
647	Al1_v1_10101	6.53752e-27	9.52134e-26	1.26975	0.118216
648	Al1_v1_00368	6.72657e-27	9.78155e-26	1.66207	0.15478
649	Al1_v1_01489	6.95188e-27	1.00936e-25	-1.9498	0.181625
650	Al1_v1_02691	7.21217e-27	1.04554e-25	2.38834	0.222547
651	Al1_v1_01864	7.28202e-27	1.05405e-25	3.89782	0.36323
652	Al1_v1_12144	7.74762e-27	1.11972e-25	-1.04473	0.0974085
653	Al1_v1_03732	8.13632e-27	1.1741e-25	-1.64139	0.153105
654	Al1_v1_02458	1.13802e-26	1.63969e-25	1.83628	0.171781
655	Al1_v1_08696	1.19535e-26	1.71966e-25	-3.2959	0.308458
656	Al1_v1_04859	1.27393e-26	1.82991e-25	-1.33443	0.124956
657	Al1_v1_05499	1.47974e-26	2.12231e-25	3.78692	0.35507
658	Al1_v1_03489	1.48316e-26	2.12399e-25	4.54411	0.426075
659	Al1_v1_10474	1.49342e-26	2.13543e-25	4.27674	0.401029
660	Al1_v1_05517	1.73791e-26	2.48126e-25	-1.56301	0.146757
661	Al1_v1_02355	1.85349e-26	2.64227e-25	-3.58442	0.336745
662	Al1_v1_02693	2.13316e-26	3.03637e-25	-2.27824	0.214297
663	Al1_v1_13372	2.43968e-26	3.46744e-25	-2.6104	0.245831
664	Al1_v1_00594	2.46399e-26	3.49201e-25	-0.988383	0.0930877
665	Al1_v1_06743	2.46438e-26	3.49201e-25	-1.71343	0.161374
666	Al1_v1_04387	2.5603e-26	3.62247e-25	4.4238	0.416782
667	Al1_v1_12354	3.43272e-26	4.84955e-25	1.22971	0.116155
668	Al1_v1_07437	3.52081e-26	4.96656e-25	-2.92327	0.276187
669	Al1_v1_00748	4.17235e-26	5.87685e-25	3.7704	0.356759
670	Al1_v1_12410	4.4912e-26	6.31651e-25	-1.11684	0.105746
671	Al1_v1_11974	4.52964e-26	6.36107e-25	-0.99348	0.0940728
672	Al1_v1_10436	4.5428e-26	6.37006e-25	1.52649	0.144547
673	Al1_v1_01963	4.84797e-26	6.78788e-25	4.43369	0.42008
674	Al1_v1_00057	5.1701e-26	7.22817e-25	3.84669	0.364672
675	Al1_v1_05356	6.81906e-26	9.51941e-25	2.22713	0.211658
676	Al1_v1_07176	7.30834e-26	1.01874e-24	1.28268	0.121977
677	Al1_v1_03429	7.7551e-26	1.07941e-24	1.14327	0.108777
678	Al1_v1_11403	7.97175e-26	1.10793e-24	3.04327	0.289626
679	Al1_v1_08798	8.3551e-26	1.1595e-24	3.46847	0.330231
680	Al1_v1_07623	9.12645e-26	1.26468e-24	1.31519	0.125318
681	Al1_v1_12203	9.21069e-26	1.27448e-24	1.48335	0.141353
682	Al1_v1_07002	1.04266e-25	1.44061e-24	2.25147	0.21479
683	Al1_v1_09232	1.22733e-25	1.69329e-24	-1.40507	0.134241
684	Al1_v1_04872	1.23887e-25	1.70671e-24	-1.38195	0.132043
685	Al1_v1_01943	1.60381e-25	2.20624e-24	-0.975864	0.0934608
686	Al1_v1_01794	1.6365e-25	2.24793e-24	1.28909	0.123482
687	Al1_v1_03093	1.69153e-25	2.32013e-24	-1.71774	0.164592
688	Al1_v1_09294	1.82058e-25	2.49351e-24	1.26085	0.120894
689	Al1_v1_08061	1.84776e-25	2.52707e-24	1.15387	0.110651
690	Al1_v1_06394	2.00903e-25	2.74363e-24	2.11022	0.202515
691	Al1_v1_08763	2.04056e-25	2.78267e-24	1.93891	0.186102
692	Al1_v1_04870	2.17922e-25	2.96745e-24	-2.69057	0.258403
693	Al1_v1_11955	2.23684e-25	3.04152e-24	1.18173	0.113521
694	Al1_v1_12148	2.25908e-25	3.06733e-24	-1.01435	0.097451
695	Al1_v1_05178	2.3002e-25	3.11867e-24	1.15279	0.110769
696	Al1_v1_10749	2.31282e-25	3.13128e-24	4.57234	0.439368
697	Al1_v1_00632	2.38344e-25	3.22226e-24	2.4804	0.238413
698	Al1_v1_00470	2.51437e-25	3.3944e-24	-1.01618	0.0977222
699	Al1_v1_10495	2.56236e-25	3.45423e-24	1.5227	0.146457
700	Al1_v1_09707	2.73944e-25	3.68768e-24	2.09469	0.201596
701	Al1_v1_07099	2.77734e-25	3.73337e-24	3.81527	0.367235
702	Al1_v1_09283	3.02611e-25	4.06197e-24	-1.67524	0.161376
703	Al1_v1_05104	3.20514e-25	4.29006e-24	1.2955	0.124862
704	Al1_v1_13005	3.20106e-25	4.29006e-24	-1.67853	0.161776
705	Al1_v1_08437	3.51547e-25	4.69877e-24	-1.35417	0.130627
706	Al1_v1_06069	3.79602e-25	5.06656e-24	-6.21312	0.59976
707	Al1_v1_04413	3.92719e-25	5.23422e-24	3.80973	0.367874
708	Al1_v1_13077	4.06442e-25	5.40946e-24	1.41713	0.136884
709	Al1_v1_05652	4.16489e-25	5.53537e-24	1.12072	0.108278
710	Al1_v1_03838	4.43639e-25	5.88791e-24	2.86491	0.276953
711	Al1_v1_02565	4.45656e-25	5.90635e-24	-1.43022	0.138266
712	Al1_v1_00881	4.85202e-25	6.42143e-24	-4.9567	0.479565
713	Al1_v1_07087	4.90178e-25	6.47819e-24	3.8089	0.368549
714	Al1_v1_07364	5.00984e-25	6.61173e-24	-2.79045	0.270059
715	Al1_v1_04551	5.08675e-25	6.70384e-24	1.35266	0.130928
716	Al1_v1_02143	5.27229e-25	6.93866e-24	2.25873	0.218702
717	Al1_v1_00049	5.59775e-25	7.35671e-24	-3.72694	0.361064
718	Al1_v1_00248	5.84607e-25	7.67236e-24	-3.9874	0.386452
719	Al1_v1_10847	5.87164e-25	7.6952e-24	1.07005	0.103712
720	Al1_v1_13205	6.90379e-25	9.03533e-24	-1.38601	0.134539
721	Al1_v1_04710	7.46915e-25	9.76169e-24	-2.24726	0.218299
722	Al1_v1_08433	7.48446e-25	9.76589e-24	-1.60808	0.156212
723	Al1_v1_09361	7.50254e-25	9.76589e-24	-2.27803	0.221298
724	Al1_v1_11730	7.50345e-25	9.76589e-24	-1.69885	0.165034
725	Al1_v1_02915	7.75837e-25	1.00837e-23	-1.16923	0.11362
726	Al1_v1_05398	7.89418e-25	1.02461e-23	-2.26043	0.219693
727	Al1_v1_03821	7.92818e-25	1.02761e-23	-4.0213	0.390848
728	Al1_v1_01920	8.40627e-25	1.08808e-23	-1.5113	0.14697
729	Al1_v1_11573	8.91319e-25	1.15211e-23	1.62647	0.158257
730	Al1_v1_11035	1.04218e-24	1.34527e-23	1.70408	0.166053
731	Al1_v1_07704	1.28438e-24	1.65564e-23	1.25347	0.122384
732	Al1_v1_01071	1.59633e-24	2.05495e-23	1.95019	0.190802
733	Al1_v1_02724	1.76668e-24	2.26804e-23	-1.62343	0.158985
734	Al1_v1_02773	1.76523e-24	2.26804e-23	-1.23126	0.120579
735	Al1_v1_09841	1.84012e-24	2.35911e-23	-2.43346	0.238406
736	Al1_v1_11395	2.12421e-24	2.71963e-23	3.78241	0.371068
737	Al1_v1_06173	2.1556e-24	2.75607e-23	-1.56745	0.153794
738	Al1_v1_05256	2.20301e-24	2.81287e-23	-3.41375	0.335018
739	Al1_v1_04725	2.25344e-24	2.87337e-23	1.80025	0.17671
740	Al1_v1_05228	2.32594e-24	2.9618e-23	1.47259	0.144592
741	Al1_v1_03490	2.56193e-24	3.2579e-23	1.85484	0.182292
742	Al1_v1_07804	2.70501e-24	3.43521e-23	1.0884	0.107023
743	Al1_v1_05179	2.74397e-24	3.48e-23	-2.31705	0.227868
744	Al1_v1_01385	3.54949e-24	4.49554e-23	-3.24728	0.320141
745	Al1_v1_09600	4.17065e-24	5.27517e-23	5.95384	0.587887
746	Al1_v1_12762	4.40397e-24	5.56281e-23	1.62907	0.16094
747	Al1_v1_06852	4.73123e-24	5.96819e-23	1.698	0.167866
748	Al1_v1_04449	5.04538e-24	6.35596e-23	-2.45605	0.242959
749	Al1_v1_03954	5.10931e-24	6.4279e-23	-1.79659	0.177745
750	Al1_v1_07523	5.36241e-24	6.73733e-23	3.7606	0.372229
751	Al1_v1_03903	5.58228e-24	7.00423e-23	-1.14049	0.112931
752	Al1_v1_03884	5.9648e-24	7.47425e-23	-2.09245	0.207328
753	Al1_v1_00363	6.12439e-24	7.66403e-23	-1.61213	0.159777
754	Al1_v1_09676	7.20768e-24	9.00768e-23	-0.967338	0.0960243
755	Al1_v1_05728	7.50347e-24	9.36492e-23	4.67342	0.464097
756	Al1_v1_10334	7.81761e-24	9.74409e-23	-2.2068	0.219235
757	Al1_v1_05086	7.96555e-24	9.91537e-23	2.75334	0.273581
758	Al1_v1_02720	8.86187e-24	1.10165e-22	1.80102	0.179143
759	Al1_v1_07520	9.93812e-24	1.23382e-22	1.30103	0.129556
760	Al1_v1_06349	1.13579e-23	1.40823e-22	3.80991	0.379887
761	Al1_v1_02760	1.1412e-23	1.41308e-22	2.00162	0.199591
762	Al1_v1_02239	1.19396e-23	1.47647e-22	1.5149	0.151125
763	Al1_v1_02146	1.20603e-23	1.48944e-22	1.03552	0.103313
764	Al1_v1_10510	1.29999e-23	1.60337e-22	-4.41866	0.441172
765	Al1_v1_03780	1.35974e-23	1.67488e-22	-1.20376	0.120241
766	Al1_v1_11997	1.98822e-23	2.44583e-22	3.18341	0.319183
767	Al1_v1_04953	2.00595e-23	2.46442e-22	3.73175	0.374194
768	Al1_v1_01103	2.21292e-23	2.71515e-22	2.53038	0.253978
769	Al1_v1_02034	2.2355e-23	2.73929e-22	4.04455	0.405998
770	Al1_v1_12981	2.27694e-23	2.78644e-22	2.10511	0.211353
771	Al1_v1_01804	2.32291e-23	2.83902e-22	-1.06923	0.107372
772	Al1_v1_05516	2.36733e-23	2.88955e-22	-1.20465	0.120993
773	Al1_v1_09341	2.40977e-23	2.93756e-22	-2.87756	0.289071
774	Al1_v1_08629	2.42334e-23	2.95027e-22	-0.990233	0.0994813
775	Al1_v1_13289	2.48913e-23	3.02646e-22	4.69039	0.471335
776	Al1_v1_06662	2.71577e-23	3.29777e-22	1.81533	0.18258
777	Al1_v1_10152	2.81502e-23	3.41389e-22	1.40815	0.141679
778	Al1_v1_13341	2.91249e-23	3.52756e-22	3.72555	0.374968
779	Al1_v1_07641	2.91829e-23	3.53004e-22	1.95415	0.196684
780	Al1_v1_12220	3.10374e-23	3.74955e-22	1.30985	0.131917
781	Al1_v1_00469	3.11169e-23	3.75434e-22	-1.22675	0.123551
782	Al1_v1_07745	3.18148e-23	3.83365e-22	3.72778	0.375525
783	Al1_v1_13380	3.2094e-23	3.86234e-22	-3.68438	0.371185
784	Al1_v1_07826	3.41434e-23	4.10374e-22	1.05699	0.106553
785	Al1_v1_02644	3.76215e-23	4.51602e-22	3.03496	0.306248
786	Al1_v1_13322	3.90213e-23	4.67809e-22	3.96048	0.399788
787	Al1_v1_13296	4.21991e-23	5.05263e-22	1.1703	0.118229
788	Al1_v1_09704	4.50176e-23	5.38326e-22	-1.13397	0.114633
789	Al1_v1_05561	4.7588e-23	5.68342e-22	-1.01199	0.102359
790	Al1_v1_01228	4.9497e-23	5.90392e-22	3.7112	0.375526
791	Al1_v1_05124	5.00614e-23	5.9637e-22	1.45942	0.147692
792	Al1_v1_08705	5.39727e-23	6.42153e-22	-2.24131	0.226991
793	Al1_v1_04047	6.1346e-23	7.28957e-22	2.14895	0.21792
794	Al1_v1_02662	6.73135e-23	7.98861e-22	1.61746	0.164178
795	Al1_v1_10238	6.80678e-23	8.06796e-22	4.98779	0.506339
796	Al1_v1_05044	7.08856e-23	8.39139e-22	-1.19955	0.121824
797	Al1_v1_09407	7.54693e-23	8.9228e-22	1.49366	0.151789
798	Al1_v1_08807	7.78409e-23	9.19166e-22	-2.14642	0.218194
799	Al1_v1_02200	8.16027e-23	9.6141e-22	2.05932	0.209441
800	Al1_v1_12273	8.16224e-23	9.6141e-22	-1.5042	0.152983
801	Al1_v1_06102	8.79601e-23	1.03477e-21	3.6911	0.375688
802	Al1_v1_02453	8.82775e-23	1.03721e-21	4.35995	0.443782
803	Al1_v1_08859	9.50528e-23	1.11542e-21	-0.991508	0.100998
804	Al1_v1_12552	9.82645e-23	1.15167e-21	1.68063	0.171253
805	Al1_v1_06559	1.01198e-22	1.18458e-21	-2.09875	0.213923
806	Al1_v1_12807	1.05778e-22	1.23666e-21	-3.8757	0.395226
807	Al1_v1_08745	1.06364e-22	1.24196e-21	-2.01078	0.205062
808	Al1_v1_06721	1.09275e-22	1.27438e-21	-0.94207	0.0961
809	Al1_v1_03974	1.12023e-22	1.30481e-21	4.13564	0.421982
810	Al1_v1_12476	1.13866e-22	1.32464e-21	1.24411	0.126965
811	Al1_v1_10605	1.20938e-22	1.40517e-21	-3.56049	0.363584
812	Al1_v1_09887	1.21362e-22	1.40837e-21	4.11044	0.419757
813	Al1_v1_13113	1.27364e-22	1.47619e-21	1.67371	0.171004
814	Al1_v1_11649	1.31749e-22	1.52515e-21	-2.79279	0.285442
815	Al1_v1_02623	1.51743e-22	1.75444e-21	-3.22426	0.330023
816	Al1_v1_07449	1.61811e-22	1.86856e-21	0.97276	0.0996344
817	Al1_v1_12261	1.69508e-22	1.95505e-21	3.68504	0.377621
818	Al1_v1_11851	1.7323e-22	1.99554e-21	-1.25041	0.128163
819	Al1_v1_10271	1.75308e-22	2.017e-21	3.67217	0.376433
820	Al1_v1_10161	1.89172e-22	2.17387e-21	-1.42431	0.146122
821	Al1_v1_07293	1.8946e-22	2.17453e-21	1.31948	0.135369
822	Al1_v1_09674	1.93042e-22	2.21294e-21	4.5132	0.463112
823	Al1_v1_01505	2.32203e-22	2.65863e-21	-1.21277	0.124685
824	Al1_v1_04199	2.36038e-22	2.69926e-21	1.20899	0.124319
825	Al1_v1_10987	2.44415e-22	2.79166e-21	-3.88549	0.399684
826	Al1_v1_08784	2.45918e-22	2.80543e-21	-1.07139	0.110216
827	Al1_v1_08669	2.48375e-22	2.83003e-21	1.04653	0.107671
828	Al1_v1_03173	2.61798e-22	2.97937e-21	3.67725	0.378536
829	Al1_v1_06454	2.62494e-22	2.98369e-21	-1.43944	0.148181
830	Al1_v1_01111	2.6678e-22	3.02875e-21	2.777	0.285921
831	Al1_v1_04143	2.68933e-22	3.04952e-21	1.38336	0.142443
832	Al1_v1_05979	2.97029e-22	3.36407e-21	-1.2522	0.129073
833	Al1_v1_11961	3.48228e-22	3.93919e-21	-1.3118	0.135443
834	Al1_v1_03456	3.58283e-22	4.04808e-21	1.90916	0.197179
835	Al1_v1_00311	3.63715e-22	4.10454e-21	-1.25123	0.129249
836	Al1_v1_01361	3.936e-22	4.43647e-21	-4.47673	0.462818
837	Al1_v1_03179	4.49846e-22	5.06439e-21	-3.7041	0.383483
838	Al1_v1_04085	4.60569e-22	5.17893e-21	-1.28081	0.132635
839	Al1_v1_06897	4.65301e-22	5.22591e-21	2.87188	0.297431
840	Al1_v1_05205	4.8361e-22	5.42506e-21	-0.954997	0.0989462
841	Al1_v1_07186	5.17708e-22	5.80067e-21	0.903826	0.0937123
842	Al1_v1_06941	5.22055e-22	5.84243e-21	-1.30625	0.13545
843	Al1_v1_02880	5.94074e-22	6.64052e-21	1.76066	0.18282
844	Al1_v1_06618	6.66774e-22	7.44432e-21	3.89428	0.404866
845	Al1_v1_02210	6.74382e-22	7.52036e-21	-3.70731	0.385475
846	Al1_v1_04514	6.77614e-22	7.54747e-21	1.41456	0.147089
847	Al1_v1_13151	7.06449e-22	7.85935e-21	2.54495	0.264748
848	Al1_v1_09930	7.67177e-22	8.52489e-21	-1.06841	0.111244
849	Al1_v1_03487	7.74395e-22	8.59497e-21	3.65544	0.380644
850	Al1_v1_02807	1.00694e-21	1.11628e-20	-1.64702	0.171991
851	Al1_v1_12302	1.0498e-21	1.16242e-20	2.45327	0.2563
852	Al1_v1_02714	1.05256e-21	1.16412e-20	1.74911	0.18274
853	Al1_v1_13055	1.18006e-21	1.3036e-20	2.72612	0.285165
854	Al1_v1_06424	1.25296e-21	1.38251e-20	3.6335	0.380329
855	Al1_v1_08697	1.34791e-21	1.48554e-20	-1.05775	0.110805
856	Al1_v1_12810	1.42617e-21	1.56995e-20	3.9847	0.417676
857	Al1_v1_01293	1.44021e-21	1.58356e-20	3.63102	0.380645
858	Al1_v1_09913	1.44602e-21	1.58809e-20	-1.46493	0.153577
859	Al1_v1_08663	1.45163e-21	1.5924e-20	1.96629	0.206146
860	Al1_v1_06322	1.49625e-21	1.63944e-20	1.33009	0.139493
861	Al1_v1_01819	1.82312e-21	1.99527e-20	-2.83852	0.298332
862	Al1_v1_05590	1.89824e-21	2.07508e-20	4.29737	0.451857
863	Al1_v1_05074	2.02057e-21	2.20624e-20	-1.24979	0.131502
864	Al1_v1_02230	2.33233e-21	2.54369e-20	1.27075	0.133918
865	Al1_v1_05761	2.3786e-21	2.59117e-20	-0.908247	0.0957363
866	Al1_v1_08851	2.38138e-21	2.59119e-20	2.4153	0.254595
867	Al1_v1_13187	2.78258e-21	3.02425e-20	-1.18418	0.125038
868	Al1_v1_11468	2.83611e-21	3.07887e-20	-2.87062	0.303172
869	Al1_v1_04494	3.15601e-21	3.42222e-20	3.61312	0.38204
870	Al1_v1_12359	3.18986e-21	3.45495e-20	-1.22697	0.129752
871	Al1_v1_04695	3.23056e-21	3.49502e-20	0.896634	0.0948318
872	Al1_v1_12602	3.36491e-21	3.63618e-20	1.9795	0.209455
873	Al1_v1_01617	3.42478e-21	3.69665e-20	1.01163	0.107064
874	Al1_v1_08610	3.44843e-21	3.71791e-20	-3.1773	0.336288
875	Al1_v1_00254	3.4893e-21	3.75768e-20	1.29295	0.136865
876	Al1_v1_01968	3.53535e-21	3.80292e-20	1.48424	0.157136
877	Al1_v1_02417	4.05074e-21	4.35236e-20	-4.70729	0.499114
878	Al1_v1_09349	4.21155e-21	4.51999e-20	-2.05257	0.217728
879	Al1_v1_05619	4.51471e-21	4.83983e-20	1.93057	0.204946
880	Al1_v1_00407	5.20166e-21	5.56359e-20	5.4413	0.578552
881	Al1_v1_02908	5.1961e-21	5.56359e-20	3.60258	0.383044
882	Al1_v1_11967	5.28223e-21	5.64337e-20	-1.03074	0.109613
883	Al1_v1_05639	5.4209e-21	5.78495e-20	2.05192	0.218274
884	Al1_v1_01925	6.00869e-21	6.40497e-20	-1.07378	0.114356
885	Al1_v1_11391	6.14936e-21	6.54751e-20	-2.88256	0.307067
886	Al1_v1_02611	6.20677e-21	6.60118e-20	1.41183	0.150412
887	Al1_v1_03811	6.31757e-21	6.71143e-20	2.10132	0.223912
888	Al1_v1_00116	6.32555e-21	6.71235e-20	3.5997	0.383582
889	Al1_v1_12598	7.05359e-21	7.47649e-20	-0.982457	0.104818
890	Al1_v1_01911	7.27334e-21	7.70075e-20	-1.40369	0.149811
891	Al1_v1_06546	7.38405e-21	7.80919e-20	-1.49999	0.160116
892	Al1_v1_00454	8.66015e-21	9.1485e-20	-0.899163	0.0961541
893	Al1_v1_01287	9.09101e-21	9.5929e-20	-2.49383	0.26683
894	Al1_v1_13083	1.03915e-20	1.09529e-19	3.65577	0.391747
895	Al1_v1_03064	1.13278e-20	1.19265e-19	-1.49347	0.160195
896	Al1_v1_09203	1.13434e-20	1.19296e-19	-1.36596	0.14652
897	Al1_v1_02531	1.1382e-20	1.19568e-19	-1.20995	0.129791
898	Al1_v1_02165	1.30723e-20	1.37172e-19	0.999737	0.107411
899	Al1_v1_07562	1.45675e-20	1.52692e-19	-0.869682	0.0935533
900	Al1_v1_02896	1.50269e-20	1.57332e-19	3.79408	0.408281
901	Al1_v1_04091	1.68852e-20	1.76592e-19	2.28807	0.246549
902	Al1_v1_07702	1.77764e-20	1.85706e-19	2.17512	0.234516
903	Al1_v1_02877	2.27912e-20	2.37831e-19	-1.56326	0.169031
904	Al1_v1_12457	2.39477e-20	2.49623e-19	1.78707	0.193341
905	Al1_v1_03628	2.41052e-20	2.50987e-19	0.865816	0.0936788
906	Al1_v1_04294	2.478e-20	2.57728e-19	-3.74831	0.405687
907	Al1_v1_09928	2.56868e-20	2.66865e-19	-1.3036	0.141149
908	Al1_v1_08313	2.87326e-20	2.98179e-19	3.7517	0.406751
909	Al1_v1_08994	3.11819e-20	3.23242e-19	-0.993186	0.107781
910	Al1_v1_09046	3.12946e-20	3.24054e-19	1.35917	0.147505
911	Al1_v1_07708	3.31723e-20	3.4312e-19	1.84221	0.200062
912	Al1_v1_00507	3.63512e-20	3.75589e-19	4.86813	0.52924
913	Al1_v1_09854	3.67357e-20	3.79146e-19	-0.936564	0.101831
914	Al1_v1_07110	3.76266e-20	3.87916e-19	-1.16373	0.126567
915	Al1_v1_02172	3.85842e-20	3.97354e-19	3.26046	0.354708
916	Al1_v1_00223	3.94949e-20	4.06288e-19	-1.08956	0.118567
917	Al1_v1_02479	4.07743e-20	4.18992e-19	-4.2107	0.458383
918	Al1_v1_02174	4.08441e-20	4.19253e-19	1.72035	0.187284
919	Al1_v1_03365	4.18699e-20	4.29315e-19	1.38352	0.150658
920	Al1_v1_06851	4.20024e-20	4.30205e-19	-0.992024	0.108031
921	Al1_v1_02559	4.59213e-20	4.69833e-19	-0.900306	0.0981453
922	Al1_v1_09015	4.8984e-20	5.00625e-19	2.83601	0.309398
923	Al1_v1_03446	4.98064e-20	5.08479e-19	6.31013	0.688546
924	Al1_v1_13290	5.07608e-20	5.17661e-19	3.77375	0.411874
925	Al1_v1_10994	5.15557e-20	5.25199e-19	1.04608	0.114192
926	Al1_v1_00082	5.16239e-20	5.25326e-19	-0.918562	0.100273
927	Al1_v1_05647	5.43504e-20	5.52475e-19	-1.43697	0.15696
928	Al1_v1_10903	5.7676e-20	5.85648e-19	4.35888	0.476453
929	Al1_v1_07145	5.82639e-20	5.90981e-19	1.07371	0.117378
930	Al1_v1_07603	5.87059e-20	5.94823e-19	-3.69748	0.404242
931	Al1_v1_05621	5.93844e-20	6.01052e-19	2.5632	0.280271
932	Al1_v1_11836	6.2024e-20	6.27094e-19	2.70499	0.295926
933	Al1_v1_00897	6.66764e-20	6.7341e-19	-2.18469	0.239211
934	Al1_v1_07469	6.8694e-20	6.93044e-19	1.32631	0.145275
935	Al1_v1_03471	6.88051e-20	6.93423e-19	-1.86661	0.204459
936	Al1_v1_04102	7.40149e-20	7.45131e-19	-1.52234	0.166894
937	Al1_v1_11103	7.60379e-20	7.6468e-19	1.94073	0.21283
938	Al1_v1_04331	7.66607e-20	7.70121e-19	3.54362	0.388648
939	Al1_v1_11617	8.39564e-20	8.42514e-19	1.13903	0.125059
940	Al1_v1_11166	8.72166e-20	8.743e-19	3.74753	0.411644
941	Al1_v1_02907	9.59652e-20	9.60978e-19	3.54974	0.390363
942	Al1_v1_02310	9.88745e-20	9.89059e-19	1.02914	0.113214
943	Al1_v1_02519	1.07875e-19	1.07795e-18	-2.45336	0.270172
944	Al1_v1_01883	1.1194e-19	1.11739e-18	-1.27646	0.140631
945	Al1_v1_02182	1.12692e-19	1.1237e-18	-1.05036	0.11573
946	Al1_v1_02527	1.13977e-19	1.13531e-18	-1.48213	0.163325
947	Al1_v1_00859	1.15236e-19	1.14664e-18	-2.54194	0.280149
948	Al1_v1_07948	1.15544e-19	1.14849e-18	0.849523	0.0936297
949	Al1_v1_11392	1.17665e-19	1.16835e-18	-3.04728	0.335927
950	Al1_v1_00538	1.23209e-19	1.22211e-18	3.70833	0.409027
951	Al1_v1_09045	1.3687e-19	1.35618e-18	1.84571	0.203839
952	Al1_v1_03028	1.38436e-19	1.37025e-18	-1.00645	0.111166
953	Al1_v1_04928	1.42508e-19	1.40908e-18	-0.948841	0.10484
954	Al1_v1_01236	1.46032e-19	1.44241e-18	3.88036	0.428879
955	Al1_v1_04867	1.65832e-19	1.63626e-18	-3.11453	0.344765
956	Al1_v1_01853	1.73519e-19	1.71032e-18	3.51324	0.389114
957	Al1_v1_11833	1.78708e-19	1.75963e-18	1.58845	0.175994
958	Al1_v1_03729	1.86407e-19	1.83352e-18	1.41967	0.157375
959	Al1_v1_09814	2.02712e-19	1.99182e-18	-1.16935	0.129758
960	Al1_v1_13130	2.09398e-19	2.05537e-18	2.05404	0.228018
961	Al1_v1_02500	2.12075e-19	2.07948e-18	-1.38234	0.153477
962	Al1_v1_00480	2.16776e-19	2.12336e-18	4.16307	0.462336
963	Al1_v1_03975	2.24234e-19	2.19414e-18	1.26668	0.140731
964	Al1_v1_13136	2.56804e-19	2.51024e-18	3.74442	0.416703
965	Al1_v1_11995	2.69335e-19	2.62999e-18	1.37356	0.152948
966	Al1_v1_01789	2.96182e-19	2.88915e-18	1.72916	0.192769
967	Al1_v1_02673	3.04805e-19	2.9702e-18	-1.15353	0.128642
968	Al1_v1_06348	3.07847e-19	2.99674e-18	-1.27995	0.142758
969	Al1_v1_00942	3.11064e-19	3.02492e-18	4.25468	0.474603
970	Al1_v1_02802	3.7467e-19	3.63971e-18	-0.928323	0.103791
971	Al1_v1_11816	3.82231e-19	3.70933e-18	-1.11081	0.124224
972	Al1_v1_10463	3.88005e-19	3.7615e-18	-2.14196	0.239584
973	Al1_v1_13206	4.02555e-19	3.89854e-18	3.72991	0.41739
974	Al1_v1_05447	4.52107e-19	4.37393e-18	3.99633	0.447847
975	Al1_v1_07770	4.55116e-19	4.39852e-18	-1.32734	0.14876
976	Al1_v1_04485	4.76939e-19	4.60471e-18	1.16875	0.131063
977	Al1_v1_08308	4.85403e-19	4.68163e-18	1.89766	0.212848
978	Al1_v1_13146	4.88514e-19	4.70682e-18	1.42048	0.159339
979	Al1_v1_01988	5.0307e-19	4.84211e-18	-0.859249	0.0964193
980	Al1_v1_05222	5.14744e-19	4.94942e-18	-0.869836	0.0976351
981	Al1_v1_10144	5.18041e-19	4.97605e-18	3.47742	0.390356
982	Al1_v1_02412	5.27135e-19	5.05824e-18	1.25732	0.14117
983	Al1_v1_00867	5.38913e-19	5.166e-18	3.48438	0.39133
984	Al1_v1_08172	5.40541e-19	5.17634e-18	-1.26925	0.142554
985	Al1_v1_08619	5.79025e-19	5.53924e-18	-1.46947	0.165184
986	Al1_v1_11746	6.4572e-19	6.17101e-18	-1.0001	0.112574
987	Al1_v1_05114	6.595e-19	6.29632e-18	1.83719	0.206856
988	Al1_v1_03660	6.76878e-19	6.45569e-18	3.49358	0.393481
989	Al1_v1_02009	7.05957e-19	6.72622e-18	0.944204	0.106402
990	Al1_v1_09136	7.31092e-19	6.95866e-18	4.24814	0.47893
991	Al1_v1_03077	7.3532e-19	6.99185e-18	-1.27529	0.143785
992	Al1_v1_11438	8.30895e-19	7.89267e-18	3.51133	0.396501
993	Al1_v1_05533	8.96359e-19	8.50593e-18	-1.77388	0.200499
994	Al1_v1_12409	9.01084e-19	8.54217e-18	-1.39997	0.158246
995	Al1_v1_06535	9.23832e-19	8.74901e-18	-1.86904	0.211335
996	Al1_v1_02568	9.43364e-19	8.92502e-18	-3.61176	0.408495
997	Al1_v1_04914	9.54816e-19	9.02431e-18	-1.27849	0.144621
998	Al1_v1_12579	9.63234e-19	9.09475e-18	1.16029	0.131265
999	Al1_v1_02669	9.94462e-19	9.38019e-18	-3.28315	0.371576
1000	Al1_v1_11968	1.02295e-18	9.63928e-18	0.937807	0.106176
1001	Al1_v1_03547	1.0475e-18	9.8607e-18	-2.1452	0.242946
1002	Al1_v1_02700	1.1362e-18	1.06841e-17	-1.42272	0.161291
1003	Al1_v1_10447	1.13723e-18	1.06841e-17	-1.63882	0.185792
1004	Al1_v1_00672	1.18024e-18	1.10771e-17	-2.76663	0.313799
1005	Al1_v1_07118	1.18692e-18	1.11287e-17	5.10735	0.579331
1006	Al1_v1_11982	1.21127e-18	1.13457e-17	1.00786	0.114352
1007	Al1_v1_02228	1.22145e-18	1.14297e-17	-0.937848	0.10642
1008	Al1_v1_01549	1.23184e-18	1.15155e-17	-0.960834	0.10904
1009	Al1_v1_03086	1.34433e-18	1.25546e-17	3.89351	0.442345
1010	Al1_v1_04372	1.34992e-18	1.25943e-17	3.45651	0.392718
1011	Al1_v1_01710	1.42139e-18	1.3248e-17	-1.01227	0.115087
1012	Al1_v1_13121	1.43622e-18	1.3373e-17	1.48102	0.168402
1013	Al1_v1_05419	1.4525e-18	1.35112e-17	-0.824166	0.0937268
1014	Al1_v1_01946	1.45686e-18	1.35385e-17	3.65005	0.415111
1015	Al1_v1_02444	1.46615e-18	1.36114e-17	-3.61095	0.410698
1016	Al1_v1_12885	1.52082e-18	1.4105e-17	-3.07196	0.349558
1017	Al1_v1_00764	1.53238e-18	1.41983e-17	-1.06887	0.121639
1018	Al1_v1_11711	1.61137e-18	1.49155e-17	-0.82597	0.0940566
1019	Al1_v1_01636	1.6196e-18	1.4977e-17	4.00434	0.456021
1020	Al1_v1_09134	1.75841e-18	1.62446e-17	7.05448	0.804223
1021	Al1_v1_11443	1.77836e-18	1.64128e-17	3.73976	0.426401
1022	Al1_v1_03306	1.80138e-18	1.6609e-17	-0.965353	0.110086
1023	Al1_v1_05771	1.95374e-18	1.79786e-17	-2.42991	0.277389
1024	Al1_v1_12557	1.95232e-18	1.79786e-17	-1.5623	0.178344
1025	Al1_v1_06301	1.95916e-18	1.80109e-17	3.77976	0.431498
1026	Al1_v1_03982	2.01289e-18	1.84868e-17	5.07838	0.579951
1027	Al1_v1_05512	2.19483e-18	2.01382e-17	-3.10165	0.354604
1028	Al1_v1_12386	2.33648e-18	2.1417e-17	3.75641	0.429808
1029	Al1_v1_06667	2.4234e-18	2.21921e-17	-0.888405	0.101699
1030	Al1_v1_04575	2.46284e-18	2.25314e-17	3.65081	0.41801
1031	Al1_v1_02277	2.49967e-18	2.28462e-17	-3.12244	0.357582
1032	Al1_v1_01643	2.5156e-18	2.29695e-17	3.66166	0.419368
1033	Al1_v1_10611	2.60804e-18	2.37905e-17	0.94586	0.108379
1034	Al1_v1_12191	2.69245e-18	2.45367e-17	1.99014	0.22813
1035	Al1_v1_08869	2.7042e-18	2.462e-17	-0.812996	0.0931991
1036	Al1_v1_03554	2.81898e-18	2.56402e-17	3.85227	0.441849
1037	Al1_v1_11815	3.05172e-18	2.77303e-17	2.52416	0.289816
1038	Al1_v1_05264	3.07077e-18	2.78765e-17	1.11899	0.12849
1039	Al1_v1_05689	3.12842e-18	2.83726e-17	-0.913324	0.104899
1040	Al1_v1_12965	3.3043e-18	2.99388e-17	2.2824	0.26233
1041	Al1_v1_04149	3.80953e-18	3.44834e-17	0.835149	0.0961672
1042	Al1_v1_06473	3.90313e-18	3.52967e-17	-3.2316	0.372236
1043	Al1_v1_04597	4.0605e-18	3.66495e-17	-1.23245	0.142034
1044	Al1_v1_13171	4.05697e-18	3.66495e-17	1.04975	0.120978
1045	Al1_v1_01178	4.06965e-18	3.6697e-17	2.36965	0.273101
1046	Al1_v1_12056	4.12379e-18	3.71496e-17	-3.3607	0.387386
1047	Al1_v1_07481	4.38496e-18	3.94647e-17	-2.60118	0.300078
1048	Al1_v1_05219	4.39767e-18	3.95413e-17	1.87823	0.216686
1049	Al1_v1_06190	4.49506e-18	4.03784e-17	-0.854079	0.0985607
1050	Al1_v1_06016	4.56921e-18	4.10054e-17	3.8949	0.449568
1051	Al1_v1_10498	4.68444e-18	4.19995e-17	1.25444	0.144841
1052	Al1_v1_11467	4.78575e-18	4.28671e-17	3.1171	0.36001
1053	Al1_v1_10035	5.13137e-18	4.59191e-17	1.14128	0.131934
1054	Al1_v1_10294	5.74025e-18	5.13191e-17	6.56773	0.760365
1055	Al1_v1_11513	5.86969e-18	5.24266e-17	-1.16811	0.135275
1056	Al1_v1_07564	6.10898e-18	5.45122e-17	-1.20644	0.139788
1057	Al1_v1_03070	6.26625e-18	5.58627e-17	-0.825355	0.0956647
1058	Al1_v1_07205	6.30645e-18	5.61239e-17	-1.46386	0.169686
1059	Al1_v1_11311	6.30746e-18	5.61239e-17	-1.40468	0.162827
1060	Al1_v1_11233	6.35653e-18	5.65071e-17	1.47035	0.170457
1061	Al1_v1_09315	7.35841e-18	6.53519e-17	1.16726	0.135583
1062	Al1_v1_09411	7.46117e-18	6.62021e-17	1.41194	0.164034
1063	Al1_v1_09604	7.83876e-18	6.9487e-17	1.64259	0.190956
1064	Al1_v1_02442	7.91033e-18	7.00555e-17	2.1381	0.248591
1065	Al1_v1_03745	8.05199e-18	7.12431e-17	-2.38202	0.277017
1066	Al1_v1_05240	8.0686e-18	7.13231e-17	3.06963	0.356991
1067	Al1_v1_07076	8.28058e-18	7.31283e-17	5.49922	0.639769
1068	Al1_v1_08776	8.44287e-18	7.44917e-17	-1.17233	0.136422
1069	Al1_v1_03610	8.83225e-18	7.78544e-17	-2.59953	0.302686
1070	Al1_v1_01268	9.87381e-18	8.69541e-17	0.941091	0.109743
1071	Al1_v1_09825	1.12474e-17	9.89579e-17	-0.945677	0.110471
1072	Al1_v1_06865	1.16e-17	1.01966e-16	-3.39427	0.396673
1073	Al1_v1_09839	1.18338e-17	1.03924e-16	-0.870748	0.101788
1074	Al1_v1_11379	1.21705e-17	1.06781e-16	1.09877	0.128492
1075	Al1_v1_02645	1.23471e-17	1.0823e-16	3.23682	0.378591
1076	Al1_v1_00886	1.24398e-17	1.08941e-16	-3.14822	0.368265
1077	Al1_v1_04940	1.26992e-17	1.11006e-16	0.840205	0.098311
1078	Al1_v1_12985	1.26975e-17	1.11006e-16	-2.4691	0.288905
1079	Al1_v1_07177	1.3338e-17	1.16482e-16	1.3442	0.157388
1080	Al1_v1_08363	1.36851e-17	1.19403e-16	3.97468	0.465541
1081	Al1_v1_04785	1.37538e-17	1.19891e-16	-0.798011	0.0934748
1082	Al1_v1_10082	1.39849e-17	1.21793e-16	3.99215	0.467725
1083	Al1_v1_00144	1.48195e-17	1.28823e-16	-2.30302	0.270037
1084	Al1_v1_02555	1.48064e-17	1.28823e-16	-2.1261	0.249289
1085	Al1_v1_03943	1.5679e-17	1.36168e-16	2.55841	0.300211
1086	Al1_v1_13148	1.68682e-17	1.46362e-16	-1.23092	0.144584
1087	Al1_v1_08854	1.71215e-17	1.48423e-16	0.868703	0.102058
1088	Al1_v1_03270	1.78842e-17	1.54893e-16	-3.94498	0.463745
1089	Al1_v1_07155	1.89813e-17	1.64243e-16	3.38699	0.398476
1090	Al1_v1_00199	1.924e-17	1.66329e-16	3.56629	0.419648
1091	Al1_v1_02217	1.96555e-17	1.69643e-16	3.7874	0.445796
1092	Al1_v1_07443	1.96594e-17	1.69643e-16	-0.952448	0.112108
1093	Al1_v1_09873	2.07574e-17	1.78954e-16	0.965024	0.113673
1094	Al1_v1_00739	2.10659e-17	1.81448e-16	-1.29203	0.152222
1095	Al1_v1_00360	2.14763e-17	1.84814e-16	1.0232	0.120582
1096	Al1_v1_07799	2.16254e-17	1.85927e-16	3.38161	0.398553
1097	Al1_v1_08894	2.23021e-17	1.91571e-16	-1.1133	0.131268
1098	Al1_v1_12684	2.42464e-17	2.08082e-16	0.825634	0.0974613
1099	Al1_v1_10597	2.583e-17	2.21471e-16	1.91942	0.226774
1100	Al1_v1_01307	2.75901e-17	2.36347e-16	-2.47599	0.292797
1101	Al1_v1_03911	3.11524e-17	2.66621e-16	3.86511	0.457834
1102	Al1_v1_07631	3.26265e-17	2.78983e-16	-1.4	0.165941
1103	Al1_v1_01644	3.34233e-17	2.85537e-16	2.02485	0.240084
1104	Al1_v1_07347	3.37453e-17	2.88027e-16	-2.05796	0.244042
1105	Al1_v1_06488	3.88452e-17	3.31257e-16	-1.8297	0.217399
1106	Al1_v1_10092	4.34883e-17	3.70515e-16	-0.842783	0.100294
1107	Al1_v1_04839	4.43203e-17	3.77263e-16	-3.79831	0.452133
1108	Al1_v1_07771	4.68712e-17	3.98617e-16	-2.01815	0.24042
1109	Al1_v1_12133	4.80677e-17	4.08424e-16	-0.96308	0.114771
1110	Al1_v1_12692	4.84925e-17	4.11662e-16	-1.01563	0.121048
1111	Al1_v1_04430	4.90403e-17	4.15938e-16	-1.95052	0.23251
1112	Al1_v1_00694	4.9399e-17	4.18603e-16	-1.39774	0.166634
1113	Al1_v1_01639	5.33657e-17	4.5181e-16	3.57019	0.426086
1114	Al1_v1_04503	6.11943e-17	5.17625e-16	-0.939709	0.112366
1115	Al1_v1_05244	6.30047e-17	5.32461e-16	2.14979	0.257169
1116	Al1_v1_11346	6.42719e-17	5.42683e-16	-0.88878	0.10635
1117	Al1_v1_10448	6.52589e-17	5.50523e-16	1.94466	0.232745
1118	Al1_v1_02433	6.57971e-17	5.54568e-16	-0.875077	0.104745
1119	Al1_v1_06210	6.64939e-17	5.5994e-16	1.88294	0.225418
1120	Al1_v1_05013	7.13179e-17	6.00026e-16	-1.43981	0.17254
1121	Al1_v1_00141	7.17874e-17	6.03436e-16	-3.66165	0.438834
1122	Al1_v1_00607	8.1769e-17	6.86728e-16	1.59237	0.191192
1123	Al1_v1_04203	8.27659e-17	6.94482e-16	-0.960618	0.115359
1124	Al1_v1_03676	8.38131e-17	7.02239e-16	2.17021	0.260663
1125	Al1_v1_06581	8.38394e-17	7.02239e-16	3.7735	0.453236
1126	Al1_v1_07888	8.80281e-17	7.36669e-16	4.1838	0.502866
1127	Al1_v1_11448	8.84103e-17	7.39211e-16	-1.02023	0.122633
1128	Al1_v1_09886	9.12565e-17	7.62331e-16	-0.789429	0.0949331
1129	Al1_v1_01705	9.53615e-17	7.95213e-16	0.87127	0.104841
1130	Al1_v1_09994	9.52857e-17	7.95213e-16	-0.969727	0.116687
1131	Al1_v1_03905	1.00377e-16	8.36295e-16	-2.75432	0.331672
1132	Al1_v1_12783	1.03312e-16	8.59988e-16	0.851455	0.102574
1133	Al1_v1_10811	1.04743e-16	8.71129e-16	-3.36352	0.405278
1134	Al1_v1_11780	1.06464e-16	8.84666e-16	-0.866301	0.104407
1135	Al1_v1_07713	1.10159e-16	9.14563e-16	0.95473	0.115121
1136	Al1_v1_11800	1.10484e-16	9.16456e-16	-4.15305	0.500794
1137	Al1_v1_00805	1.12045e-16	9.28585e-16	1.91504	0.230971
1138	Al1_v1_07927	1.16993e-16	9.68738e-16	1.53659	0.185441
1139	Al1_v1_12052	1.2247e-16	1.0132e-15	2.04184	0.246579
1140	Al1_v1_03874	1.22976e-16	1.0165e-15	1.18407	0.143
1141	Al1_v1_11727	1.26416e-16	1.04401e-15	2.76074	0.333547
1142	Al1_v1_00142	1.35805e-16	1.12057e-15	3.96636	0.479703
1143	Al1_v1_02120	1.52359e-16	1.25606e-15	-0.970538	0.117575
1144	Al1_v1_09413	1.54695e-16	1.27421e-15	-4.90026	0.593768
1145	Al1_v1_10779	1.58532e-16	1.30467e-15	3.43287	0.416111
1146	Al1_v1_10734	1.61079e-16	1.32447e-15	3.33409	0.404231
1147	Al1_v1_11496	1.62651e-16	1.33623e-15	-1.03571	0.125589
1148	Al1_v1_06156	1.66966e-16	1.37049e-15	-0.774093	0.0939012
1149	Al1_v1_04797	1.6909e-16	1.38671e-15	-1.03556	0.125641
1150	Al1_v1_04139	1.73347e-16	1.42039e-15	-1.24044	0.150554
1151	Al1_v1_06810	1.84487e-16	1.51036e-15	1.65446	0.200985
1152	Al1_v1_02316	1.95762e-16	1.60127e-15	2.19533	0.26692
1153	Al1_v1_13305	2.11091e-16	1.72516e-15	1.10076	0.133984
1154	Al1_v1_03361	2.13311e-16	1.74067e-15	1.89675	0.230907
1155	Al1_v1_05137	2.13358e-16	1.74067e-15	-0.917764	0.111727
1156	Al1_v1_06800	2.15621e-16	1.75761e-15	1.8284	0.222621
1157	Al1_v1_01801	2.16373e-16	1.76221e-15	-0.774611	0.0943194
1158	Al1_v1_10192	2.1712e-16	1.76677e-15	-0.925774	0.112731
1159	Al1_v1_12910	2.25998e-16	1.83743e-15	-6.11899	0.745543
1160	Al1_v1_02032	2.34438e-16	1.90441e-15	-1.45496	0.177369
1161	Al1_v1_00741	2.39888e-16	1.947e-15	0.791498	0.0965212
1162	Al1_v1_11958	2.52646e-16	2.04878e-15	0.81672	0.0996726
1163	Al1_v1_02502	2.60053e-16	2.10703e-15	-0.795459	0.0971192
1164	Al1_v1_09821	2.69785e-16	2.18401e-15	-0.902522	0.11025
1165	Al1_v1_06840	2.74892e-16	2.22344e-15	-0.891341	0.108915
1166	Al1_v1_11921	2.91031e-16	2.35196e-15	1.74439	0.21333
1167	Al1_v1_10076	3.07242e-16	2.48084e-15	-1.41216	0.172838
1168	Al1_v1_05852	3.21042e-16	2.59005e-15	-0.905407	0.110887
1169	Al1_v1_03994	3.26818e-16	2.63439e-15	1.19807	0.146768
1170	Al1_v1_01075	3.32765e-16	2.68004e-15	1.7697	0.216854
1171	Al1_v1_05615	3.37608e-16	2.71672e-15	-1.43311	0.175647
1172	Al1_v1_06474	3.52992e-16	2.83809e-15	-0.91791	0.112576
1173	Al1_v1_01079	3.74133e-16	3.0055e-15	1.23177	0.1512
1174	Al1_v1_04753	3.96075e-16	3.17906e-15	-1.83079	0.22492
1175	Al1_v1_10518	3.9887e-16	3.19877e-15	2.10288	0.258374
1176	Al1_v1_02302	4.02611e-16	3.22602e-15	-0.777355	0.0955242
1177	Al1_v1_04590	4.03536e-16	3.23069e-15	-3.44496	0.423344
1178	Al1_v1_11673	4.04763e-16	3.23776e-15	2.11366	0.259754
1179	Al1_v1_01439	4.0541e-16	3.24019e-15	3.30552	0.406237
1180	Al1_v1_09353	4.20896e-16	3.36111e-15	-3.71532	0.456854
1181	Al1_v1_07853	4.37683e-16	3.4922e-15	4.79696	0.590202
1182	Al1_v1_05710	4.50083e-16	3.58809e-15	1.941	0.238913
1183	Al1_v1_11545	4.52489e-16	3.60423e-15	0.789887	0.0972334
1184	Al1_v1_03817	4.74229e-16	3.7742e-15	-0.76477	0.0942076
1185	Al1_v1_07250	5.00873e-16	3.98289e-15	3.44243	0.4244
1186	Al1_v1_08387	5.51908e-16	4.38501e-15	1.0266	0.126749
1187	Al1_v1_08161	5.57105e-16	4.42258e-15	2.34063	0.289026
1188	Al1_v1_07795	5.87641e-16	4.66106e-15	1.82988	0.226138
1189	Al1_v1_12868	5.96817e-16	4.72987e-15	3.83502	0.474047
1190	Al1_v1_13345	6.24432e-16	4.94456e-15	1.49918	0.18544
1191	Al1_v1_09199	6.39117e-16	5.05235e-15	3.70013	0.457846
1192	Al1_v1_13392	6.38693e-16	5.05235e-15	-3.52243	0.435853
1193	Al1_v1_06065	6.44261e-16	5.08875e-15	-1.55723	0.192712
1194	Al1_v1_01325	6.76559e-16	5.33938e-15	3.29123	0.407599
1195	Al1_v1_08144	7.01789e-16	5.53386e-15	-1.61527	0.200152
1196	Al1_v1_01827	7.80183e-16	6.14688e-15	-1.21468	0.150756
1197	Al1_v1_08532	8.37487e-16	6.59285e-15	-1.39095	0.172819
1198	Al1_v1_03279	8.85044e-16	6.96141e-15	2.49674	0.310469
1199	Al1_v1_06218	9.09043e-16	7.14422e-15	-0.766758	0.0953851
1200	Al1_v1_07551	9.14946e-16	7.18461e-15	1.35672	0.168793
1201	Al1_v1_12257	9.17743e-16	7.20057e-15	1.13614	0.141357
1202	Al1_v1_05543	9.52233e-16	7.46497e-15	2.38628	0.297065
1203	Al1_v1_06127	9.70137e-16	7.599e-15	-3.71022	0.462012
1204	Al1_v1_01967	1.0237e-15	8.01193e-15	-1.50547	0.187622
1205	Al1_v1_09031	1.09255e-15	8.54364e-15	-2.96502	0.369888
1206	Al1_v1_03924	1.09916e-15	8.5882e-15	-1.45261	0.181231
1207	Al1_v1_13375	1.21285e-15	9.46865e-15	-2.09998	0.262395
1208	Al1_v1_07554	1.23164e-15	9.6074e-15	0.818889	0.102345
1209	Al1_v1_12642	1.25071e-15	9.74806e-15	-0.921957	0.115254
1210	Al1_v1_02911	1.27101e-15	9.89813e-15	-3.75644	0.469709
1211	Al1_v1_06331	1.28503e-15	9.99906e-15	3.26911	0.408842
1212	Al1_v1_04244	1.2924e-15	1.00481e-14	3.46666	0.433586
1213	Al1_v1_07572	1.36501e-15	1.06039e-14	-0.97253	0.12174
1214	Al1_v1_11066	1.37894e-15	1.07032e-14	3.40655	0.426494
1215	Al1_v1_04823	1.38802e-15	1.07649e-14	-2.53917	0.317931
1216	Al1_v1_03069	1.41113e-15	1.09351e-14	-1.15536	0.144701
1217	Al1_v1_11534	1.43662e-15	1.11235e-14	-2.83713	0.355429
1218	Al1_v1_05607	1.45893e-15	1.1287e-14	-0.837319	0.104922
1219	Al1_v1_08681	1.50427e-15	1.16282e-14	-2.36717	0.296765
1220	Al1_v1_02840	1.51119e-15	1.16721e-14	-0.76595	0.0960315
1221	Al1_v1_04253	1.544e-15	1.19158e-14	1.14735	0.143897
1222	Al1_v1_00494	1.58246e-15	1.22025e-14	1.17187	0.147029
1223	Al1_v1_08305	1.60967e-15	1.24022e-14	-1.64731	0.206735
1224	Al1_v1_05608	1.63937e-15	1.26208e-14	1.0248	0.128648
1225	Al1_v1_08748	1.64532e-15	1.26562e-14	-3.95402	0.496393
1226	Al1_v1_09738	1.65138e-15	1.26925e-14	0.782562	0.0982493
1227	Al1_v1_03304	1.68645e-15	1.29514e-14	-0.745094	0.0935757
1228	Al1_v1_08476	1.69362e-15	1.29959e-14	-1.50796	0.189397
1229	Al1_v1_05378	1.7985e-15	1.37895e-14	-2.67416	0.336181
1230	Al1_v1_05874	1.82646e-15	1.39924e-14	0.87816	0.110424
1231	Al1_v1_03663	1.84813e-15	1.4147e-14	-0.739037	0.0929473
1232	Al1_v1_09333	2.02739e-15	1.55065e-14	1.9998	0.251875
1233	Al1_v1_07048	2.08094e-15	1.59033e-14	2.96409	0.37348
1234	Al1_v1_12431	2.12278e-15	1.62098e-14	1.13258	0.142751
1235	Al1_v1_06918	2.28656e-15	1.74464e-14	-1.65749	0.209154
1236	Al1_v1_00604	2.46803e-15	1.88158e-14	-0.785716	0.0992665
1237	Al1_v1_01500	2.47495e-15	1.88532e-14	-1.82574	0.230672
1238	Al1_v1_08943	2.49816e-15	1.90147e-14	3.17939	0.401756
1239	Al1_v1_12530	2.69719e-15	2.0513e-14	1.98817	0.251534
1240	Al1_v1_04681	2.70197e-15	2.05328e-14	1.3995	0.177064
1241	Al1_v1_09530	2.71911e-15	2.06464e-14	0.804127	0.101747
1242	Al1_v1_04996	2.80473e-15	2.12794e-14	-1.0468	0.132518
1243	Al1_v1_12040	3.0562e-15	2.31686e-14	-2.44224	0.309592
1244	Al1_v1_07349	3.0646e-15	2.32136e-14	0.840566	0.106559
1245	Al1_v1_09062	3.22573e-15	2.44145e-14	-1.81749	0.230592
1246	Al1_v1_12340	3.37373e-15	2.55141e-14	-0.924238	0.117345
1247	Al1_v1_11586	3.69486e-15	2.79203e-14	-0.78817	0.100214
1248	Al1_v1_01464	3.8094e-15	2.87628e-14	-0.732525	0.0931841
1249	Al1_v1_02251	3.83628e-15	2.89425e-14	-1.47141	0.187199
1250	Al1_v1_00597	4.06553e-15	3.06476e-14	-3.47372	0.442349
1251	Al1_v1_03613	4.08358e-15	3.0759e-14	1.03657	0.132008
1252	Al1_v1_09414	4.18056e-15	3.14644e-14	-1.21869	0.15526
1253	Al1_v1_05251	4.19512e-15	3.15488e-14	-1.04235	0.132802
1254	Al1_v1_10020	4.29288e-15	3.22582e-14	1.29306	0.164804
1255	Al1_v1_13413	4.42768e-15	3.32447e-14	4.67205	0.595759
1256	Al1_v1_00158	4.44672e-15	3.3361e-14	5.0665	0.646101
1257	Al1_v1_12475	4.95444e-15	3.71406e-14	0.788251	0.100696
1258	Al1_v1_11622	5.11209e-15	3.82919e-14	3.3217	0.424545
1259	Al1_v1_12210	5.22508e-15	3.91072e-14	1.27058	0.162449
1260	Al1_v1_09441	5.33877e-15	3.99264e-14	0.733317	0.0937906
1261	Al1_v1_10208	5.40248e-15	4.03708e-14	3.58794	0.458982
1262	Al1_v1_08587	5.99302e-15	4.47482e-14	-0.7287	0.0933741
1263	Al1_v1_07536	6.13144e-15	4.57093e-14	-1.27461	0.163386
1264	Al1_v1_13415	6.13144e-15	4.57093e-14	-1.27461	0.163386
1265	Al1_v1_06319	6.38101e-15	4.75322e-14	1.68217	0.215769
1266	Al1_v1_06485	7.07635e-15	5.26701e-14	-2.10634	0.270629
1267	Al1_v1_00492	7.69918e-15	5.72608e-14	-0.941953	0.121192
1268	Al1_v1_13082	8.15799e-15	6.06252e-14	1.06257	0.13684
1269	Al1_v1_08241	8.2032e-15	6.09132e-14	1.45678	0.187622
1270	Al1_v1_05174	8.44235e-15	6.26396e-14	-0.901094	0.116109
1271	Al1_v1_07917	8.85713e-15	6.56654e-14	3.22615	0.416027
1272	Al1_v1_03039	8.94415e-15	6.62584e-14	3.33606	0.430269
1273	Al1_v1_09705	9.09059e-15	6.72903e-14	1.54513	0.199336
1274	Al1_v1_07697	9.54881e-15	7.06267e-14	2.70504	0.349257
1275	Al1_v1_11969	9.71416e-15	7.17934e-14	1.23003	0.158859
1276	Al1_v1_01899	1.03124e-14	7.61547e-14	-0.826401	0.106834
1277	Al1_v1_12664	1.06735e-14	7.87603e-14	1.73827	0.224845
1278	Al1_v1_01303	1.09145e-14	8.04749e-14	-2.25457	0.291735
1279	Al1_v1_10167	1.14724e-14	8.4523e-14	-0.935821	0.121193
1280	Al1_v1_06277	1.17001e-14	8.61327e-14	1.49198	0.19328
1281	Al1_v1_03549	1.21456e-14	8.93424e-14	-1.12501	0.145831
1282	Al1_v1_05681	1.23227e-14	9.05746e-14	-0.75895	0.0984032
1283	Al1_v1_00637	1.25768e-14	9.22784e-14	1.08413	0.140613
1284	Al1_v1_07905	1.2567e-14	9.22784e-14	1.50537	0.195245
1285	Al1_v1_12124	1.25839e-14	9.22784e-14	-3.25939	0.422749
1286	Al1_v1_10507	1.26466e-14	9.26666e-14	-0.861407	0.111735
1287	Al1_v1_13342	1.29038e-14	9.44777e-14	2.14422	0.278226
1288	Al1_v1_10078	1.34304e-14	9.82567e-14	-1.22892	0.159565
1289	Al1_v1_09518	1.61271e-14	1.17895e-13	1.41554	0.184356
1290	Al1_v1_11777	1.72803e-14	1.26227e-13	-1.63235	0.212839
1291	Al1_v1_02920	1.76115e-14	1.28546e-13	-0.998368	0.130217
1292	Al1_v1_05181	1.78005e-14	1.29825e-13	-1.2842	0.167527
1293	Al1_v1_00590	1.90485e-14	1.3882e-13	-1.43787	0.187787
1294	Al1_v1_01881	2.02911e-14	1.47761e-13	1.60721	0.210127
1295	Al1_v1_09708	2.12116e-14	1.54345e-13	1.25959	0.164802
1296	Al1_v1_12687	2.12645e-14	1.54611e-13	3.18824	0.417159
1297	Al1_v1_07997	2.14332e-14	1.55717e-13	0.881211	0.115316
1298	Al1_v1_11930	2.20133e-14	1.59808e-13	0.779466	0.102047
1299	Al1_v1_05763	2.27303e-14	1.64886e-13	-1.54878	0.202875
1300	Al1_v1_07733	2.67517e-14	1.93909e-13	0.977879	0.128446
1301	Al1_v1_13198	2.77216e-14	2.00784e-13	1.3451	0.176789
1302	Al1_v1_08469	2.77449e-14	2.00799e-13	-0.711298	0.0934882
1303	Al1_v1_11954	2.91453e-14	2.10772e-13	1.23851	0.162917
1304	Al1_v1_03213	2.94186e-14	2.12585e-13	1.90242	0.250291
1305	Al1_v1_09017	3.01291e-14	2.17553e-13	1.22778	0.161597
1306	Al1_v1_11565	3.01595e-14	2.17605e-13	-0.863919	0.113709
1307	Al1_v1_10163	3.05704e-14	2.20401e-13	1.14217	0.150367
1308	Al1_v1_02557	3.0823e-14	2.22053e-13	-2.65356	0.34939
1309	Al1_v1_02723	3.09006e-14	2.22441e-13	-0.888869	0.117041
1310	Al1_v1_09176	3.17187e-14	2.28157e-13	-1.77713	0.234107
1311	Al1_v1_02640	3.47045e-14	2.49444e-13	2.11275	0.278747
1312	Al1_v1_05664	3.70333e-14	2.65979e-13	-0.985459	0.130162
1313	Al1_v1_12495	3.87622e-14	2.78184e-13	2.22108	0.293596
1314	Al1_v1_06051	3.95324e-14	2.83496e-13	-1.57232	0.20791
1315	Al1_v1_08260	4.01668e-14	2.87826e-13	5.75661	0.761411
1316	Al1_v1_13288	4.27713e-14	3.06257e-13	-1.1622	0.153887
1317	Al1_v1_10075	4.36722e-14	3.1247e-13	2.34334	0.310395
1318	Al1_v1_04475	4.54656e-14	3.25055e-13	5.17772	0.686307
1319	Al1_v1_09087	4.57983e-14	3.27185e-13	2.12641	0.281892
1320	Al1_v1_01022	4.68918e-14	3.34744e-13	-1.76567	0.234165
1321	Al1_v1_06209	4.82757e-14	3.44362e-13	-3.26361	0.433041
1322	Al1_v1_08544	5.0301e-14	3.58537e-13	-1.81156	0.240543
1323	Al1_v1_10267	5.35886e-14	3.81682e-13	3.15094	0.418849
1324	Al1_v1_08953	5.36308e-14	3.81694e-13	1.29032	0.171522
1325	Al1_v1_12306	5.46668e-14	3.88774e-13	2.0886	0.27773
1326	Al1_v1_04604	5.52379e-14	3.92539e-13	-3.46363	0.460657
1327	Al1_v1_09625	5.55822e-14	3.94688e-13	3.49355	0.464685
1328	Al1_v1_06481	5.6396e-14	4.00165e-13	-0.773287	0.102883
1329	Al1_v1_04136	5.97858e-14	4.23899e-13	-1.99527	0.265732
1330	Al1_v1_04439	6.10072e-14	4.32234e-13	3.1494	0.41959
1331	Al1_v1_00556	7.00782e-14	4.96129e-13	1.54938	0.206923
1332	Al1_v1_12485	7.0349e-14	4.97671e-13	-1.40846	0.188115
1333	Al1_v1_01866	7.28301e-14	5.14837e-13	-1.04507	0.139665
1334	Al1_v1_13414	7.86106e-14	5.55283e-13	3.27883	0.438779
1335	Al1_v1_11925	8.14291e-14	5.74762e-13	-1.1068	0.148205
1336	Al1_v1_05231	8.32969e-14	5.87505e-13	-3.69114	0.49446
1337	Al1_v1_10387	9.25927e-14	6.52581e-13	1.11228	0.149278
1338	Al1_v1_10680	9.8221e-14	6.91731e-13	-1.122	0.15074
1339	Al1_v1_03085	1.00773e-13	7.09172e-13	-1.0048	0.135056
1340	Al1_v1_00651	1.01904e-13	7.16598e-13	0.740891	0.0996034
1341	Al1_v1_05308	1.02065e-13	7.17192e-13	3.55898	0.478474
1342	Al1_v1_03840	1.0367e-13	7.2793e-13	-2.71141	0.364626
1343	Al1_v1_08806	1.06271e-13	7.45639e-13	-0.734781	0.0988556
1344	Al1_v1_02878	1.07929e-13	7.56169e-13	-2.28017	0.306853
1345	Al1_v1_03300	1.07932e-13	7.56169e-13	-2.30183	0.309769
1346	Al1_v1_08602	1.12995e-13	7.91047e-13	1.59218	0.214443
1347	Al1_v1_12780	1.16161e-13	8.1261e-13	1.97821	0.266565
1348	Al1_v1_02054	1.17107e-13	8.18617e-13	1.04938	0.141425
1349	Al1_v1_01114	1.22018e-13	8.52319e-13	-1.11173	0.149938
1350	Al1_v1_07031	1.25299e-13	8.7394e-13	-1.20962	0.163219
1351	Al1_v1_09640	1.25297e-13	8.7394e-13	-1.1281	0.152218
1352	Al1_v1_11429	1.2661e-13	8.82434e-13	1.42916	0.192877
1353	Al1_v1_08530	1.27539e-13	8.88247e-13	0.896308	0.12098
1354	Al1_v1_09859	1.29215e-13	8.99259e-13	-1.84108	0.24856
1355	Al1_v1_06228	1.3023e-13	9.05653e-13	-1.14117	0.154089
1356	Al1_v1_02386	1.33313e-13	9.26408e-13	3.12233	0.421775
1357	Al1_v1_08323	1.3424e-13	9.32161e-13	1.70003	0.229675
1358	Al1_v1_02424	1.35293e-13	9.38784e-13	1.09949	0.148562
1359	Al1_v1_10560	1.39456e-13	9.66953e-13	-0.691575	0.093496
1360	Al1_v1_07968	1.44003e-13	9.97753e-13	-1.20422	0.162896
1361	Al1_v1_00561	1.4551e-13	1.00745e-12	-1.25822	0.170232
1362	Al1_v1_12772	1.5158e-13	1.04871e-12	1.65573	0.224179
1363	Al1_v1_10465	1.52419e-13	1.05373e-12	-3.20131	0.433487
1364	Al1_v1_02511	1.53168e-13	1.05814e-12	0.785032	0.10631
1365	Al1_v1_09076	1.53969e-13	1.06289e-12	-1.09138	0.147809
1366	Al1_v1_00641	1.55518e-13	1.0728e-12	4.6976	0.636328
1367	Al1_v1_05595	1.56595e-13	1.07944e-12	0.766363	0.103823
1368	Al1_v1_01595	1.61916e-13	1.1153e-12	-0.874566	0.118553
1369	Al1_v1_11050	1.6406e-13	1.12925e-12	3.80304	0.51565
1370	Al1_v1_06859	1.67931e-13	1.15505e-12	-1.05728	0.143415
1371	Al1_v1_02819	1.81039e-13	1.2443e-12	-1.85528	0.252005
1372	Al1_v1_00595	1.87006e-13	1.28437e-12	-0.726579	0.0987499
1373	Al1_v1_08760	1.88402e-13	1.29302e-12	-1.402	0.190573
1374	Al1_v1_11541	1.89801e-13	1.30087e-12	-1.32875	0.18064
1375	Al1_v1_11812	1.89823e-13	1.30087e-12	1.43758	0.195436
1376	Al1_v1_08895	1.90827e-13	1.30667e-12	-0.708144	0.0962798
1377	Al1_v1_09320	1.90946e-13	1.30667e-12	-0.963627	0.131017
1378	Al1_v1_08886	1.91951e-13	1.3126e-12	0.897154	0.121991
1379	Al1_v1_04934	1.95125e-13	1.33333e-12	-0.848863	0.115459
1380	Al1_v1_12990	2.0302e-13	1.38627e-12	-0.750157	0.102107
1381	Al1_v1_12907	2.04018e-13	1.39208e-12	3.10023	0.422022
1382	Al1_v1_13102	2.0743e-13	1.41434e-12	1.51825	0.206736
1383	Al1_v1_00580	2.13447e-13	1.45431e-12	1.07351	0.146253
1384	Al1_v1_11230	2.15025e-13	1.46401e-12	3.10213	0.422685
1385	Al1_v1_02436	2.20069e-13	1.49726e-12	1.67397	0.228185
1386	Al1_v1_09050	2.22509e-13	1.51277e-12	3.26747	0.445491
1387	Al1_v1_00528	2.27811e-13	1.5477e-12	1.71386	0.233771
1388	Al1_v1_01730	2.36186e-13	1.60345e-12	-0.81464	0.11119
1389	Al1_v1_12613	2.40526e-13	1.63174e-12	2.69415	0.367848
1390	Al1_v1_03055	2.50565e-13	1.69862e-12	-1.01211	0.138293
1391	Al1_v1_07685	2.60601e-13	1.76538e-12	-0.782074	0.106938
1392	Al1_v1_01032	2.67097e-13	1.80809e-12	0.926317	0.126719
1393	Al1_v1_10574	2.70055e-13	1.8268e-12	0.895656	0.122549
1394	Al1_v1_08047	2.74889e-13	1.85816e-12	-3.14783	0.430846
1395	Al1_v1_05059	3.0462e-13	2.05766e-12	-0.732427	0.100438
1396	Al1_v1_12850	3.054e-13	2.06145e-12	3.09221	0.424056
1397	Al1_v1_09184	3.13008e-13	2.11129e-12	4.13464	0.567269
1398	Al1_v1_09865	3.2358e-13	2.18104e-12	3.19195	0.438201
1399	Al1_v1_12592	3.28445e-13	2.21225e-12	-0.762128	0.104656
1400	Al1_v1_06022	3.32077e-13	2.23511e-12	-0.681452	0.0935969
1401	Al1_v1_07328	3.33802e-13	2.24512e-12	2.41599	0.331866
1402	Al1_v1_04095	3.45133e-13	2.31968e-12	-0.684162	0.0940365
1403	Al1_v1_04053	3.53369e-13	2.37334e-12	-3.29179	0.452647
1404	Al1_v1_04352	3.54962e-13	2.38199e-12	-1.25593	0.172714
1405	Al1_v1_11820	3.55162e-13	2.38199e-12	1.59346	0.219133
1406	Al1_v1_06248	3.63318e-13	2.43495e-12	-1.76953	0.243449
1407	Al1_v1_09114	3.81155e-13	2.55268e-12	1.02767	0.141512
1408	Al1_v1_08232	3.90195e-13	2.61137e-12	-0.793605	0.109328
1409	Al1_v1_11704	3.96164e-13	2.64944e-12	1.14116	0.157252
1410	Al1_v1_01309	4.0186e-13	2.68563e-12	-3.2925	0.453829
1411	Al1_v1_00476	4.14601e-13	2.76881e-12	-0.677314	0.0934135
1412	Al1_v1_11250	4.32873e-13	2.88878e-12	-1.21086	0.167133
1413	Al1_v1_03616	4.52886e-13	3.0202e-12	0.732133	0.101141
1414	Al1_v1_06765	4.78857e-13	3.19114e-12	-1.59363	0.220384
1415	Al1_v1_05501	4.88224e-13	3.25126e-12	-1.96478	0.271808
1416	Al1_v1_08578	5.32637e-13	3.54452e-12	1.76882	0.2451
1417	Al1_v1_08728	5.42631e-13	3.60848e-12	3.2757	0.454064
1418	Al1_v1_07717	5.4708e-13	3.63549e-12	0.69128	0.0958373
1419	Al1_v1_02542	5.52324e-13	3.66776e-12	-0.683505	0.0947764
1420	Al1_v1_05270	5.52789e-13	3.66826e-12	0.675843	0.0937155
1421	Al1_v1_00352	5.54725e-13	3.67852e-12	-4.46214	0.618781
1422	Al1_v1_01149	5.62206e-13	3.7255e-12	-1.37932	0.191324
1423	Al1_v1_09410	5.96438e-13	3.94957e-12	5.34132	0.741717
1424	Al1_v1_09492	6.11997e-13	4.04691e-12	1.61149	0.223887
1425	Al1_v1_11134	6.11658e-13	4.04691e-12	3.06268	0.425499
1426	Al1_v1_12291	6.25932e-13	4.13615e-12	1.37377	0.190942
1427	Al1_v1_11242	6.56488e-13	4.33503e-12	-3.14783	0.437917
1428	Al1_v1_12361	6.58676e-13	4.34643e-12	1.04119	0.144857
1429	Al1_v1_02604	6.61765e-13	4.36376e-12	-0.787909	0.109628
1430	Al1_v1_08991	6.64093e-13	4.37605e-12	-0.78707	0.109519
1431	Al1_v1_12304	6.77227e-13	4.45948e-12	0.898353	0.12505
1432	Al1_v1_08791	6.83347e-13	4.49663e-12	-0.942455	0.131211
1433	Al1_v1_05471	7.02169e-13	4.61726e-12	-1.36841	0.190612
1434	Al1_v1_08710	7.04142e-13	4.62701e-12	3.17429	0.442186
1435	Al1_v1_08897	7.06672e-13	4.64039e-12	-0.674356	0.0939458
1436	Al1_v1_03902	7.17777e-13	4.71003e-12	-1.31233	0.182878
1437	Al1_v1_04092	7.32894e-13	4.80255e-12	-0.679452	0.0947215
1438	Al1_v1_09766	7.32399e-13	4.80255e-12	3.77251	0.525913
1439	Al1_v1_07214	7.35268e-13	4.81476e-12	0.910426	0.126929
1440	Al1_v1_02486	7.44592e-13	4.87242e-12	-0.806598	0.112481
1441	Al1_v1_12408	7.90579e-13	5.16976e-12	2.85315	0.39833
1442	Al1_v1_08699	7.93338e-13	5.18421e-12	-1.4984	0.209207
1443	Al1_v1_12666	8.47396e-13	5.53362e-12	0.667267	0.0932815
1444	Al1_v1_04582	8.49019e-13	5.54038e-12	3.35745	0.469376
1445	Al1_v1_10114	8.74028e-13	5.69963e-12	-1.33687	0.187
1446	Al1_v1_08014	8.79817e-13	5.73342e-12	-1.25797	0.175986
1447	Al1_v1_02137	8.85458e-13	5.76619e-12	-1.40888	0.197122
1448	Al1_v1_11738	8.86948e-13	5.7719e-12	-1.15908	0.162177
1449	Al1_v1_10831	8.97128e-13	5.83412e-12	-1.43618	0.200993
1450	Al1_v1_01000	9.0089e-13	5.85454e-12	3.05065	0.426971
1451	Al1_v1_11237	9.49737e-13	6.16773e-12	-1.16338	0.162993
1452	Al1_v1_00386	9.52428e-13	6.18094e-12	-0.932662	0.130676
1453	Al1_v1_11935	9.62952e-13	6.24494e-12	2.18268	0.305882
1454	Al1_v1_05614	9.69496e-13	6.28305e-12	-0.822847	0.115329
1455	Al1_v1_01628	1.00346e-12	6.49867e-12	-1.08322	0.151924
1456	Al1_v1_07767	1.0504e-12	6.79803e-12	-1.148	0.161151
1457	Al1_v1_02764	1.0574e-12	6.83862e-12	-0.802962	0.112731
1458	Al1_v1_02953	1.09117e-12	7.05218e-12	-0.789005	0.110839
1459	Al1_v1_11536	1.0989e-12	7.0973e-12	-1.14457	0.160811
1460	Al1_v1_04877	1.10416e-12	7.12638e-12	-1.15793	0.162703
1461	Al1_v1_10539	1.11931e-12	7.2192e-12	-1.13007	0.158829
1462	Al1_v1_03366	1.12964e-12	7.28084e-12	2.36163	0.331983
1463	Al1_v1_08222	1.1306e-12	7.28208e-12	-0.895768	0.125923
1464	Al1_v1_04747	1.16457e-12	7.49572e-12	-0.770361	0.108356
1465	Al1_v1_12820	1.1748e-12	7.55641e-12	3.58521	0.50437
1466	Al1_v1_04835	1.22992e-12	7.90556e-12	-3.42155	0.481774
1467	Al1_v1_01604	1.24411e-12	7.99134e-12	-1.37088	0.193071
1468	Al1_v1_00599	1.25359e-12	8.0467e-12	-0.720749	0.101523
1469	Al1_v1_01964	1.27652e-12	8.18835e-12	-0.795518	0.112095
1470	Al1_v1_00776	1.29858e-12	8.32418e-12	3.04643	0.429409
1471	Al1_v1_10545	1.31736e-12	8.43881e-12	-1.7092	0.240987
1472	Al1_v1_01304	1.32903e-12	8.50777e-12	1.27693	0.18007
1473	Al1_v1_12192	1.3319e-12	8.52033e-12	-1.41113	0.199004
1474	Al1_v1_13360	1.35083e-12	8.63561e-12	1.79898	0.253771
1475	Al1_v1_13308	1.43929e-12	9.19487e-12	1.61226	0.227713
1476	Al1_v1_03274	1.48884e-12	9.50495e-12	-3.31904	0.469087
1477	Al1_v1_04024	1.5124e-12	9.64883e-12	2.04361	0.288916
1478	Al1_v1_03615	1.51419e-12	9.65371e-12	-1.69979	0.240315
1479	Al1_v1_13163	1.52511e-12	9.71676e-12	0.680867	0.0962739
1480	Al1_v1_06612	1.6254e-12	1.03488e-11	1.1002	0.155762
1481	Al1_v1_09171	1.63413e-12	1.03973e-11	1.09267	0.154712
1482	Al1_v1_12716	1.65519e-12	1.05242e-11	3.15439	0.446745
1483	Al1_v1_03398	1.67319e-12	1.06314e-11	-2.52891	0.358236
1484	Al1_v1_04883	1.67645e-12	1.06439e-11	-1.67035	0.236625
1485	Al1_v1_09779	1.67741e-12	1.06439e-11	-1.54824	0.219329
1486	Al1_v1_12293	1.6859e-12	1.06906e-11	1.12875	0.159919
1487	Al1_v1_09466	1.78445e-12	1.13079e-11	1.36763	0.19398
1488	Al1_v1_03567	1.87468e-12	1.18717e-11	3.03647	0.431102
1489	Al1_v1_12027	1.91801e-12	1.21379e-11	-0.800615	0.113719
1490	Al1_v1_11795	1.94005e-12	1.22692e-11	3.05674	0.434275
1491	Al1_v1_00575	1.94613e-12	1.22994e-11	-0.851696	0.121009
1492	Al1_v1_05989	1.97569e-12	1.24778e-11	1.01787	0.144662
1493	Al1_v1_00620	2.00066e-12	1.26271e-11	-1.35989	0.193319
1494	Al1_v1_09630	2.00221e-12	1.26284e-11	1.53459	0.218157
1495	Al1_v1_10555	2.04935e-12	1.2917e-11	-1.14385	0.162685
1496	Al1_v1_12039	2.06028e-12	1.29773e-11	0.837071	0.119066
1497	Al1_v1_00417	2.06686e-12	1.30101e-11	-2.04781	0.2913
1498	Al1_v1_09288	2.08399e-12	1.31091e-11	-1.24948	0.177767
1499	Al1_v1_07489	2.09256e-12	1.31542e-11	-2.14743	0.305546
1500	Al1_v1_00479	2.10658e-12	1.32335e-11	1.78951	0.254653
1501	Al1_v1_01796	2.27902e-12	1.43073e-11	-3.14694	0.448522
1502	Al1_v1_05125	2.28357e-12	1.43263e-11	0.940478	0.134048
1503	Al1_v1_00315	2.28826e-12	1.43462e-11	-2.53792	0.36175
1504	Al1_v1_08820	2.33262e-12	1.46146e-11	-1.36683	0.194899
1505	Al1_v1_00569	2.34275e-12	1.46682e-11	0.910063	0.129779
1506	Al1_v1_10694	2.37404e-12	1.48543e-11	0.691317	0.0986111
1507	Al1_v1_11692	2.39189e-12	1.4956e-11	0.910516	0.129898
1508	Al1_v1_07816	2.4335e-12	1.52061e-11	1.05054	0.149925
1509	Al1_v1_07946	2.45381e-12	1.53229e-11	0.992021	0.141598
1510	Al1_v1_13037	2.47229e-12	1.54281e-11	-0.920342	0.131386
1511	Al1_v1_10228	2.50714e-12	1.56352e-11	3.13081	0.447073
1512	Al1_v1_03371	2.73503e-12	1.70451e-11	2.61188	0.373621
1513	Al1_v1_11803	2.74052e-12	1.70681e-11	-2.09561	0.299782
1514	Al1_v1_05192	2.76416e-12	1.72039e-11	-0.654734	0.0936777
1515	Al1_v1_06272	2.83812e-12	1.76526e-11	1.20168	0.172025
1516	Al1_v1_05638	2.85029e-12	1.77165e-11	-1.11319	0.159371
1517	Al1_v1_00267	2.9034e-12	1.80347e-11	-0.658803	0.0943531
1518	Al1_v1_01779	3.01919e-12	1.87417e-11	-0.660388	0.0946544
1519	Al1_v1_02179	3.40345e-12	2.1113e-11	-1.72867	0.248373
1520	Al1_v1_06521	3.58314e-12	2.22131e-11	-0.859778	0.123661
1521	Al1_v1_07127	3.63673e-12	2.25305e-11	-1.81071	0.260511
1522	Al1_v1_00265	3.69074e-12	2.28501e-11	-1.16473	0.167623
1523	Al1_v1_01328	3.78567e-12	2.34224e-11	1.13357	0.163222
1524	Al1_v1_11485	3.81365e-12	2.35801e-11	-1.72614	0.248582
1525	Al1_v1_11517	3.99393e-12	2.46785e-11	-1.17046	0.168717
1526	Al1_v1_06430	4.02793e-12	2.48723e-11	-0.71435	0.102989
1527	Al1_v1_03131	4.04252e-12	2.49461e-11	-0.688375	0.0992512
1528	Al1_v1_01069	4.0805e-12	2.5164e-11	1.48125	0.21361
1529	Al1_v1_07942	4.24443e-12	2.61578e-11	-2.64291	0.381439
1530	Al1_v1_00497	4.36785e-12	2.69008e-11	1.33514	0.192808
1531	Al1_v1_07646	4.37706e-12	2.69399e-11	3.27599	0.473105
1532	Al1_v1_08919	4.42893e-12	2.72414e-11	-5.73279	0.828107
1533	Al1_v1_05902	4.55324e-12	2.79877e-11	-3.08889	0.446446
1534	Al1_v1_10570	4.64914e-12	2.85586e-11	-1.20652	0.174456
1535	Al1_v1_11001	4.96501e-12	3.0479e-11	-0.653835	0.0946685
1536	Al1_v1_07737	5.17156e-12	3.17263e-11	4.11662	0.596544
1537	Al1_v1_11374	5.47441e-12	3.35623e-11	1.47513	0.214013
1538	Al1_v1_10394	5.71811e-12	3.50336e-11	3.08555	0.448058
1539	Al1_v1_06030	5.75911e-12	3.52619e-11	-1.45947	0.211964
1540	Al1_v1_01145	5.86853e-12	3.59086e-11	1.00094	0.145426
1541	Al1_v1_02169	6.20244e-12	3.79271e-11	-0.970881	0.141221
1542	Al1_v1_07162	6.21117e-12	3.79558e-11	1.81879	0.264563
1543	Al1_v1_04701	6.41093e-12	3.91511e-11	1.15216	0.167704
1544	Al1_v1_06707	6.52058e-12	3.97949e-11	-0.726385	0.105767
1545	Al1_v1_04729	6.55958e-12	4.0007e-11	-0.840529	0.122402
1546	Al1_v1_10871	6.75715e-12	4.11854e-11	4.66055	0.679113
1547	Al1_v1_13017	6.91102e-12	4.2096e-11	-1.20138	0.175141
1548	Al1_v1_13156	7.02421e-12	4.27578e-11	-1.51143	0.220417
1549	Al1_v1_10260	7.3333e-12	4.46105e-11	1.46849	0.214347
1550	Al1_v1_00726	7.37724e-12	4.48489e-11	2.9846	0.435699
1551	Al1_v1_02282	7.43395e-12	4.51645e-11	-1.23282	0.179998
1552	Al1_v1_08632	7.57858e-12	4.60135e-11	0.750477	0.109618
1553	Al1_v1_04948	7.76271e-12	4.71011e-11	-0.762071	0.111367
1554	Al1_v1_05119	7.94077e-12	4.81505e-11	-0.842517	0.123182
1555	Al1_v1_03258	7.95949e-12	4.8233e-11	1.95528	0.28589
1556	Al1_v1_01143	8.00669e-12	4.84878e-11	-3.09427	0.452483
1557	Al1_v1_02891	8.05281e-12	4.87358e-11	2.35891	0.34499
1558	Al1_v1_10356	8.27247e-12	5.0033e-11	1.38684	0.20294
1559	Al1_v1_04051	8.28574e-12	5.00811e-11	-1.19176	0.174398
1560	Al1_v1_00966	8.35614e-12	5.04743e-11	3.4591	0.506286
1561	Al1_v1_07700	8.45797e-12	5.10567e-11	3.49835	0.512161
1562	Al1_v1_00416	8.47405e-12	5.1121e-11	-0.817452	0.11968
1563	Al1_v1_07787	8.75055e-12	5.27553e-11	4.02123	0.589132
1564	Al1_v1_02769	8.88177e-12	5.35121e-11	-0.904404	0.132542
1565	Al1_v1_13371	8.91337e-12	5.36682e-11	3.08413	0.452017
1566	Al1_v1_05819	9.31746e-12	5.60654e-11	2.5268	0.37068
1567	Al1_v1_07236	9.36346e-12	5.63063e-11	2.0598	0.302203
1568	Al1_v1_05535	9.43123e-12	5.66776e-11	-2.51545	0.369109
1569	Al1_v1_13356	9.53988e-12	5.7294e-11	-2.7292	0.400571
1570	Al1_v1_06023	9.70505e-12	5.82489e-11	-1.89611	0.278397
1571	Al1_v1_06128	9.74142e-12	5.84299e-11	-0.998732	0.146651
1572	Al1_v1_05079	9.7525e-12	5.84592e-11	3.09041	0.453797
1573	Al1_v1_03904	9.87779e-12	5.91591e-11	0.641564	0.0942331
1574	Al1_v1_08168	9.88182e-12	5.91591e-11	-1.62702	0.238979
1575	Al1_v1_00269	9.89981e-12	5.92291e-11	-1.8894	0.277529
1576	Al1_v1_06270	1.01904e-11	6.09288e-11	-2.87776	0.422964
1577	Al1_v1_13089	1.08853e-11	6.50425e-11	1.22406	0.18016
1578	Al1_v1_09900	1.09441e-11	6.53527e-11	-0.700188	0.103067
1579	Al1_v1_10140	1.10825e-11	6.61373e-11	-0.727745	0.107152
1580	Al1_v1_01763	1.1156e-11	6.65333e-11	-1.01382	0.149295
1581	Al1_v1_09965	1.11666e-11	6.65544e-11	0.663948	0.0977746
1582	Al1_v1_09364	1.11974e-11	6.66963e-11	0.988158	0.145527
1583	Al1_v1_11299	1.12924e-11	6.72194e-11	0.860312	0.126722
1584	Al1_v1_04863	1.16433e-11	6.92645e-11	3.87232	0.570754
1585	Al1_v1_05273	1.18944e-11	7.07133e-11	-2.35313	0.346993
1586	Al1_v1_10748	1.21131e-11	7.19684e-11	3.23086	0.476609
1587	Al1_v1_03608	1.23946e-11	7.35944e-11	-2.43607	0.359538
1588	Al1_v1_03302	1.24039e-11	7.36034e-11	-0.956085	0.141111
1589	Al1_v1_11699	1.26738e-11	7.51573e-11	2.06327	0.304662
1590	Al1_v1_02902	1.29712e-11	7.68727e-11	1.52752	0.225665
1591	Al1_v1_00616	1.34319e-11	7.95529e-11	1.20967	0.178841
1592	Al1_v1_01344	1.38334e-11	8.18796e-11	-4.67993	0.692334
1593	Al1_v1_10237	1.38474e-11	8.19109e-11	-0.6846	0.10128
1594	Al1_v1_02473	1.39003e-11	8.21721e-11	-0.782407	0.115759
1595	Al1_v1_12079	1.41311e-11	8.34843e-11	-3.04816	0.451141
1596	Al1_v1_02353	1.45288e-11	8.578e-11	-1.19209	0.176539
1597	Al1_v1_05592	1.46153e-11	8.62368e-11	-1.99702	0.295782
1598	Al1_v1_07327	1.47299e-11	8.68584e-11	4.80005	0.711062
1599	Al1_v1_02888	1.49992e-11	8.83913e-11	3.00147	0.4448
1600	Al1_v1_10603	1.50152e-11	8.843e-11	0.87378	0.129492
1601	Al1_v1_05107	1.50635e-11	8.86594e-11	-0.816366	0.120992
1602	Al1_v1_04021	1.5188e-11	8.93361e-11	2.9646	0.439454
1603	Al1_v1_12318	1.52968e-11	8.992e-11	-0.887636	0.131598
1604	Al1_v1_05540	1.56484e-11	9.19295e-11	-0.793253	0.117663
1605	Al1_v1_11736	1.59651e-11	9.37315e-11	-1.11217	0.165039
1606	Al1_v1_01159	1.59842e-11	9.37855e-11	-0.653149	0.0969256
1607	Al1_v1_13318	1.64669e-11	9.65575e-11	1.08876	0.161672
1608	Al1_v1_09739	1.67342e-11	9.80639e-11	-0.869124	0.129103
1609	Al1_v1_07042	1.68708e-11	9.88027e-11	0.972548	0.144492
1610	Al1_v1_09079	1.745e-11	1.02131e-10	-0.913669	0.135843
1611	Al1_v1_07849	1.74806e-11	1.02228e-10	3.26576	0.485568
1612	Al1_v1_13267	1.74882e-11	1.02228e-10	2.3398	0.347895
1613	Al1_v1_10365	1.82466e-11	1.06595e-10	3.01155	0.448186
1614	Al1_v1_02536	1.84489e-11	1.0771e-10	-1.03113	0.153493
1615	Al1_v1_12733	1.88207e-11	1.09813e-10	3.20687	0.477577
1616	Al1_v1_10230	1.92254e-11	1.12104e-10	3.03064	0.45154
1617	Al1_v1_05095	1.947e-11	1.13461e-10	-3.50482	0.522332
1618	Al1_v1_07976	1.97425e-11	1.14977e-10	3.20362	0.477588
1619	Al1_v1_01437	2.11964e-11	1.23369e-10	-4.89199	0.730416
1620	Al1_v1_09225	2.1714e-11	1.26303e-10	-0.922629	0.137829
1621	Al1_v1_07896	2.21812e-11	1.28941e-10	1.57172	0.234904
1622	Al1_v1_01741	2.22166e-11	1.29067e-10	-0.705574	0.105457
1623	Al1_v1_07602	2.23501e-11	1.29763e-10	2.93569	0.438832
1624	Al1_v1_05190	2.24586e-11	1.30312e-10	-1.66356	0.248699
1625	Al1_v1_02464	2.25791e-11	1.30931e-10	1.97215	0.294865
1626	Al1_v1_12934	2.27248e-11	1.31695e-10	-1.69676	0.253727
1627	Al1_v1_10845	2.28739e-11	1.32477e-10	-0.964647	0.14427
1628	Al1_v1_01529	2.31504e-11	1.33997e-10	-0.782015	0.116987
1629	Al1_v1_08062	2.32095e-11	1.34256e-10	0.634489	0.0949228
1630	Al1_v1_01048	2.33058e-11	1.34656e-10	0.836129	0.125101
1631	Al1_v1_05022	2.33093e-11	1.34656e-10	-2.30564	0.344968
1632	Al1_v1_13407	2.33215e-11	1.34656e-10	3.317	0.496292
1633	Al1_v1_09680	2.33564e-11	1.34775e-10	1.08742	0.162707
1634	Al1_v1_07621	2.43637e-11	1.40501e-10	-1.32434	0.198339
1635	Al1_v1_03873	2.46378e-11	1.41995e-10	-0.994151	0.148925
1636	Al1_v1_11735	2.58787e-11	1.49055e-10	-2.15957	0.323856
1637	Al1_v1_05121	2.59541e-11	1.49398e-10	0.967305	0.14507
1638	Al1_v1_10018	2.63673e-11	1.51684e-10	-1.25352	0.188059
1639	Al1_v1_11063	2.69293e-11	1.54823e-10	-2.85167	0.42802
1640	Al1_v1_05360	2.69866e-11	1.54963e-10	1.08248	0.162483
1641	Al1_v1_11618	2.69786e-11	1.54963e-10	-1.24969	0.18758
1642	Al1_v1_03485	2.74638e-11	1.57607e-10	2.55433	0.383558
1643	Al1_v1_10008	2.78996e-11	1.60011e-10	-1.32439	0.198939
1644	Al1_v1_07269	2.89624e-11	1.66006e-10	-0.639203	0.0960954
1645	Al1_v1_05640	3.02714e-11	1.73403e-10	-0.65347	0.0983364
1646	Al1_v1_06180	3.0606e-11	1.75213e-10	0.749375	0.112796
1647	Al1_v1_11503	3.07434e-11	1.75892e-10	3.91755	0.58973
1648	Al1_v1_00186	3.07998e-11	1.76108e-10	1.83485	0.276221
1649	Al1_v1_10317	3.09935e-11	1.77109e-10	-1.75293	0.263925
1650	Al1_v1_03349	3.12171e-11	1.78278e-10	1.4629	0.220293
1651	Al1_v1_05146	3.15922e-11	1.80311e-10	-0.645825	0.0972782
1652	Al1_v1_07832	3.19592e-11	1.82295e-10	-1.02815	0.154906
1653	Al1_v1_04770	3.22863e-11	1.8405e-10	-0.754432	0.113692
1654	Al1_v1_09996	3.29474e-11	1.87705e-10	-0.859774	0.129626
1655	Al1_v1_08647	3.35129e-11	1.90811e-10	-1.11687	0.168451
1656	Al1_v1_11225	3.35693e-11	1.91016e-10	1.03974	0.156823
1657	Al1_v1_09663	3.37499e-11	1.91929e-10	3.19485	0.481936
1658	Al1_v1_05201	3.40233e-11	1.93367e-10	-0.818352	0.123469
1659	Al1_v1_10350	3.40612e-11	1.93465e-10	-2.84276	0.428912
1660	Al1_v1_00264	3.42438e-11	1.94385e-10	-0.775836	0.117071
1661	Al1_v1_07965	3.47763e-11	1.97289e-10	-0.679128	0.102513
1662	Al1_v1_04150	3.50242e-11	1.98576e-10	0.830811	0.125429
1663	Al1_v1_06207	3.69686e-11	2.09474e-10	-0.663149	0.100238
1664	Al1_v1_12830	3.71916e-11	2.10611e-10	1.17057	0.176961
1665	Al1_v1_08989	3.78454e-11	2.14185e-10	-1.07326	0.162314
1666	Al1_v1_05305	3.81779e-11	2.15937e-10	3.34337	0.50573
1667	Al1_v1_05754	3.94681e-11	2.231e-10	1.78552	0.270285
1668	Al1_v1_04491	3.95237e-11	2.23281e-10	2.90752	0.440143
1669	Al1_v1_05436	3.9676e-11	2.24006e-10	-2.98861	0.452458
1670	Al1_v1_10921	4.0847e-11	2.3048e-10	1.4832	0.224695
1671	Al1_v1_02808	4.21228e-11	2.37536e-10	-1.02065	0.154728
1672	Al1_v1_05194	4.25693e-11	2.3991e-10	-3.0918	0.468821
1673	Al1_v1_06480	4.43713e-11	2.49917e-10	-0.650666	0.0987549
1674	Al1_v1_01877	4.5158e-11	2.54196e-10	3.38128	0.513398
1675	Al1_v1_13001	4.69579e-11	2.6417e-10	-1.03812	0.157762
1676	Al1_v1_05317	4.70909e-11	2.6476e-10	-1.15343	0.175298
1677	Al1_v1_01714	4.72537e-11	2.65517e-10	-0.898055	0.136496
1678	Al1_v1_06821	4.74999e-11	2.66741e-10	2.30529	0.350424
1679	Al1_v1_08516	4.90746e-11	2.7542e-10	3.3647	0.511841
1680	Al1_v1_00271	4.95952e-11	2.78176e-10	-0.752417	0.114486
1681	Al1_v1_02307	4.99337e-11	2.79908e-10	2.20848	0.336088
1682	Al1_v1_07109	5.00183e-11	2.80215e-10	2.4627	0.37479
1683	Al1_v1_01040	5.04712e-11	2.82585e-10	0.764929	0.116436
1684	Al1_v1_06353	5.16348e-11	2.88928e-10	-0.950575	0.144769
1685	Al1_v1_08928	5.23193e-11	2.92584e-10	-0.680004	0.103593
1686	Al1_v1_02276	5.24765e-11	2.93289e-10	1.27076	0.193604
1687	Al1_v1_08353	5.25382e-11	2.93461e-10	-0.659729	0.100514
1688	Al1_v1_01724	5.29375e-11	2.95515e-10	-1.43556	0.218755
1689	Al1_v1_02661	5.40047e-11	3.01294e-10	2.40045	0.365953
1690	Al1_v1_01765	5.48399e-11	3.05773e-10	0.840336	0.128155
1691	Al1_v1_04941	5.59115e-11	3.11564e-10	-0.794517	0.121221
1692	Al1_v1_06245	5.65153e-11	3.14742e-10	-1.6007	0.244282
1693	Al1_v1_05903	5.69892e-11	3.17194e-10	-1.70588	0.260383
1694	Al1_v1_05546	5.72892e-11	3.18675e-10	1.08957	0.16633
1695	Al1_v1_04740	5.97185e-11	3.31992e-10	-0.75912	0.115995
1696	Al1_v1_02718	6.11166e-11	3.39565e-10	-0.772192	0.118055
1697	Al1_v1_08526	6.27385e-11	3.4837e-10	-0.999181	0.152849
1698	Al1_v1_01630	6.34656e-11	3.522e-10	3.16273	0.483942
1699	Al1_v1_00395	6.40643e-11	3.55314e-10	-0.648789	0.0992952
1700	Al1_v1_12272	6.42787e-11	3.56293e-10	-1.13807	0.174192
1701	Al1_v1_07793	6.4809e-11	3.59021e-10	3.00089	0.459399
1702	Al1_v1_12146	6.51097e-11	3.60475e-10	-1.44699	0.22154
1703	Al1_v1_02670	6.65644e-11	3.68313e-10	-0.792057	0.121329
1704	Al1_v1_04029	6.74525e-11	3.73007e-10	2.98469	0.457338
1705	Al1_v1_12652	6.78282e-11	3.74865e-10	-0.797334	0.12219
1706	Al1_v1_00844	6.79415e-11	3.75271e-10	-2.02322	0.310066
1707	Al1_v1_12207	7.16726e-11	3.95648e-10	1.1023	0.16914
1708	Al1_v1_05691	7.47471e-11	4.12378e-10	-1.42331	0.218607
1709	Al1_v1_03209	7.61629e-11	4.19943e-10	-0.747163	0.114807
1710	Al1_v1_04955	7.63488e-11	4.20722e-10	0.653058	0.100353
1711	Al1_v1_09019	7.82705e-11	4.3106e-10	-0.717303	0.110288
1712	Al1_v1_08536	8.15695e-11	4.48966e-10	-1.13673	0.174944
1713	Al1_v1_02917	8.21543e-11	4.51657e-10	-2.4903	0.383324
1714	Al1_v1_03160	8.21145e-11	4.51657e-10	2.75715	0.424394
1715	Al1_v1_06676	8.22624e-11	4.51988e-10	-1.96931	0.303139
1716	Al1_v1_08898	8.24697e-11	4.52863e-10	0.608181	0.0936235
1717	Al1_v1_05001	8.45391e-11	4.63956e-10	-0.930741	0.143361
1718	Al1_v1_05416	8.56739e-11	4.6991e-10	-0.604251	0.0931008
1719	Al1_v1_00924	8.70436e-11	4.77145e-10	-2.9956	0.461721
1720	Al1_v1_13365	8.90732e-11	4.87987e-10	-0.937973	0.14465
1721	Al1_v1_02571	9.03385e-11	4.94631e-10	0.624306	0.0963095
1722	Al1_v1_08972	9.24914e-11	5.06125e-10	-0.798092	0.123186
1723	Al1_v1_04599	9.55651e-11	5.22641e-10	-2.9639	0.45783
1724	Al1_v1_06462	9.5676e-11	5.22944e-10	2.22132	0.343133
1725	Al1_v1_10686	9.96414e-11	5.44302e-10	0.902693	0.139574
1726	Al1_v1_06332	1.01155e-10	5.5225e-10	0.831714	0.128644
1727	Al1_v1_03228	1.0221e-10	5.57684e-10	-0.741577	0.11473
1728	Al1_v1_12365	1.02643e-10	5.59727e-10	0.700329	0.10836
1729	Al1_v1_03162	1.02756e-10	5.60019e-10	2.33733	0.361657
1730	Al1_v1_07190	1.03329e-10	5.62817e-10	-0.834081	0.129075
1731	Al1_v1_07929	1.05987e-10	5.76959e-10	2.87427	0.44506
1732	Al1_v1_08638	1.07303e-10	5.83786e-10	-1.34592	0.208467
1733	Al1_v1_12239	1.08001e-10	5.87246e-10	-1.3013	0.201587
1734	Al1_v1_12923	1.09353e-10	5.94252e-10	2.92982	0.453994
1735	Al1_v1_05390	1.09566e-10	5.94986e-10	1.74172	0.269904
1736	Al1_v1_12250	1.09614e-10	5.94986e-10	-0.601452	0.0932042
1737	Al1_v1_09368	1.12539e-10	6.10512e-10	-0.699741	0.108503
1738	Al1_v1_13343	1.17393e-10	6.36474e-10	0.723852	0.112353
1739	Al1_v1_02163	1.21697e-10	6.59429e-10	-1.13839	0.176845
1740	Al1_v1_02832	1.23722e-10	6.70018e-10	-1.11239	0.172874
1741	Al1_v1_10814	1.28688e-10	6.96511e-10	-3.58204	0.557194
1742	Al1_v1_04621	1.32479e-10	7.16619e-10	-0.751785	0.117022
1743	Al1_v1_01603	1.45295e-10	7.85041e-10	2.50104	0.390164
1744	Al1_v1_07858	1.4527e-10	7.85041e-10	0.711549	0.111002
1745	Al1_v1_09773	1.4683e-10	7.92881e-10	-2.95385	0.460917
1746	Al1_v1_05460	1.47593e-10	7.96547e-10	-0.885382	0.138172
1747	Al1_v1_09521	1.52251e-10	8.21214e-10	-1.10688	0.172867
1748	Al1_v1_08198	1.54011e-10	8.30232e-10	-1.24482	0.194462
1749	Al1_v1_07060	1.59951e-10	8.61758e-10	1.9615	0.306696
1750	Al1_v1_08236	1.64476e-10	8.85633e-10	-1.08347	0.169523
1751	Al1_v1_08868	1.67293e-10	9.00284e-10	-0.922392	0.144379
1752	Al1_v1_00757	1.68888e-10	9.08351e-10	2.62321	0.410694
1753	Al1_v1_07580	1.73672e-10	9.3355e-10	-1.32234	0.207167
1754	Al1_v1_07805	1.74132e-10	9.35487e-10	0.595564	0.0933108
1755	Al1_v1_05907	1.7519e-10	9.4013e-10	-1.33366	0.208984
1756	Al1_v1_12654	1.75196e-10	9.4013e-10	-0.735756	0.115293
1757	Al1_v1_13139	1.78941e-10	9.59684e-10	3.02608	0.474425
1758	Al1_v1_06323	1.84618e-10	9.89563e-10	-1.39786	0.219319
1759	Al1_v1_08866	1.85239e-10	9.92331e-10	-1.24582	0.19548
1760	Al1_v1_02327	1.8793e-10	1.00617e-09	0.721998	0.113328
1761	Al1_v1_10049	1.9511e-10	1.04402e-09	-0.690107	0.10842
1762	Al1_v1_10089	1.99113e-10	1.06483e-09	2.22104	0.349109
1763	Al1_v1_04470	2.00799e-10	1.07324e-09	-0.698564	0.109824
1764	Al1_v1_06162	2.03231e-10	1.08563e-09	-1.02875	0.161782
1765	Al1_v1_06839	2.04688e-10	1.09279e-09	0.714924	0.112449
1766	Al1_v1_08177	2.05466e-10	1.09632e-09	-0.646722	0.101731
1767	Al1_v1_06834	2.06055e-10	1.09884e-09	-3.214	0.505603
1768	Al1_v1_00974	2.06781e-10	1.10209e-09	-0.591412	0.0930447
1769	Al1_v1_08354	2.08234e-10	1.10921e-09	2.83934	0.446779
1770	Al1_v1_03195	2.09566e-10	1.11567e-09	-0.721613	0.113565
1771	Al1_v1_00283	2.10739e-10	1.12128e-09	3.80986	0.599666
1772	Al1_v1_12688	2.12302e-10	1.12897e-09	-0.608773	0.095837
1773	Al1_v1_11877	2.14707e-10	1.14111e-09	2.83264	0.446054
1774	Al1_v1_04533	2.18961e-10	1.16306e-09	2.93832	0.462916
1775	Al1_v1_02342	2.20045e-10	1.16816e-09	-2.92627	0.461073
1776	Al1_v1_04891	2.20866e-10	1.17186e-09	-2.34858	0.370084
1777	Al1_v1_02948	2.21483e-10	1.17447e-09	-0.739747	0.116575
1778	Al1_v1_07222	2.27616e-10	1.20631e-09	-2.04155	0.321937
1779	Al1_v1_02158	2.27845e-10	1.20685e-09	-1.00524	0.158523
1780	Al1_v1_03335	2.28117e-10	1.20752e-09	-0.739158	0.116566
1781	Al1_v1_06659	2.28229e-10	1.20752e-09	3.09042	0.487368
1782	Al1_v1_02634	2.29828e-10	1.2153e-09	-2.81093	0.443367
1783	Al1_v1_05025	2.36637e-10	1.25061e-09	0.724194	0.114308
1784	Al1_v1_12566	2.39907e-10	1.26718e-09	-0.847639	0.133838
1785	Al1_v1_03309	2.55549e-10	1.34904e-09	-0.844393	0.133531
1786	Al1_v1_11957	2.57004e-10	1.35596e-09	-0.815675	0.129007
1787	Al1_v1_09285	2.63234e-10	1.38806e-09	1.53992	0.243695
1788	Al1_v1_09820	2.6682e-10	1.40618e-09	-1.36593	0.216233
1789	Al1_v1_09826	2.699e-10	1.42161e-09	-1.13317	0.179437
1790	Al1_v1_07657	2.70101e-10	1.42188e-09	0.950666	0.15054
1791	Al1_v1_01638	2.7371e-10	1.44007e-09	1.15216	0.182507
1792	Al1_v1_03710	2.76404e-10	1.45344e-09	4.12741	0.653954
1793	Al1_v1_03773	2.81331e-10	1.47852e-09	1.27461	0.202039
1794	Al1_v1_10610	2.81595e-10	1.47908e-09	3.01627	0.478122
1795	Al1_v1_11078	2.83491e-10	1.48821e-09	-1.54861	0.245518
1796	Al1_v1_03022	2.90976e-10	1.52665e-09	1.10859	0.175869
1797	Al1_v1_06049	2.98132e-10	1.56333e-09	-0.764174	0.121302
1798	Al1_v1_12627	3.03412e-10	1.59013e-09	0.605586	0.0961701
1799	Al1_v1_13167	3.04389e-10	1.59436e-09	-0.695567	0.110468
1800	Al1_v1_10012	3.0602e-10	1.60202e-09	-1.13243	0.179874
1801	Al1_v1_07075	3.07066e-10	1.6066e-09	-0.691161	0.109792
1802	Al1_v1_12982	3.09926e-10	1.62066e-09	0.631136	0.10028
1803	Al1_v1_05005	3.12373e-10	1.63255e-09	0.781412	0.124181
1804	Al1_v1_08185	3.15387e-10	1.64739e-09	2.11403	0.33604
1805	Al1_v1_05366	3.19804e-10	1.66953e-09	-0.771304	0.122646
1806	Al1_v1_08755	3.20931e-10	1.67449e-09	-0.799607	0.127158
1807	Al1_v1_11256	3.21628e-10	1.6772e-09	-0.723558	0.11507
1808	Al1_v1_04594	3.24512e-10	1.69131e-09	-1.60505	0.255313
1809	Al1_v1_10439	3.27716e-10	1.70706e-09	0.673233	0.107116
1810	Al1_v1_10030	3.29964e-10	1.71782e-09	1.08618	0.172848
1811	Al1_v1_13310	3.32496e-10	1.73004e-09	2.87056	0.45689
1812	Al1_v1_08069	3.43166e-10	1.78458e-09	-0.799919	0.127418
1813	Al1_v1_08401	3.43715e-10	1.78645e-09	1.05279	0.167705
1814	Al1_v1_12430	3.47291e-10	1.80404e-09	0.942708	0.150207
1815	Al1_v1_01653	3.47513e-10	1.80419e-09	2.53303	0.40361
1816	Al1_v1_09896	3.49443e-10	1.81322e-09	3.06988	0.489218
1817	Al1_v1_04563	3.65516e-10	1.89558e-09	3.54859	0.566137
1818	Al1_v1_10124	3.68778e-10	1.91144e-09	-1.10016	0.175556
1819	Al1_v1_10979	3.70311e-10	1.91833e-09	0.61358	0.0979213
1820	Al1_v1_04982	3.72447e-10	1.92833e-09	0.653614	0.104325
1821	Al1_v1_13411	3.76539e-10	1.94845e-09	1.52798	0.243952
1822	Al1_v1_03202	3.88653e-10	2.01003e-09	-0.714878	0.114225
1823	Al1_v1_01736	3.98205e-10	2.05718e-09	-1.31871	0.210835
1824	Al1_v1_02785	3.98104e-10	2.05718e-09	-1.07402	0.171713
1825	Al1_v1_03880	4.05918e-10	2.09587e-09	-0.583782	0.0933791
1826	Al1_v1_06366	4.07521e-10	2.103e-09	0.932411	0.149159
1827	Al1_v1_06635	4.0817e-10	2.10519e-09	0.656264	0.104988
1828	Al1_v1_09323	4.23013e-10	2.18055e-09	1.32041	0.211426
1829	Al1_v1_05316	4.35528e-10	2.24384e-09	-0.724464	0.116086
1830	Al1_v1_02138	4.36994e-10	2.24893e-09	-2.71919	0.435753
1831	Al1_v1_06822	4.36803e-10	2.24893e-09	2.95227	0.4731
1832	Al1_v1_07356	4.40602e-10	2.26626e-09	-1.35443	0.217094
1833	Al1_v1_05598	4.48373e-10	2.30497e-09	2.97478	0.477019
1834	Al1_v1_03375	4.49191e-10	2.30792e-09	1.13118	0.181397
1835	Al1_v1_00111	4.65403e-10	2.38991e-09	0.888321	0.14258
1836	Al1_v1_07612	4.69294e-10	2.40858e-09	-0.75109	0.120579
1837	Al1_v1_03476	4.72215e-10	2.42225e-09	-2.70468	0.434273
1838	Al1_v1_01576	4.78903e-10	2.45522e-09	-1.10614	0.177669
1839	Al1_v1_02732	4.84027e-10	2.47933e-09	0.582226	0.0935423
1840	Al1_v1_11150	4.8413e-10	2.47933e-09	-0.635833	0.102156
1841	Al1_v1_04087	5.09296e-10	2.60679e-09	-1.59375	0.256385
1842	Al1_v1_00817	5.19678e-10	2.65848e-09	0.619821	0.0997613
1843	Al1_v1_05359	5.24667e-10	2.68255e-09	-1.24525	0.200474
1844	Al1_v1_10700	5.46896e-10	2.79468e-09	-3.48131	0.561047
1845	Al1_v1_08446	5.52583e-10	2.82222e-09	-0.739249	0.119169
1846	Al1_v1_07568	5.63427e-10	2.87604e-09	-0.647879	0.104491
1847	Al1_v1_03089	5.68765e-10	2.90172e-09	-0.695414	0.112184
1848	Al1_v1_06931	5.69733e-10	2.90508e-09	-2.96028	0.477573
1849	Al1_v1_06164	5.70315e-10	2.90648e-09	-0.657963	0.10615
1850	Al1_v1_11293	5.74201e-10	2.9247e-09	2.79154	0.450441
1851	Al1_v1_01611	5.80241e-10	2.95387e-09	-0.73027	0.117867
1852	Al1_v1_11923	5.96021e-10	3.03256e-09	3.09736	0.500262
1853	Al1_v1_12173	5.983e-10	3.04252e-09	-0.581148	0.0938716
1854	Al1_v1_11726	5.9977e-10	3.04835e-09	-0.732224	0.118282
1855	Al1_v1_13028	6.07459e-10	3.08576e-09	-0.645132	0.104247
1856	Al1_v1_06046	6.10752e-10	3.10082e-09	2.80266	0.452945
1857	Al1_v1_12525	6.14348e-10	3.11739e-09	0.750167	0.121255
1858	Al1_v1_09710	6.1625e-10	3.12536e-09	1.86016	0.300695
1859	Al1_v1_10675	6.17733e-10	3.1312e-09	0.704133	0.11383
1860	Al1_v1_11365	6.28673e-10	3.18494e-09	-1.40138	0.226648
1861	Al1_v1_00946	6.38161e-10	3.23127e-09	-0.864666	0.139898
1862	Al1_v1_12374	6.4168e-10	3.24734e-09	-0.689771	0.111616
1863	Al1_v1_08339	6.45621e-10	3.26553e-09	-0.589356	0.0953824
1864	Al1_v1_02021	6.59592e-10	3.33441e-09	-1.26313	0.204539
1865	Al1_v1_00593	6.60804e-10	3.33875e-09	-0.57482	0.0930852
1866	Al1_v1_10298	6.6332e-10	3.34966e-09	-0.640822	0.103784
1867	Al1_v1_00792	6.77217e-10	3.418e-09	2.90369	0.470514
1868	Al1_v1_09117	6.77698e-10	3.4186e-09	0.876211	0.141984
1869	Al1_v1_04720	6.81592e-10	3.4364e-09	-0.71989	0.11667
1870	Al1_v1_11876	7.0183e-10	3.53655e-09	-2.63311	0.427059
1871	Al1_v1_04991	7.12227e-10	3.58702e-09	1.076	0.17458
1872	Al1_v1_09633	7.1359e-10	3.59197e-09	1.84717	0.299718
1873	Al1_v1_05160	7.35691e-10	3.70124e-09	-2.81842	0.457668
1874	Al1_v1_04992	7.37318e-10	3.70744e-09	-0.835612	0.135698
1875	Al1_v1_00463	7.38107e-10	3.70943e-09	2.80516	0.455553
1876	Al1_v1_11355	7.56206e-10	3.79836e-09	-0.637136	0.103534
1877	Al1_v1_04834	7.74605e-10	3.88871e-09	-0.572168	0.0930347
1878	Al1_v1_03820	7.78069e-10	3.90402e-09	-0.758802	0.123396
1879	Al1_v1_03191	7.82802e-10	3.92567e-09	-0.767436	0.124819
1880	Al1_v1_05232	8.11545e-10	4.06766e-09	0.775741	0.126288
1881	Al1_v1_11459	8.17677e-10	4.09621e-09	0.817805	0.133161
1882	Al1_v1_00840	8.30316e-10	4.15705e-09	2.77298	0.451698
1883	Al1_v1_11232	8.30705e-10	4.15705e-09	-1.56727	0.255299
1884	Al1_v1_01675	8.42382e-10	4.21325e-09	-0.693566	0.113019
1885	Al1_v1_09526	8.54066e-10	4.26943e-09	-0.58189	0.0948548
1886	Al1_v1_07220	8.95795e-10	4.47565e-09	-0.750277	0.122455
1887	Al1_v1_04299	9.0443e-10	4.5164e-09	2.94796	0.481267
1888	Al1_v1_00183	9.05795e-10	4.51843e-09	0.922253	0.150567
1889	Al1_v1_04227	9.05708e-10	4.51843e-09	1.53874	0.251215
1890	Al1_v1_07024	9.069e-10	4.5206e-09	2.71973	0.444038
1891	Al1_v1_12944	9.07191e-10	4.5206e-09	-1.75851	0.287106
1892	Al1_v1_02935	9.32301e-10	4.64327e-09	-0.700032	0.114373
1893	Al1_v1_09532	9.3688e-10	4.66361e-09	-0.954572	0.155981
1894	Al1_v1_02218	9.44313e-10	4.69813e-09	2.30269	0.376346
1895	Al1_v1_04558	9.56002e-10	4.75378e-09	0.590013	0.0964611
1896	Al1_v1_12419	9.65097e-10	4.79647e-09	0.997423	0.163109
1897	Al1_v1_04359	1.02086e-09	5.07092e-09	2.76954	0.453568
1898	Al1_v1_08024	1.02521e-09	5.08985e-09	-0.752312	0.12322
1899	Al1_v1_10775	1.03274e-09	5.12456e-09	-0.757444	0.124084
1900	Al1_v1_05354	1.03755e-09	5.14571e-09	2.85231	0.467322
1901	Al1_v1_06911	1.07479e-09	5.32757e-09	2.76135	0.452838
1902	Al1_v1_02767	1.07733e-09	5.33736e-09	1.11226	0.182413
1903	Al1_v1_13189	1.09544e-09	5.42426e-09	-0.82001	0.134542
1904	Al1_v1_06920	1.09657e-09	5.42699e-09	2.78019	0.456166
1905	Al1_v1_08847	1.15138e-09	5.69528e-09	-0.92979	0.152753
1906	Al1_v1_08865	1.17844e-09	5.82603e-09	-1.01933	0.167566
1907	Al1_v1_02686	1.18601e-09	5.86037e-09	0.60167	0.0989244
1908	Al1_v1_04969	1.20669e-09	5.95944e-09	0.749791	0.123334
1909	Al1_v1_11316	1.20947e-09	5.97004e-09	-0.68722	0.113048
1910	Al1_v1_01209	1.23401e-09	6.08801e-09	-2.02396	0.33312
1911	Al1_v1_10877	1.26384e-09	6.23188e-09	-1.09716	0.180693
1912	Al1_v1_08507	1.27127e-09	6.26197e-09	-2.19826	0.362092
1913	Al1_v1_09148	1.2707e-09	6.26197e-09	-1.21659	0.200391
1914	Al1_v1_07624	1.27422e-09	6.27325e-09	-4.17938	0.688462
1915	Al1_v1_05656	1.28883e-09	6.34184e-09	-0.735092	0.121127
1916	Al1_v1_03099	1.31503e-09	6.46741e-09	1.39047	0.229241
1917	Al1_v1_01623	1.31667e-09	6.47207e-09	0.866906	0.142928
1918	Al1_v1_00460	1.38844e-09	6.8213e-09	-0.781056	0.128955
1919	Al1_v1_08204	1.39542e-09	6.85203e-09	-1.25633	0.207452
1920	Al1_v1_05076	1.43102e-09	7.0232e-09	1.95758	0.323462
1921	Al1_v1_10107	1.45538e-09	7.13902e-09	2.86737	0.474006
1922	Al1_v1_02668	1.46736e-09	7.19405e-09	2.92084	0.482951
1923	Al1_v1_07107	1.48344e-09	7.26911e-09	0.893233	0.147736
1924	Al1_v1_00246	1.50462e-09	7.36905e-09	-3.52234	0.582795
1925	Al1_v1_02639	1.52042e-09	7.44258e-09	1.49904	0.248095
1926	Al1_v1_01924	1.52799e-09	7.47572e-09	-0.837955	0.138703
1927	Al1_v1_09051	1.53122e-09	7.48764e-09	-1.09712	0.181611
1928	Al1_v1_13101	1.5328e-09	7.49149e-09	-0.745235	0.123365
1929	Al1_v1_08503	1.54336e-09	7.53917e-09	-2.9415	0.487022
1930	Al1_v1_04037	1.57767e-09	7.70281e-09	2.81344	0.466093
1931	Al1_v1_07872	1.57971e-09	7.70877e-09	2.75458	0.456358
1932	Al1_v1_00109	1.5973e-09	7.79054e-09	-0.595686	0.0987179
1933	Al1_v1_03120	1.61768e-09	7.88588e-09	0.886308	0.14693
1934	Al1_v1_08519	1.63753e-09	7.97849e-09	-3.1797	0.527295
1935	Al1_v1_08975	1.65192e-09	8.04445e-09	-0.811516	0.134607
1936	Al1_v1_11962	1.67331e-09	8.14442e-09	0.787125	0.130606
1937	Al1_v1_02507	1.71807e-09	8.35797e-09	-0.90183	0.149745
1938	Al1_v1_04697	1.7237e-09	8.38102e-09	-0.839667	0.139435
1939	Al1_v1_05494	1.76358e-09	8.5705e-09	-0.844065	0.140252
1940	Al1_v1_06403	1.82299e-09	8.85465e-09	-0.971224	0.161525
1941	Al1_v1_01797	1.84063e-09	8.93571e-09	-0.674753	0.112248
1942	Al1_v1_11781	1.86343e-09	9.04177e-09	-0.561045	0.0933631
1943	Al1_v1_08169	1.87752e-09	9.10543e-09	-0.83984	0.139785
1944	Al1_v1_10506	1.88061e-09	9.11575e-09	-2.91705	0.485543
1945	Al1_v1_09201	1.88297e-09	9.1225e-09	1.36284	0.226853
1946	Al1_v1_06919	1.8878e-09	9.13663e-09	2.81717	0.468967
1947	Al1_v1_12312	1.88783e-09	9.13663e-09	-0.718731	0.119645
1948	Al1_v1_00436	1.90233e-09	9.20207e-09	-1.9718	0.328309
1949	Al1_v1_07574	1.93562e-09	9.35833e-09	1.09643	0.182644
1950	Al1_v1_11896	1.95749e-09	9.45921e-09	-0.563168	0.093841
1951	Al1_v1_05268	1.97197e-09	9.52429e-09	-0.895371	0.149226
1952	Al1_v1_02482	2.03478e-09	9.82259e-09	-1.6472	0.274762
1953	Al1_v1_09723	2.06657e-09	9.97095e-09	-0.679873	0.113454
1954	Al1_v1_04322	2.11259e-09	1.01878e-08	1.0565	0.17641
1955	Al1_v1_11939	2.16116e-09	1.04167e-08	2.42296	0.404825
1956	Al1_v1_00996	2.17448e-09	1.04755e-08	-1.03247	0.172532
1957	Al1_v1_07343	2.18065e-09	1.04999e-08	-0.725461	0.121239
1958	Al1_v1_02612	2.23781e-09	1.07696e-08	0.791085	0.132299
1959	Al1_v1_11231	2.25421e-09	1.0843e-08	-1.37424	0.22987
1960	Al1_v1_13050	2.33621e-09	1.12317e-08	2.74961	0.460377
1961	Al1_v1_07216	2.49266e-09	1.19777e-08	-1.62256	0.272152
1962	Al1_v1_12479	2.50116e-09	1.20125e-08	-0.77691	0.130324
1963	Al1_v1_04054	2.52584e-09	1.21248e-08	2.90747	0.487849
1964	Al1_v1_04623	2.56958e-09	1.23285e-08	0.751175	0.1261
1965	Al1_v1_01999	2.59128e-09	1.24263e-08	-0.790567	0.132744
1966	Al1_v1_04742	2.61959e-09	1.25556e-08	0.575551	0.0966693
1967	Al1_v1_04424	2.64679e-09	1.26796e-08	2.78867	0.468516
1968	Al1_v1_08105	2.65253e-09	1.27006e-08	0.750603	0.126114
1969	Al1_v1_03254	2.69238e-09	1.28849e-08	-0.687048	0.115483
1970	Al1_v1_09043	2.70636e-09	1.29452e-08	-1.33397	0.224255
1971	Al1_v1_08292	2.72349e-09	1.30205e-08	2.98515	0.501921
1972	Al1_v1_09744	2.77446e-09	1.32575e-08	-0.604266	0.101653
1973	Al1_v1_00219	2.80238e-09	1.33841e-08	0.988068	0.166264
1974	Al1_v1_05545	2.8352e-09	1.3534e-08	-0.589458	0.0992209
1975	Al1_v1_07074	2.83902e-09	1.35453e-08	1.05425	0.177464
1976	Al1_v1_01728	2.88401e-09	1.3753e-08	-1.07847	0.18162
1977	Al1_v1_08676	2.94116e-09	1.40185e-08	-0.776132	0.130775
1978	Al1_v1_08614	2.96064e-09	1.41042e-08	-0.913487	0.153947
1979	Al1_v1_12818	2.97592e-09	1.41698e-08	1.27038	0.214124
1980	Al1_v1_01470	2.98307e-09	1.41967e-08	0.712903	0.120168
1981	Al1_v1_09137	2.99142e-09	1.42293e-08	1.7586	0.296456
1982	Al1_v1_04486	3.0305e-09	1.44079e-08	-0.729984	0.123101
1983	Al1_v1_11535	3.03597e-09	1.44266e-08	1.97862	0.333683
1984	Al1_v1_10070	3.08181e-09	1.4637e-08	2.7719	0.467659
1985	Al1_v1_02505	3.1565e-09	1.4978e-08	-1.93616	0.326875
1986	Al1_v1_02510	3.15678e-09	1.4978e-08	-2.40376	0.405818
1987	Al1_v1_11488	3.21636e-09	1.5253e-08	2.73272	0.461595
1988	Al1_v1_03145	3.24546e-09	1.53833e-08	0.710594	0.12006
1989	Al1_v1_08671	3.25065e-09	1.54001e-08	1.19605	0.20209
1990	Al1_v1_12930	3.25756e-09	1.54251e-08	2.82365	0.477124
1991	Al1_v1_02191	3.34302e-09	1.58218e-08	-0.692557	0.117109
1992	Al1_v1_03073	3.34548e-09	1.58256e-08	-1.16293	0.196651
1993	Al1_v1_00821	3.36415e-09	1.59059e-08	-0.811829	0.137301
1994	Al1_v1_04013	3.39347e-09	1.60364e-08	1.40512	0.2377
1995	Al1_v1_13106	3.39972e-09	1.60579e-08	0.614555	0.103967
1996	Al1_v1_09851	3.44096e-09	1.62446e-08	-0.803617	0.135998
1997	Al1_v1_03132	3.4728e-09	1.63867e-08	0.856054	0.144909
1998	Al1_v1_06572	3.59892e-09	1.69733e-08	-2.32388	0.393768
[truncated: 3,434 more rows]
