# Supplementary material for: Superoxide Initiates the Hyphal Differentiation to Microsclerotia Formation of Macrophomina phaseolina
Source: Microbiol Spectr. 2022 Jan 26;10(1):e02084-21. doi: 10.1128/spectrum.02084-21 (PMC8791194; doi:10.1128/spectrum.02084-21)
Supplement: SUPPLEMENTAL FILE 4 — Supplemental material. Download SPECTRUM02084-21_Supp_4_seq14.xlsx, XLSX file, 0.5 MB [file spectrum02084-21_supp_4_seq14.xlsx]

## Sheet: Table S9
Table S9. Differential expression analysis for MS2 v.s. MS0.
No.	Transcript ID	p value	q value	log2FC	Standard error
1	Al1_v1_03276	0	0	6.96901	0.163258
2	Al1_v1_03285	0	0	6.31491	0.159049
3	Al1_v1_03620	0	0	-8.02262	0.179883
4	Al1_v1_07507	0	0	7.66331	0.161805
5	Al1_v1_11655	0	0	-6.55535	0.165283
6	Al1_v1_05769	1.67118e-295	2.62487e-292	6.74474	0.183579
7	Al1_v1_05286	5.14467e-287	6.9262e-284	5.17014	0.142803
8	Al1_v1_11312	3.79983e-261	4.4762e-258	5.31748	0.154033
9	Al1_v1_05476	7.73514e-256	8.09955e-253	5.77153	0.168926
10	Al1_v1_08680	3.3682e-243	3.17419e-240	-6.96417	0.209109
11	Al1_v1_11599	1.23189e-229	1.05539e-226	5.56714	0.172071
12	Al1_v1_13326	3.37195e-227	2.64811e-224	4.49298	0.139621
13	Al1_v1_04878	1.28279e-209	9.29923e-207	5.21691	0.168845
14	Al1_v1_05038	1.90294e-208	1.28095e-205	4.59789	0.149232
15	Al1_v1_10009	3.9908e-188	2.50729e-185	5.46023	0.186649
16	Al1_v1_09317	1.66971e-183	9.83456e-181	3.94716	0.136635
17	Al1_v1_02367	3.58451e-182	1.98708e-179	6.89541	0.239572
18	Al1_v1_00148	2.11269e-175	1.10611e-172	3.79678	0.134466
19	Al1_v1_04858	1.02977e-174	5.10764e-172	7.27963	0.258327
20	Al1_v1_13342	3.83096e-173	1.80515e-170	6.84937	0.244171
21	Al1_v1_05128	1.21216e-170	5.43972e-168	4.72834	0.169804
22	Al1_v1_11053	5.68944e-169	2.43715e-166	7.85488	0.283494
23	Al1_v1_10648	1.15745e-162	4.74253e-160	4.57066	0.16817
24	Al1_v1_13330	5.00444e-160	1.96508e-157	4.43537	0.164548
25	Al1_v1_03631	1.1938e-155	4.50016e-153	-4.61654	0.173693
26	Al1_v1_12951	1.57069e-155	5.69313e-153	3.74185	0.140838
27	Al1_v1_00335	1.02066e-152	3.56248e-150	-4.36518	0.165826
28	Al1_v1_11298	5.13425e-152	1.72804e-149	3.44294	0.131097
29	Al1_v1_04023	2.09631e-144	6.81229e-142	4.91884	0.192235
30	Al1_v1_09680	5.33539e-144	1.67602e-141	3.7952	0.148533
31	Al1_v1_11430	1.05467e-143	3.20619e-141	6.22639	0.243938
32	Al1_v1_03422	1.16275e-143	3.42431e-141	4.67145	0.183046
33	Al1_v1_09778	5.53973e-143	1.58201e-140	-5.58724	0.219456
34	Al1_v1_09632	2.52325e-142	6.99387e-140	3.70976	0.146054
35	Al1_v1_00422	6.82255e-142	1.83702e-139	3.51095	0.13844
36	Al1_v1_06265	1.1228e-141	2.93925e-139	6.2074	0.244953
37	Al1_v1_00657	3.32001e-141	8.45617e-139	3.70279	0.146364
38	Al1_v1_00058	1.01693e-140	2.52197e-138	6.1983	0.245436
39	Al1_v1_03462	4.45891e-139	1.07745e-136	4.73145	0.188471
40	Al1_v1_05113	7.14245e-139	1.68276e-136	3.68677	0.146968
41	Al1_v1_00555	1.38642e-138	3.18674e-136	3.29519	0.131496
42	Al1_v1_08908	3.54766e-138	7.96028e-136	-6.16489	0.246382
43	Al1_v1_07000	6.37088e-138	1.39626e-135	4.70962	0.188397
44	Al1_v1_01228	7.48661e-135	1.6035e-132	6.13443	0.248212
45	Al1_v1_05333	1.41865e-134	2.97098e-132	4.88353	0.197805
46	Al1_v1_02035	2.53121e-134	5.18567e-132	6.13205	0.248612
47	Al1_v1_12311	8.86254e-134	1.77703e-131	3.25248	0.132138
48	Al1_v1_04138	1.74124e-130	3.41864e-128	-3.20474	0.131856
49	Al1_v1_02624	1.97146e-130	3.79163e-128	3.49453	0.143809
50	Al1_v1_02016	7.36904e-130	1.38892e-127	4.68866	0.193382
51	Al1_v1_02998	2.27419e-126	4.20235e-124	4.59109	0.191996
52	Al1_v1_04342	3.15806e-126	5.72337e-124	3.45078	0.144392
53	Al1_v1_04491	8.93063e-126	1.58797e-123	6.03133	0.25283
54	Al1_v1_05309	1.24932e-125	2.1803e-123	3.95744	0.165991
55	Al1_v1_01263	1.57654e-123	2.70134e-121	6.00697	0.254126
56	Al1_v1_05361	1.53126e-122	2.57689e-120	3.04545	0.129365
57	Al1_v1_00533	1.10969e-120	1.83469e-118	8.11074	0.347217
58	Al1_v1_02101	1.25704e-120	2.04248e-118	3.10224	0.132836
59	Al1_v1_09003	5.59957e-120	8.94413e-118	4.16147	0.178681
60	Al1_v1_04494	8.08888e-120	1.27049e-117	5.96145	0.25614
61	Al1_v1_01257	1.86797e-119	2.88587e-117	5.95687	0.256338
62	Al1_v1_11375	2.06803e-117	3.14341e-115	5.10535	0.221632
63	Al1_v1_04609	5.02874e-117	7.52236e-115	5.11202	0.222294
64	Al1_v1_09020	1.3032e-116	1.91896e-114	4.36411	0.190113
65	Al1_v1_04681	3.25703e-116	4.72219e-114	3.69191	0.16111
66	Al1_v1_00557	1.62505e-114	2.32038e-112	6.30299	0.277121
67	Al1_v1_03343	5.73105e-114	8.06111e-112	-3.01984	0.133096
68	Al1_v1_00935	6.26559e-114	8.68337e-112	4.24919	0.187311
69	Al1_v1_01137	3.46605e-112	4.73392e-110	-7.73261	0.34355
70	Al1_v1_00059	4.31861e-112	5.81408e-110	5.8634	0.260616
71	Al1_v1_11473	1.40316e-111	1.86245e-109	2.89703	0.129067
72	Al1_v1_05228	2.76633e-111	3.62081e-109	3.20889	0.143153
73	Al1_v1_01537	1.0917e-110	1.40935e-108	-8.13754	0.364022
74	Al1_v1_08119	2.74643e-110	3.49761e-108	7.40148	0.331708
75	Al1_v1_07014	3.99364e-109	5.01814e-107	4.24982	0.191492
76	Al1_v1_02254	5.55111e-109	6.88337e-107	5.81725	0.262293
77	Al1_v1_03163	5.03926e-108	6.16753e-106	7.76882	0.351866
78	Al1_v1_04067	1.00205e-106	1.21068e-104	-7.66087	0.34912
79	Al1_v1_09208	1.143e-104	1.36349e-102	-4.10187	0.188793
80	Al1_v1_04876	3.15868e-104	3.72092e-102	2.84376	0.131169
81	Al1_v1_12636	2.87655e-103	3.34674e-101	3.02059	0.139983
82	Al1_v1_07601	6.57932e-103	7.5614e-101	-3.40764	0.158201
83	Al1_v1_04120	1.17234e-102	1.3311e-100	2.91236	0.135376
84	Al1_v1_03459	1.68993e-102	1.89594e-100	2.86628	0.133339
85	Al1_v1_03915	2.55737e-102	2.83537e-100	4.15467	0.193448
86	Al1_v1_02262	4.60789e-102	5.04939e-100	4.61531	0.21517
87	Al1_v1_00705	1.00617e-101	1.0899e-99	5.71439	0.266863
88	Al1_v1_03929	1.19885e-101	1.28386e-99	3.52965	0.164898
89	Al1_v1_00290	1.61459e-101	1.70965e-99	2.71475	0.12691
90	Al1_v1_01952	2.46574e-100	2.58191e-98	-3.41723	0.160708
91	Al1_v1_10316	6.22152e-100	6.44304e-98	6.87888	0.324167
92	Al1_v1_01146	1.85639e-99	1.90158e-97	2.71047	0.128042
93	Al1_v1_01203	3.62684e-99	3.6752e-97	3.55659	0.168263
94	Al1_v1_09614	3.70479e-99	3.71425e-97	5.68203	0.268831
95	Al1_v1_06769	4.89197e-99	4.85284e-97	-3.00301	0.142168
96	Al1_v1_12498	1.82281e-98	1.7894e-96	2.68003	0.127252
97	Al1_v1_06331	2.44672e-98	2.3771e-96	5.66613	0.269216
98	Al1_v1_04979	4.87742e-98	4.69028e-96	3.18651	0.151637
99	Al1_v1_04514	5.83847e-98	5.55775e-96	3.22255	0.153414
100	Al1_v1_06198	3.13426e-97	2.95373e-95	3.73395	0.17844
101	Al1_v1_11677	6.99135e-97	6.52341e-95	5.642	0.270117
102	Al1_v1_12899	7.40961e-97	6.84589e-95	7.44869	0.356662
103	Al1_v1_11732	2.05538e-96	1.88057e-94	-2.72879	0.130967
104	Al1_v1_10806	6.952e-96	6.29958e-94	7.50526	0.361225
105	Al1_v1_05599	7.33364e-96	6.58212e-94	2.74177	0.131977
106	Al1_v1_02801	7.65221e-96	6.80325e-94	-3.80468	0.183158
107	Al1_v1_11793	7.84489e-96	6.90937e-94	-3.43471	0.165357
108	Al1_v1_13419	8.27439e-96	7.22017e-94	7.66414	0.36902
109	Al1_v1_09967	3.91738e-95	3.38692e-93	2.62818	0.127001
110	Al1_v1_12550	1.00646e-94	8.62265e-93	3.14769	0.152441
111	Al1_v1_02635	2.23338e-93	1.89616e-91	-4.93381	0.240694
112	Al1_v1_04768	7.47375e-93	6.28863e-91	4.49449	0.219894
113	Al1_v1_03182	3.92114e-92	3.27016e-90	2.58621	0.127035
114	Al1_v1_06990	4.61732e-92	3.81698e-90	7.37944	0.362621
115	Al1_v1_13387	5.57234e-92	4.56641e-90	7.90382	0.388565
116	Al1_v1_10099	3.50972e-90	2.85135e-88	3.33418	0.165576
117	Al1_v1_13371	6.39186e-90	5.14845e-88	5.61207	0.279108
118	Al1_v1_07738	8.32023e-90	6.6449e-88	-2.55318	0.127062
119	Al1_v1_01156	1.25097e-89	9.90683e-88	2.60357	0.1297
120	Al1_v1_12349	1.97072e-89	1.54767e-87	-4.33508	0.216201
121	Al1_v1_09552	1.6636e-88	1.29568e-86	6.68289	0.33507
122	Al1_v1_00060	1.94949e-88	1.5059e-86	5.5087	0.276307
123	Al1_v1_12854	2.32155e-87	1.77872e-85	-6.47614	0.326871
124	Al1_v1_09563	4.04567e-87	3.07471e-85	7.53817	0.381013
125	Al1_v1_01567	1.06368e-86	8.01928e-85	4.57679	0.231903
126	Al1_v1_12693	2.14527e-86	1.60452e-84	-5.46466	0.27739
127	Al1_v1_02355	6.10498e-86	4.53018e-84	-5.45544	0.27767
128	Al1_v1_09006	1.42374e-85	1.04823e-83	5.03155	0.256657
129	Al1_v1_05728	2.51658e-85	1.83847e-83	8.22875	0.420366
130	Al1_v1_09708	3.63265e-85	2.63339e-83	3.01294	0.154063
131	Al1_v1_06603	7.70425e-85	5.54235e-83	2.71477	0.13909
132	Al1_v1_10986	8.48441e-85	6.05735e-83	2.80281	0.143637
133	Al1_v1_03209	1.40273e-84	9.93937e-83	-2.66276	0.13664
134	Al1_v1_00760	3.10463e-84	2.18343e-82	6.89677	0.354649
135	Al1_v1_06482	3.90602e-84	2.72669e-82	-2.67498	0.137637
136	Al1_v1_09694	4.03626e-84	2.79689e-82	6.89986	0.355054
137	Al1_v1_00188	4.24189e-84	2.91792e-82	5.43437	0.279679
138	Al1_v1_06008	1.06521e-83	7.27431e-82	6.91465	0.35673
139	Al1_v1_10631	1.31466e-82	8.9132e-81	7.20152	0.374033
140	Al1_v1_04526	1.87356e-82	1.26117e-80	3.02491	0.157258
141	Al1_v1_04412	2.37824e-82	1.58954e-80	6.14056	0.319439
142	Al1_v1_04148	2.78049e-82	1.8453e-80	2.42329	0.126116
143	Al1_v1_11926	3.41966e-82	2.25363e-80	2.80058	0.145832
144	Al1_v1_12203	1.20799e-81	7.90561e-80	2.71802	0.142019
145	Al1_v1_01232	2.55459e-81	1.66031e-79	6.9481	0.363786
146	Al1_v1_07304	4.93095e-81	3.18282e-79	-4.27044	0.223994
147	Al1_v1_10180	1.04812e-80	6.7194e-79	4.17158	0.219262
148	Al1_v1_13396	4.08813e-80	2.60314e-78	6.94129	0.366217
149	Al1_v1_09691	1.26275e-79	7.98671e-78	2.91058	0.154043
150	Al1_v1_04116	1.17896e-78	7.40699e-77	2.66759	0.142072
151	Al1_v1_03668	2.16928e-78	1.35386e-76	5.32585	0.284137
152	Al1_v1_11251	7.65627e-78	4.74688e-76	-3.6313	0.194429
153	Al1_v1_11726	1.18653e-77	7.30843e-76	-2.48218	0.133069
154	Al1_v1_07874	1.93043e-77	1.18132e-75	7.25629	0.389552
155	Al1_v1_13407	1.96655e-77	1.19566e-75	7.64909	0.410661
156	Al1_v1_02311	4.85874e-77	2.93518e-75	2.33399	0.125633
157	Al1_v1_02991	7.01238e-77	4.20922e-75	3.93142	0.211844
158	Al1_v1_05319	1.8164e-76	1.0834e-74	7.24278	0.391356
159	Al1_v1_12127	4.87322e-76	2.88838e-74	2.51407	0.136237
160	Al1_v1_09809	5.1508e-76	3.03382e-74	2.99213	0.162169
161	Al1_v1_01964	5.80539e-76	3.39814e-74	-2.50869	0.136015
162	Al1_v1_07623	1.02571e-75	5.96685e-74	2.40777	0.130762
163	Al1_v1_07977	1.22784e-75	7.09885e-74	2.29915	0.124929
164	Al1_v1_09534	1.93881e-75	1.11411e-73	5.26808	0.286637
165	Al1_v1_11812	3.37434e-75	1.92726e-73	3.28959	0.179281
166	Al1_v1_03456	4.23235e-75	2.40275e-73	3.41201	0.186078
167	Al1_v1_05144	4.82346e-75	2.72193e-73	-2.35186	0.128311
168	Al1_v1_03450	9.39629e-75	5.25873e-73	5.25418	0.287222
169	Al1_v1_06010	9.43045e-75	5.25873e-73	6.63568	0.362747
170	Al1_v1_02905	9.72645e-75	5.39189e-73	7.60504	0.415776
171	Al1_v1_06859	1.60377e-74	8.83855e-73	-2.6318	0.144098
172	Al1_v1_13077	1.78176e-74	9.76239e-73	2.53025	0.138582
173	Al1_v1_05059	2.40824e-74	1.31186e-72	-2.49035	0.13652
174	Al1_v1_01853	4.73887e-74	2.56662e-72	5.24055	0.287868
175	Al1_v1_04429	5.44122e-74	2.93018e-72	2.29852	0.126313
176	Al1_v1_10510	1.355e-73	7.25542e-72	-5.22518	0.287936
177	Al1_v1_05282	4.53583e-73	2.41501e-71	2.44319	0.135128
178	Al1_v1_06037	6.5659e-73	3.47624e-71	5.96731	0.330413
179	Al1_v1_12191	1.99173e-72	1.04861e-70	3.85296	0.214068
180	Al1_v1_02864	4.58953e-72	2.40287e-70	-2.57055	0.143186
181	Al1_v1_00497	4.66926e-72	2.43111e-70	3.15509	0.175756
182	Al1_v1_13325	7.86164e-72	4.07077e-70	3.64321	0.203275
183	Al1_v1_08541	1.39643e-71	7.19124e-70	-2.49092	0.139231
184	Al1_v1_12868	1.44989e-71	7.42597e-70	7.3284	0.409671
185	Al1_v1_04075	1.86828e-71	9.51713e-70	3.04986	0.170628
186	Al1_v1_03268	2.17703e-71	1.10303e-69	-2.7307	0.152845
187	Al1_v1_07132	7.86771e-71	3.96499e-69	3.97312	0.223284
188	Al1_v1_08580	8.30516e-71	4.16318e-69	4.14631	0.233057
189	Al1_v1_02107	1.10386e-70	5.50414e-69	2.98213	0.167771
190	Al1_v1_07264	2.5345e-70	1.25711e-68	2.94296	0.166003
191	Al1_v1_10714	4.57753e-70	2.25857e-68	5.15966	0.291587
192	Al1_v1_03767	6.02663e-70	2.95807e-68	2.73702	0.154813
193	Al1_v1_08827	9.31117e-70	4.54655e-68	3.67576	0.208199
194	Al1_v1_11766	1.01374e-69	4.92448e-68	-2.67212	0.151393
195	Al1_v1_01145	1.09131e-69	5.27409e-68	2.48286	0.140704
196	Al1_v1_10144	1.37178e-69	6.59574e-68	5.14684	0.291885
197	Al1_v1_12367	1.78163e-69	8.52287e-68	2.21069	0.125477
198	Al1_v1_10140	1.8097e-69	8.61342e-68	-2.31539	0.131426
199	Al1_v1_09512	2.46395e-69	1.16685e-67	5.14035	0.292066
200	Al1_v1_13355	3.96755e-69	1.86951e-67	-3.3629	0.191368
201	Al1_v1_13171	6.15665e-69	2.88658e-67	2.24044	0.127675
202	Al1_v1_13374	8.22488e-69	3.83719e-67	-5.00863	0.285692
203	Al1_v1_09044	1.4363e-68	6.66781e-67	6.39634	0.365508
204	Al1_v1_07588	1.93891e-68	8.95703e-67	5.12689	0.293254
205	Al1_v1_12003	2.01765e-68	9.2753e-67	5.78336	0.330846
206	Al1_v1_11460	2.62114e-68	1.19911e-66	2.91327	0.166801
207	Al1_v1_05124	2.94375e-68	1.34019e-66	2.34042	0.134053
208	Al1_v1_06429	3.33856e-68	1.51263e-66	2.4589	0.140897
209	Al1_v1_04808	3.50085e-68	1.57857e-66	3.45041	0.197742
210	Al1_v1_04509	6.58166e-68	2.9536e-66	6.29424	0.361469
211	Al1_v1_11225	7.92988e-68	3.54176e-66	2.58337	0.14845
212	Al1_v1_10560	8.55048e-68	3.80093e-66	-2.18035	0.125322
213	Al1_v1_04718	9.20217e-68	4.07142e-66	2.23331	0.128397
214	Al1_v1_12193	1.84939e-67	8.14423e-66	2.51988	0.145207
215	Al1_v1_09177	2.07595e-67	9.09942e-66	-3.20363	0.184678
216	Al1_v1_07457	3.17043e-67	1.38325e-65	-2.46584	0.142347
217	Al1_v1_04108	5.68897e-67	2.47064e-65	5.09394	0.294634
218	Al1_v1_03271	6.1721e-67	2.66816e-65	5.7412	0.332162
219	Al1_v1_01073	1.11637e-66	4.80396e-65	5.08684	0.294887
220	Al1_v1_04695	1.15615e-66	4.95255e-65	2.23739	0.129718
221	Al1_v1_04546	1.62063e-66	6.91078e-65	2.15115	0.124859
222	Al1_v1_03195	1.99586e-66	8.47253e-65	-2.4357	0.141474
223	Al1_v1_04331	2.52335e-66	1.06637e-64	5.07272	0.294875
224	Al1_v1_03867	2.89494e-66	1.21475e-64	-2.58063	0.15008
225	Al1_v1_04720	2.90025e-66	1.21475e-64	-2.40624	0.139939
226	Al1_v1_03628	4.16883e-66	1.73836e-64	-3.66143	0.213198
227	Al1_v1_05740	1.35202e-65	5.61298e-64	5.05976	0.295799
228	Al1_v1_00057	1.66205e-65	6.8698e-64	5.0549	0.295722
229	Al1_v1_02811	2.2674e-65	9.331e-64	-2.46641	0.144444
230	Al1_v1_01302	3.73011e-65	1.52837e-63	-6.53551	0.3834
231	Al1_v1_06428	8.83438e-65	3.60412e-63	2.59131	0.152468
232	Al1_v1_00853	1.01467e-64	4.12164e-63	2.29047	0.134832
233	Al1_v1_13144	1.27564e-64	5.15951e-63	5.0352	0.296639
234	Al1_v1_03746	1.3168e-64	5.30322e-63	-2.50731	0.14773
235	Al1_v1_12056	1.79976e-64	7.2174e-63	-5.02436	0.296354
236	Al1_v1_07520	1.98473e-64	7.92548e-63	2.29666	0.135511
237	Al1_v1_03442	2.18981e-64	8.70751e-63	5.03148	0.296976
238	Al1_v1_04551	3.68497e-64	1.45912e-62	2.27938	0.134781
239	Al1_v1_05258	1.35224e-63	5.33202e-62	2.28819	0.135919
240	Al1_v1_07882	3.58867e-63	1.40915e-61	-2.59495	0.154672
241	Al1_v1_07863	4.97976e-63	1.94727e-61	5.8239	0.347537
242	Al1_v1_12479	6.3618e-63	2.47742e-61	-2.56106	0.152962
243	Al1_v1_08895	6.76252e-63	2.62263e-61	-2.33239	0.139335
244	Al1_v1_07619	7.4282e-63	2.86899e-61	-2.45221	0.146542
245	Al1_v1_07796	9.56272e-63	3.67833e-61	6.02132	0.360153
246	Al1_v1_09019	1.11019e-62	4.25304e-61	-2.3794	0.142394
247	Al1_v1_04740	1.95045e-62	7.44172e-61	-2.61985	0.1571
248	Al1_v1_00500	2.76273e-62	1.04984e-60	-3.25992	0.195727
249	Al1_v1_03202	3.01588e-62	1.14143e-60	-2.2973	0.137974
250	Al1_v1_11917	9.36409e-62	3.52989e-60	-3.70167	0.223231
251	Al1_v1_06100	1.46718e-61	5.50864e-60	-2.09876	0.126773
252	Al1_v1_05145	2.55757e-61	9.56451e-60	-2.11397	0.12795
253	Al1_v1_01797	2.6391e-61	9.83037e-60	-2.26051	0.136836
254	Al1_v1_00556	2.7803e-61	1.03156e-59	3.15437	0.19098
255	Al1_v1_01566	4.52207e-61	1.67122e-59	2.07211	0.125679
256	Al1_v1_02935	5.00177e-61	1.84128e-59	-2.48018	0.150485
257	Al1_v1_07262	8.51792e-61	3.12346e-59	-2.26501	0.137699
258	Al1_v1_02458	3.11115e-60	1.13641e-58	2.63363	0.160877
259	Al1_v1_12044	3.42087e-60	1.24472e-58	2.72065	0.166252
260	Al1_v1_01611	6.46888e-60	2.34472e-58	-2.58155	0.158127
261	Al1_v1_02809	8.83855e-60	3.19136e-58	2.31702	0.14209
262	Al1_v1_03762	1.3066e-59	4.69978e-58	2.03675	0.125086
263	Al1_v1_11443	1.33981e-59	4.80091e-58	5.66698	0.348066
264	Al1_v1_02178	1.73832e-59	6.20527e-58	2.73056	0.167876
265	Al1_v1_01004	1.75422e-59	6.2384e-58	-3.04645	0.187303
266	Al1_v1_08581	1.82787e-59	6.47587e-58	4.51631	0.277717
267	Al1_v1_11955	2.07497e-59	7.32379e-58	2.03191	0.125006
268	Al1_v1_12207	3.83207e-59	1.34752e-57	2.56468	0.158149
269	Al1_v1_08241	6.27549e-59	2.19852e-57	2.87295	0.17749
270	Al1_v1_07987	9.21262e-59	3.21555e-57	2.018	0.124854
271	Al1_v1_02205	1.15758e-58	4.02547e-57	-4.88565	0.302539
272	Al1_v1_05191	1.44946e-58	5.02196e-57	-2.2007	0.136393
273	Al1_v1_02147	6.47109e-58	2.23383e-56	-4.28093	0.266853
274	Al1_v1_11610	1.07119e-57	3.68428e-56	-5.29916	0.330971
275	Al1_v1_12838	1.09714e-57	3.7598e-56	4.86757	0.304043
276	Al1_v1_05469	1.15954e-57	3.95922e-56	2.81174	0.175667
277	Al1_v1_11637	3.44369e-57	1.1716e-55	1.97216	0.123738
278	Al1_v1_02009	3.51915e-57	1.19297e-55	1.96656	0.123397
279	Al1_v1_06238	5.03523e-57	1.70079e-55	-2.59251	0.162903
280	Al1_v1_08879	8.47327e-57	2.85186e-55	-2.63785	0.166093
281	Al1_v1_10138	1.20452e-56	4.03964e-55	-2.37017	0.149446
282	Al1_v1_04003	1.49756e-56	5.00462e-55	-4.09321	0.258312
283	Al1_v1_04128	2.05805e-56	6.85338e-55	5.33406	0.337044
284	Al1_v1_02880	2.55891e-56	8.49126e-55	2.8163	0.178108
285	Al1_v1_02344	3.21178e-56	1.06203e-54	2.95894	0.187298
286	Al1_v1_06581	3.32931e-56	1.09704e-54	5.96372	0.377553
287	Al1_v1_05463	3.94746e-56	1.2962e-54	-2.18095	0.138166
288	Al1_v1_11379	4.62735e-56	1.51417e-54	2.08329	0.132063
289	Al1_v1_05107	4.8106e-56	1.56869e-54	-2.25465	0.142948
290	Al1_v1_09143	5.56676e-56	1.809e-54	2.43838	0.154688
291	Al1_v1_07012	5.68931e-56	1.84248e-54	6.45625	0.409611
292	Al1_v1_06414	1.04709e-55	3.37936e-54	-2.58582	0.164458
293	Al1_v1_01701	1.43163e-55	4.60468e-54	3.7236	0.237119
294	Al1_v1_06426	1.54048e-55	4.93791e-54	6.00252	0.382355
295	Al1_v1_13360	1.59139e-55	5.0838e-54	3.70456	0.236008
296	Al1_v1_06507	1.94486e-55	6.19201e-54	2.09303	0.13345
297	Al1_v1_11997	3.31022e-55	1.05035e-53	5.20788	0.332767
298	Al1_v1_02215	3.55754e-55	1.12504e-53	4.79752	0.306636
299	Al1_v1_12981	4.42033e-55	1.39322e-53	3.19615	0.204464
300	Al1_v1_13318	4.52085e-55	1.42015e-53	2.69808	0.172618
301	Al1_v1_03113	4.9882e-55	1.56175e-53	-4.99374	0.319618
302	Al1_v1_01173	5.27954e-55	1.6475e-53	-2.37479	0.15203
303	Al1_v1_13305	6.47569e-55	2.01409e-53	2.11914	0.135778
304	Al1_v1_08327	9.07654e-55	2.81373e-53	3.49451	0.22421
305	Al1_v1_06240	1.39141e-54	4.29922e-53	-2.32056	0.14915
306	Al1_v1_05086	1.41048e-54	4.3439e-53	4.06126	0.261045
307	Al1_v1_03613	1.77099e-54	5.43641e-53	-3.97044	0.255447
308	Al1_v1_11707	1.85117e-54	5.66409e-53	-5.78822	0.372465
309	Al1_v1_05364	2.29932e-54	7.01255e-53	4.78321	0.308069
310	Al1_v1_06410	3.26485e-54	9.92514e-53	4.68453	0.302152
311	Al1_v1_11844	7.32582e-54	2.21989e-52	-2.64345	0.171076
312	Al1_v1_00320	8.41015e-54	2.5403e-52	-4.58624	0.296979
313	Al1_v1_01255	8.78863e-54	2.64614e-52	5.39421	0.349363
314	Al1_v1_11998	1.20453e-53	3.61513e-52	5.63055	0.36515
315	Al1_v1_04560	1.42703e-53	4.26931e-52	3.42905	0.222538
316	Al1_v1_13140	1.82597e-53	5.44555e-52	4.80743	0.312314
317	Al1_v1_12202	1.8861e-53	5.60713e-52	5.92162	0.38475
318	Al1_v1_12293	2.22245e-53	6.58629e-52	2.36446	0.153734
319	Al1_v1_08052	2.72926e-53	8.06287e-52	-4.65375	0.302842
320	Al1_v1_07698	4.22029e-53	1.24288e-51	3.1011	0.202176
321	Al1_v1_02948	4.63991e-53	1.3622e-51	-2.15356	0.140458
322	Al1_v1_11619	6.40036e-53	1.8732e-51	-1.91857	0.125302
323	Al1_v1_11395	6.83693e-53	1.99477e-51	4.75067	0.310354
324	Al1_v1_02200	1.18299e-52	3.44089e-51	3.29403	0.215697
325	Al1_v1_06319	1.27954e-52	3.71028e-51	3.28629	0.215262
326	Al1_v1_08985	1.35022e-52	3.9032e-51	2.84872	0.186643
327	Al1_v1_03660	1.50951e-52	4.35034e-51	4.73077	0.310099
328	Al1_v1_01864	1.5386e-52	4.42065e-51	5.23777	0.343361
329	Al1_v1_02471	1.68151e-52	4.81659e-51	-2.55922	0.167833
330	Al1_v1_12449	2.03322e-52	5.80637e-51	5.06591	0.332491
331	Al1_v1_07349	2.42485e-52	6.90386e-51	1.94259	0.127595
332	Al1_v1_09873	2.99093e-52	8.48992e-51	1.89943	0.124872
333	Al1_v1_05034	3.62983e-52	1.02725e-50	-2.50246	0.164654
334	Al1_v1_13329	3.96072e-52	1.11754e-50	2.48553	0.163601
335	Al1_v1_02645	7.49408e-52	2.10819e-50	5.5236	0.364577
336	Al1_v1_09468	8.59414e-52	2.41045e-50	2.36584	0.156247
337	Al1_v1_13289	9.22331e-52	2.57924e-50	6.41649	0.423892
338	Al1_v1_13308	9.67329e-52	2.69707e-50	3.26572	0.215788
339	Al1_v1_05256	1.15641e-51	3.21475e-50	-2.51782	0.166499
340	Al1_v1_08937	1.36624e-51	3.78688e-50	-3.03823	0.201058
341	Al1_v1_12850	1.44241e-51	3.98629e-50	4.71131	0.31185
342	Al1_v1_00755	1.46208e-51	4.02885e-50	4.05172	0.268206
343	Al1_v1_10843	1.57521e-51	4.32794e-50	1.8625	0.12333
344	Al1_v1_05040	1.67561e-51	4.59039e-50	4.69606	0.311044
345	Al1_v1_00674	1.98388e-51	5.41916e-50	4.88108	0.323538
346	Al1_v1_08943	2.0365e-51	5.54682e-50	5.46373	0.362199
347	Al1_v1_04348	2.14721e-51	5.8315e-50	2.2348	0.148183
348	Al1_v1_12892	5.05809e-51	1.36975e-49	5.48445	0.365028
349	Al1_v1_05539	1.14891e-50	3.10238e-49	2.22155	0.148398
350	Al1_v1_11483	1.18341e-50	3.18641e-49	1.83543	0.122621
351	Al1_v1_02640	2.07794e-50	5.57907e-49	3.84241	0.257348
352	Al1_v1_08187	2.84079e-50	7.60556e-49	-1.85471	0.124394
353	Al1_v1_09486	4.92325e-50	1.31435e-48	4.00095	0.269005
354	Al1_v1_05355	6.32731e-50	1.68442e-48	-7.5957	0.511276
355	Al1_v1_11827	6.99995e-50	1.85824e-48	-2.32005	0.156237
356	Al1_v1_05464	1.18144e-49	3.12749e-48	-2.49414	0.168358
357	Al1_v1_11678	1.27398e-49	3.36302e-48	3.90008	0.263352
358	Al1_v1_06514	1.39724e-49	3.6781e-48	5.2117	0.352067
359	Al1_v1_03862	1.56933e-49	4.1196e-48	1.87549	0.126762
360	Al1_v1_02019	1.70028e-49	4.45095e-48	2.04895	0.138536
361	Al1_v1_11166	2.23694e-49	5.8396e-48	5.29117	0.358201
362	Al1_v1_06511	2.4457e-49	6.36691e-48	2.71726	0.184028
363	Al1_v1_10342	2.86869e-49	7.44752e-48	-1.9876	0.13471
364	Al1_v1_02546	3.59169e-49	9.29893e-48	-2.46635	0.167328
365	Al1_v1_02964	4.29571e-49	1.10912e-47	1.83614	0.124674
366	Al1_v1_05989	4.51017e-49	1.16131e-47	2.10749	0.143132
367	Al1_v1_03730	7.01128e-49	1.80039e-47	3.55199	0.241725
368	Al1_v1_01241	1.12384e-48	2.878e-47	-2.25057	0.153493
369	Al1_v1_00917	1.72386e-48	4.4026e-47	2.44826	0.167308
370	Al1_v1_06024	2.54322e-48	6.47765e-47	6.12217	0.419133
371	Al1_v1_09831	2.77503e-48	7.04902e-47	4.40016	0.301364
372	Al1_v1_10553	3.18096e-48	8.05843e-47	-6.38909	0.437863
373	Al1_v1_02034	4.68218e-48	1.18297e-46	5.20923	0.357651
374	Al1_v1_07109	5.92393e-48	1.4927e-46	4.85086	0.333414
375	Al1_v1_09492	6.27529e-48	1.57702e-46	3.11522	0.214177
376	Al1_v1_04382	8.39676e-48	2.10455e-46	-4.38757	0.302068
377	Al1_v1_07180	9.49978e-48	2.37469e-46	-2.25376	0.155253
378	Al1_v1_05073	1.04542e-47	2.60636e-46	4.17452	0.287697
379	Al1_v1_00906	1.24365e-47	3.09239e-46	2.29038	0.157977
380	Al1_v1_09989	1.25145e-47	3.10359e-46	-2.64833	0.182672
381	Al1_v1_08926	2.12013e-47	5.24413e-46	2.76274	0.191041
382	Al1_v1_09690	2.18338e-47	5.38642e-46	2.03602	0.140808
383	Al1_v1_06444	3.09001e-47	7.60319e-46	2.16204	0.149771
384	Al1_v1_05168	3.65095e-47	8.96005e-46	1.83399	0.127148
385	Al1_v1_08400	3.71831e-47	9.10166e-46	5.99429	0.415612
386	Al1_v1_13307	4.09389e-47	9.99503e-46	2.35996	0.163702
387	Al1_v1_04047	4.37053e-47	1.06429e-45	3.07324	0.213247
388	Al1_v1_04747	8.43374e-47	2.04844e-45	-1.96344	0.136671
389	Al1_v1_07278	1.26948e-46	3.07546e-45	-2.2963	0.160157
390	Al1_v1_10430	1.5574e-46	3.76331e-45	-2.37191	0.165594
391	Al1_v1_06443	1.84193e-46	4.43948e-45	2.81524	0.196705
392	Al1_v1_11306	1.92346e-46	4.62414e-45	2.15328	0.150485
393	Al1_v1_01706	2.00398e-46	4.80548e-45	2.23936	0.156532
394	Al1_v1_10518	3.11989e-46	7.4624e-45	3.47	0.243077
395	Al1_v1_11958	3.54832e-46	8.46566e-45	1.75727	0.123176
396	Al1_v1_09913	6.0524e-46	1.44035e-44	-2.44666	0.171948
397	Al1_v1_13411	6.67627e-46	1.58482e-44	3.95099	0.277805
398	Al1_v1_05966	7.49184e-46	1.77395e-44	4.53205	0.318842
399	Al1_v1_05278	9.50843e-46	2.2458e-44	-2.11738	0.149139
400	Al1_v1_02894	9.79728e-46	2.30824e-44	2.16683	0.152644
401	Al1_v1_11889	1.10197e-45	2.58977e-44	-2.34895	0.16557
402	Al1_v1_02908	1.14002e-45	2.67252e-44	4.5387	0.319972
403	Al1_v1_08763	2.10073e-45	4.91247e-44	2.67336	0.189041
404	Al1_v1_01690	2.33758e-45	5.45281e-44	1.74999	0.123812
405	Al1_v1_13106	2.39066e-45	5.56286e-44	1.72857	0.12231
406	Al1_v1_09147	2.49339e-45	5.78761e-44	-2.78232	0.196913
407	Al1_v1_04731	2.64554e-45	6.12568e-44	-2.44687	0.173224
408	Al1_v1_07358	2.76179e-45	6.37918e-44	3.44881	0.244208
409	Al1_v1_07600	3.12203e-45	7.19364e-44	5.12345	0.36301
410	Al1_v1_06296	3.42962e-45	7.88312e-44	1.81708	0.128805
411	Al1_v1_00758	4.43313e-45	1.01649e-43	2.1847	0.155064
412	Al1_v1_03987	9.22873e-45	2.11096e-43	1.72544	0.122919
413	Al1_v1_02907	9.51044e-45	2.17013e-43	4.50916	0.321278
414	Al1_v1_00439	1.35517e-44	3.08482e-43	-2.50553	0.17884
415	Al1_v1_02394	1.3887e-44	3.15351e-43	4.49574	0.320936
416	Al1_v1_08488	1.8462e-44	4.18235e-43	-2.53423	0.181172
417	Al1_v1_13083	1.85977e-44	4.203e-43	5.09418	0.364196
418	Al1_v1_00199	2.65738e-44	5.99119e-43	4.94424	0.354121
419	Al1_v1_07827	2.68788e-44	6.04548e-43	-2.18138	0.156246
420	Al1_v1_03818	2.78148e-44	6.2411e-43	-1.95319	0.139925
421	Al1_v1_10309	2.8801e-44	6.44706e-43	-1.77147	0.12693
422	Al1_v1_04253	3.41325e-44	7.62238e-43	2.02603	0.145296
423	Al1_v1_12963	3.57875e-44	7.97309e-43	-2.47847	0.177785
424	Al1_v1_00464	4.46864e-44	9.93218e-43	-3.07699	0.22097
425	Al1_v1_03081	6.29369e-44	1.39557e-42	2.18531	0.157212
426	Al1_v1_10194	8.04333e-44	1.77935e-42	-2.2189	0.15983
427	Al1_v1_07093	8.29683e-44	1.83113e-42	-6.04282	0.43534
428	Al1_v1_08343	1.01207e-43	2.22844e-42	1.95472	0.140968
429	Al1_v1_06852	1.10362e-43	2.42437e-42	2.09332	0.151031
430	Al1_v1_07669	1.15017e-43	2.52074e-42	-4.45675	0.321619
431	Al1_v1_07826	1.35567e-43	2.96422e-42	1.70365	0.123048
432	Al1_v1_10495	1.43393e-43	3.1281e-42	2.09117	0.151081
433	Al1_v1_13394	1.69205e-43	3.68266e-42	5.03312	0.363941
434	Al1_v1_01040	1.77698e-43	3.85859e-42	1.71835	0.124284
435	Al1_v1_11666	1.82337e-43	3.95021e-42	-1.79362	0.129746
436	Al1_v1_07516	1.9244e-43	4.15952e-42	-2.84102	0.20557
437	Al1_v1_05819	1.93675e-43	4.17664e-42	4.60694	0.333358
438	Al1_v1_05754	2.13051e-43	4.584e-42	3.41281	0.247074
439	Al1_v1_06423	2.52997e-43	5.43108e-42	1.72281	0.124836
440	Al1_v1_03872	2.72316e-43	5.83251e-42	-2.89974	0.210199
441	Al1_v1_05621	2.75417e-43	5.88555e-42	3.70439	0.268543
442	Al1_v1_05639	3.23178e-43	6.89056e-42	2.94359	0.213569
443	Al1_v1_09201	4.0615e-43	8.64009e-42	2.86136	0.207852
444	Al1_v1_07220	4.63008e-43	9.82745e-42	-2.71016	0.197003
445	Al1_v1_13055	4.89111e-43	1.03582e-41	3.77531	0.27451
446	Al1_v1_01071	6.07583e-43	1.28383e-41	2.61978	0.190706
447	Al1_v1_05053	6.38729e-43	1.34662e-41	2.1412	0.155909
448	Al1_v1_08582	6.66864e-43	1.4028e-41	-2.90013	0.211218
449	Al1_v1_03173	8.28064e-43	1.73801e-41	4.43248	0.32319
450	Al1_v1_00897	9.28261e-43	1.94398e-41	-3.34756	0.244232
451	Al1_v1_08359	1.12396e-42	2.3486e-41	-2.18234	0.159381
452	Al1_v1_13341	1.13821e-42	2.37312e-41	4.43411	0.323854
453	Al1_v1_09256	1.14498e-42	2.38196e-41	-2.31113	0.168803
454	Al1_v1_12148	1.29312e-42	2.68421e-41	-1.72458	0.126043
455	Al1_v1_07583	1.45627e-42	3.01624e-41	4.42614	0.323695
456	Al1_v1_02693	3.01578e-42	6.23261e-41	-4.95652	0.363896
457	Al1_v1_01031	3.42773e-42	7.06847e-41	1.99708	0.146722
458	Al1_v1_04200	3.4445e-42	7.08754e-41	3.20673	0.235598
459	Al1_v1_08273	3.57781e-42	7.34582e-41	5.56963	0.409284
460	Al1_v1_09087	3.768e-42	7.71948e-41	3.58194	0.263292
461	Al1_v1_08415	5.38558e-42	1.10095e-40	-2.29278	0.168856
462	Al1_v1_09940	6.08283e-42	1.24079e-40	1.74437	0.128552
463	Al1_v1_11815	6.33604e-42	1.28965e-40	3.90455	0.28781
464	Al1_v1_02547	6.5857e-42	1.33758e-40	-2.83238	0.208823
465	Al1_v1_09315	1.25206e-41	2.5375e-40	1.88107	0.13917
466	Al1_v1_08364	1.34998e-41	2.73008e-40	4.18455	0.309718
467	Al1_v1_03821	1.50347e-41	3.03399e-40	-4.09157	0.303014
468	Al1_v1_05356	1.51322e-41	3.04714e-40	2.85814	0.211676
469	Al1_v1_05390	1.65284e-41	3.32119e-40	3.89257	0.288426
470	Al1_v1_07449	1.71796e-41	3.4447e-40	1.69267	0.125447
471	Al1_v1_01704	1.98081e-41	3.96331e-40	-2.29191	0.169991
472	Al1_v1_12316	2.51579e-41	5.02306e-40	1.65417	0.12285
473	Al1_v1_03117	2.73049e-41	5.4402e-40	2.81465	0.20913
474	Al1_v1_06078	2.93952e-41	5.84432e-40	1.72472	0.1282
475	Al1_v1_10384	3.01037e-41	5.97257e-40	-1.65606	0.123112
476	Al1_v1_12477	3.30564e-41	6.54461e-40	1.98785	0.147853
477	Al1_v1_00741	3.86289e-41	7.63184e-40	1.67594	0.124761
478	Al1_v1_13413	4.78826e-41	9.44029e-40	7.29971	0.544052
479	Al1_v1_08991	6.30477e-41	1.24042e-39	-2.73049	0.203815
480	Al1_v1_00385	6.49835e-41	1.27584e-39	-1.65026	0.123203
481	Al1_v1_08886	7.26758e-41	1.4239e-39	1.65704	0.123786
482	Al1_v1_01968	7.54138e-41	1.47448e-39	1.84096	0.137553
483	Al1_v1_06394	7.61907e-41	1.48659e-39	2.7138	0.202782
484	Al1_v1_12965	7.68569e-41	1.49649e-39	3.37262	0.252023
485	Al1_v1_10015	9.75037e-41	1.89459e-39	1.66378	0.124493
486	Al1_v1_04996	1.24714e-40	2.41832e-39	-2.16621	0.162309
487	Al1_v1_00616	1.35848e-40	2.62881e-39	2.29578	0.1721
488	Al1_v1_07702	1.39632e-40	2.6965e-39	3.06184	0.229562
489	Al1_v1_02379	1.49156e-40	2.87453e-39	-4.46902	0.33519
490	Al1_v1_07685	2.18139e-40	4.19539e-39	-2.09986	0.157831
491	Al1_v1_07365	2.23004e-40	4.28023e-39	-2.21563	0.166554
492	Al1_v1_12428	2.26698e-40	4.34228e-39	3.74562	0.281592
493	Al1_v1_06079	2.42635e-40	4.63812e-39	1.63086	0.122653
494	Al1_v1_06667	2.47086e-40	4.71364e-39	-1.77315	0.133369
495	Al1_v1_02453	3.23525e-40	6.15939e-39	5.43281	0.409253
496	Al1_v1_06016	3.52756e-40	6.70237e-39	5.40904	0.407661
497	Al1_v1_02171	4.16733e-40	7.902e-39	-2.59108	0.195465
498	Al1_v1_06632	4.90747e-40	9.28675e-39	2.74654	0.207385
499	Al1_v1_10474	4.94031e-40	9.33016e-39	4.88997	0.369244
500	Al1_v1_12751	5.00234e-40	9.42842e-39	3.29123	0.24854
501	Al1_v1_06084	5.97854e-40	1.12459e-38	1.72274	0.130226
502	Al1_v1_08897	6.17722e-40	1.15964e-38	-1.64107	0.124075
503	Al1_v1_05732	7.61415e-40	1.42655e-38	4.34307	0.328755
504	Al1_v1_13290	7.91278e-40	1.47956e-38	4.78565	0.362336
505	Al1_v1_00768	8.61244e-40	1.6052e-38	-2.17539	0.164785
506	Al1_v1_12380	8.61876e-40	1.6052e-38	2.2633	0.171445
507	Al1_v1_07207	8.83489e-40	1.64221e-38	-2.11675	0.160366
508	Al1_v1_05479	1.14919e-39	2.13189e-38	-2.29882	0.174422
509	Al1_v1_01550	1.31945e-39	2.44293e-38	-2.29645	0.17438
510	Al1_v1_06489	1.44169e-39	2.66401e-38	-2.44447	0.185714
511	Al1_v1_06046	1.44465e-39	2.66426e-38	4.32903	0.328894
512	Al1_v1_06897	1.61668e-39	2.97569e-38	3.78567	0.287799
513	Al1_v1_10847	1.64237e-39	3.01709e-38	1.61957	0.123136
514	Al1_v1_11134	1.83608e-39	3.36638e-38	4.34347	0.330446
515	Al1_v1_01665	2.01001e-39	3.67813e-38	1.84213	0.14022
516	Al1_v1_08816	2.09975e-39	3.83489e-38	-2.11509	0.161038
517	Al1_v1_03308	2.37132e-39	4.3225e-38	2.15317	0.164053
518	Al1_v1_01217	3.06208e-39	5.57086e-38	4.85983	0.370823
519	Al1_v1_08949	3.68754e-39	6.69584e-38	1.79757	0.137309
520	Al1_v1_11542	5.67177e-39	1.0279e-37	-1.60743	0.123093
521	Al1_v1_09603	6.26147e-39	1.13259e-37	3.33663	0.255659
522	Al1_v1_05482	6.27601e-39	1.13305e-37	-1.7976	0.137737
523	Al1_v1_07362	6.82169e-39	1.22921e-37	-1.71265	0.131292
524	Al1_v1_05797	6.93877e-39	1.24792e-37	-1.61375	0.123723
525	Al1_v1_00476	7.11212e-39	1.27666e-37	-1.60394	0.122988
526	Al1_v1_06546	7.15955e-39	1.28273e-37	-1.9579	0.150135
527	Al1_v1_05021	8.94408e-39	1.59941e-37	1.59224	0.122255
528	Al1_v1_12680	1.12702e-38	2.01157e-37	1.8788	0.144454
529	Al1_v1_10998	1.13024e-38	2.0135e-37	-1.8031	0.138635
530	Al1_v1_13362	1.14309e-38	2.03254e-37	5.93678	0.456493
531	Al1_v1_03911	1.14599e-38	2.03387e-37	5.38247	0.413877
532	Al1_v1_09968	1.15143e-38	2.03968e-37	-2.3566	0.181213
533	Al1_v1_07598	1.17507e-38	2.07764e-37	-3.50481	0.269537
534	Al1_v1_06703	1.36202e-38	2.40368e-37	4.4508	0.342586
535	Al1_v1_08726	1.60644e-38	2.82973e-37	-5.14116	0.396109
536	Al1_v1_11275	1.84334e-38	3.24097e-37	4.33548	0.334305
537	Al1_v1_05354	1.9582e-38	3.43651e-37	4.75019	0.366415
538	Al1_v1_12173	2.12461e-38	3.72162e-37	-1.59869	0.123377
539	Al1_v1_00535	2.18787e-38	3.82208e-37	1.57943	0.121912
540	Al1_v1_11672	2.19007e-38	3.82208e-37	1.6254	0.125461
541	Al1_v1_02395	2.96873e-38	5.1714e-37	4.27978	0.330944
542	Al1_v1_07233	3.78815e-38	6.58663e-37	3.49415	0.270586
543	Al1_v1_01132	4.09344e-38	7.10434e-37	3.40438	0.263756
544	Al1_v1_09833	4.87035e-38	8.43716e-37	-2.30806	0.179004
545	Al1_v1_05706	4.95368e-38	8.56578e-37	1.64148	0.127319
546	Al1_v1_09498	5.36952e-38	9.26783e-37	2.21871	0.172175
547	Al1_v1_02525	5.50181e-38	9.4788e-37	-2.45162	0.190277
548	Al1_v1_04598	5.958e-38	1.0246e-36	1.58563	0.123124
549	Al1_v1_12552	6.89686e-38	1.1839e-36	2.23818	0.173946
550	Al1_v1_03863	8.32257e-38	1.42603e-36	-2.02375	0.157459
551	Al1_v1_02544	8.53439e-38	1.45968e-36	-2.38236	0.185389
552	Al1_v1_05780	1.167e-37	1.99236e-36	-2.56359	0.199869
553	Al1_v1_08803	1.42533e-37	2.42899e-36	-2.10684	0.164457
554	Al1_v1_02249	1.66772e-37	2.83692e-36	2.00146	0.15638
555	Al1_v1_10085	1.90441e-37	3.23372e-36	-5.31673	0.415748
556	Al1_v1_12605	2.1648e-37	3.66926e-36	2.19183	0.171527
557	Al1_v1_00532	2.17064e-37	3.67256e-36	-2.61242	0.204443
558	Al1_v1_03406	2.18232e-37	3.6857e-36	-2.54797	0.199406
559	Al1_v1_08919	2.38967e-37	4.02866e-36	-5.41775	0.424232
560	Al1_v1_05209	3.06314e-37	5.15483e-36	-2.37068	0.185916
561	Al1_v1_04197	3.48513e-37	5.85452e-36	-3.01199	0.236396
562	Al1_v1_06659	3.97991e-37	6.67379e-36	5.37727	0.422378
563	Al1_v1_00049	5.01067e-37	8.38731e-36	-4.10796	0.323132
564	Al1_v1_10749	6.20623e-37	1.03701e-35	5.15218	0.405805
565	Al1_v1_05339	6.85982e-37	1.14419e-35	3.91662	0.308678
566	Al1_v1_00308	7.31084e-37	1.21727e-35	4.2249	0.333105
567	Al1_v1_02442	7.43634e-37	1.23598e-35	3.06569	0.241735
568	Al1_v1_00186	7.89153e-37	1.30933e-35	3.85835	0.304349
569	Al1_v1_04341	8.71586e-37	1.44356e-35	4.77166	0.376623
570	Al1_v1_12810	1.11834e-36	1.84898e-35	4.91065	0.388193
571	Al1_v1_02911	1.1856e-36	1.95676e-35	-4.22592	0.334185
572	Al1_v1_10290	1.20501e-36	1.98532e-35	-1.55606	0.123065
573	Al1_v1_08594	1.53033e-36	2.5169e-35	-2.35195	0.186287
574	Al1_v1_08961	1.53602e-36	2.52186e-35	-1.84069	0.145796
575	Al1_v1_11740	1.55952e-36	2.55598e-35	-4.88072	0.386626
576	Al1_v1_03099	1.59692e-36	2.61274e-35	2.6971	0.213682
577	Al1_v1_01899	2.33552e-36	3.81455e-35	-3.67134	0.29156
578	Al1_v1_09600	2.49049e-36	4.06062e-35	6.81095	0.541111
579	Al1_v1_12302	2.65942e-36	4.32856e-35	3.17182	0.252096
580	Al1_v1_01918	2.95285e-36	4.79787e-35	1.81493	0.144345
581	Al1_v1_03838	2.97857e-36	4.83133e-35	3.45154	0.274523
582	Al1_v1_02319	3.22735e-36	5.22588e-35	-1.98063	0.157612
583	Al1_v1_10103	3.46782e-36	5.60562e-35	2.52735	0.201209
584	Al1_v1_13425	3.84343e-36	6.20215e-35	-4.1953	0.334216
585	Al1_v1_11699	4.20411e-36	6.77257e-35	3.58253	0.285561
586	Al1_v1_11667	4.27906e-36	6.88155e-35	1.82522	0.145503
587	Al1_v1_05444	4.54439e-36	7.2958e-35	-2.36837	0.188874
588	Al1_v1_07060	6.44503e-36	1.03296e-34	3.51405	0.280862
589	Al1_v1_03196	7.71478e-36	1.23436e-34	1.85697	0.148589
590	Al1_v1_04244	8.6201e-36	1.37688e-34	4.59167	0.36767
591	Al1_v1_07101	9.44873e-36	1.50668e-34	4.19211	0.335873
592	Al1_v1_10753	9.55827e-36	1.52157e-34	4.19823	0.336388
593	Al1_v1_01111	1.00334e-35	1.59452e-34	3.49523	0.280145
594	Al1_v1_09624	1.03554e-35	1.64292e-34	2.25623	0.180875
595	Al1_v1_03071	1.09168e-35	1.72907e-34	-1.81752	0.145754
596	Al1_v1_04953	1.21766e-35	1.92537e-34	4.19248	0.336447
597	Al1_v1_04928	1.43953e-35	2.27239e-34	-1.74071	0.139842
598	Al1_v1_04702	1.44533e-35	2.27772e-34	1.82359	0.146504
599	Al1_v1_02575	1.54162e-35	2.42542e-34	-1.55085	0.124644
600	Al1_v1_09322	1.82747e-35	2.87035e-34	1.76553	0.142054
601	Al1_v1_12910	1.83311e-35	2.87442e-34	-6.14857	0.49472
602	Al1_v1_09705	1.87398e-35	2.93362e-34	2.581	0.2077
603	Al1_v1_07673	1.88012e-35	2.93834e-34	-1.63686	0.131725
604	Al1_v1_12210	1.95189e-35	3.04547e-34	2.02245	0.162794
605	Al1_v1_12274	1.98991e-35	3.09966e-34	-1.85111	0.149021
606	Al1_v1_04322	2.04981e-35	3.18769e-34	2.10564	0.169544
607	Al1_v1_11403	2.13123e-35	3.30884e-34	3.56123	0.286819
608	Al1_v1_00679	2.14702e-35	3.32789e-34	-2.03449	0.163863
609	Al1_v1_02006	2.48613e-35	3.84717e-34	2.97144	0.239555
610	Al1_v1_05617	2.74133e-35	4.23514e-34	4.17403	0.336719
611	Al1_v1_02857	2.90143e-35	4.47513e-34	1.57206	0.126865
612	Al1_v1_09299	3.35166e-35	5.16111e-34	2.0788	0.167915
613	Al1_v1_02182	3.3749e-35	5.18843e-34	-3.16951	0.256029
614	Al1_v1_05695	3.84857e-35	5.90699e-34	-3.29843	0.266671
615	Al1_v1_09192	4.04446e-35	6.19755e-34	-2.09732	0.169618
616	Al1_v1_02714	5.24544e-35	8.02485e-34	2.28859	0.1854
617	Al1_v1_06333	5.26563e-35	8.04267e-34	2.19641	0.177937
618	Al1_v1_06260	5.34868e-35	8.15631e-34	2.20622	0.17875
619	Al1_v1_00449	5.68913e-35	8.66144e-34	1.54155	0.124948
620	Al1_v1_00528	5.77683e-35	8.78078e-34	2.52563	0.204732
621	Al1_v1_11573	5.91397e-35	8.97477e-34	1.77675	0.144049
622	Al1_v1_04385	6.28364e-35	9.52043e-34	-1.70815	0.138541
623	Al1_v1_00388	6.90662e-35	1.04475e-33	2.12257	0.17226
624	Al1_v1_12664	8.10255e-35	1.22369e-33	2.68879	0.218441
625	Al1_v1_03103	8.2857e-35	1.24935e-33	4.55226	0.369886
626	Al1_v1_02007	8.53324e-35	1.28462e-33	-3.96187	0.321977
627	Al1_v1_12261	8.67055e-35	1.30321e-33	4.15912	0.338043
628	Al1_v1_06810	9.30225e-35	1.39593e-33	2.43441	0.197954
629	Al1_v1_11617	1.00441e-34	1.50487e-33	1.63533	0.133044
630	Al1_v1_00141	1.1916e-34	1.78248e-33	-4.13127	0.336482
631	Al1_v1_00924	1.23515e-34	1.8447e-33	-4.13017	0.336472
632	Al1_v1_12411	1.33786e-34	1.99494e-33	-2.12107	0.172888
633	Al1_v1_10779	1.47e-34	2.18852e-33	4.69451	0.382887
634	Al1_v1_12781	1.54848e-34	2.30171e-33	1.51082	0.123266
635	Al1_v1_00507	1.74042e-34	2.58295e-33	6.48131	0.52921
636	Al1_v1_01180	1.81729e-34	2.69279e-33	2.55917	0.209021
637	Al1_v1_12478	1.82957e-34	2.70672e-33	-2.16302	0.176673
638	Al1_v1_07750	2.04964e-34	3.02756e-33	4.13881	0.338308
639	Al1_v1_01763	2.10733e-34	3.1079e-33	-1.87664	0.153426
640	Al1_v1_01160	2.14364e-34	3.1565e-33	4.11478	0.336444
641	Al1_v1_13142	2.43313e-34	3.5772e-33	4.57701	0.374553
642	Al1_v1_13263	2.53442e-34	3.72031e-33	3.30289	0.27036
643	Al1_v1_11806	2.8016e-34	4.10611e-33	1.6501	0.13516
644	Al1_v1_08177	2.94303e-34	4.3067e-33	-1.66391	0.136336
645	Al1_v1_01617	3.23169e-34	4.72178e-33	1.50045	0.12302
646	Al1_v1_11584	3.47451e-34	5.0687e-33	1.48623	0.121912
647	Al1_v1_05192	3.72119e-34	5.42018e-33	-1.52203	0.124907
648	Al1_v1_04143	3.90939e-34	5.6855e-33	1.8168	0.149146
649	Al1_v1_04518	4.62351e-34	6.71371e-33	4.82504	0.396547
650	Al1_v1_01385	4.65612e-34	6.75065e-33	-3.86126	0.317354
651	Al1_v1_07340	4.97929e-34	7.20811e-33	-1.48936	0.122464
652	Al1_v1_04604	6.09461e-34	8.80915e-33	-4.10191	0.337743
653	Al1_v1_12818	6.13318e-34	8.85131e-33	2.44681	0.201474
654	Al1_v1_13210	6.27378e-34	9.04039e-33	-2.45625	0.202282
655	Al1_v1_06022	7.18241e-34	1.03339e-32	-1.5131	0.124724
656	Al1_v1_11489	7.61265e-34	1.09362e-32	-2.47507	0.204098
657	Al1_v1_05104	8.50565e-34	1.22005e-32	1.62254	0.133898
658	Al1_v1_07463	8.86698e-34	1.26995e-32	1.48559	0.122631
659	Al1_v1_02661	9.49205e-34	1.35535e-32	4.05159	0.3346
660	Al1_v1_12177	9.48259e-34	1.35535e-32	2.1516	0.177689
661	Al1_v1_01811	1.06211e-33	1.51427e-32	-1.52883	0.126354
662	Al1_v1_11711	1.3953e-33	1.98631e-32	-1.52126	0.125962
663	Al1_v1_00966	1.68596e-33	2.39645e-32	5.5143	0.457181
664	Al1_v1_00776	1.71228e-33	2.4302e-32	4.10121	0.34006
665	Al1_v1_03813	1.72759e-33	2.44825e-32	-1.67652	0.139021
666	Al1_v1_09978	2.04286e-33	2.89068e-32	-2.31485	0.192172
667	Al1_v1_13167	2.26558e-33	3.20103e-32	-1.86946	0.155307
668	Al1_v1_06102	2.42382e-33	3.41517e-32	4.09582	0.340422
669	Al1_v1_08264	2.42439e-33	3.41517e-32	-1.87883	0.156158
670	Al1_v1_11860	2.47087e-33	3.47544e-32	-1.53657	0.127728
671	Al1_v1_02420	2.69077e-33	3.77911e-32	-5.48077	0.455858
672	Al1_v1_03974	2.78808e-33	3.90995e-32	4.80095	0.399412
673	Al1_v1_07946	3.16777e-33	4.43583e-32	1.73196	0.144216
674	Al1_v1_08715	3.40116e-33	4.75557e-32	2.98127	0.248365
675	Al1_v1_04492	3.5285e-33	4.9263e-32	2.91776	0.243135
676	Al1_v1_02165	3.91819e-33	5.46228e-32	1.46316	0.122013
677	Al1_v1_05164	4.40155e-33	6.12706e-32	-2.33414	0.1948
678	Al1_v1_10020	4.5305e-33	6.29726e-32	1.98049	0.165318
679	Al1_v1_03727	5.41607e-33	7.51709e-32	-1.51476	0.126599
680	Al1_v1_02120	6.26492e-33	8.68245e-32	-2.33539	0.195382
681	Al1_v1_11512	6.32159e-33	8.74812e-32	1.4641	0.122496
682	Al1_v1_06580	7.08034e-33	9.78374e-32	3.42012	0.286375
683	Al1_v1_01464	7.39629e-33	1.02054e-31	-1.48023	0.123981
684	Al1_v1_05457	8.10027e-33	1.11604e-31	2.61937	0.219532
685	Al1_v1_12304	9.43172e-33	1.29758e-31	1.56555	0.13135
686	Al1_v1_06662	1.01932e-32	1.40031e-31	2.23256	0.187414
687	Al1_v1_11392	1.25908e-32	1.72716e-31	-2.53051	0.212741
688	Al1_v1_04690	1.28429e-32	1.75759e-31	-2.15095	0.180855
689	Al1_v1_09341	1.285e-32	1.75759e-31	-3.43471	0.288798
690	Al1_v1_05541	1.3914e-32	1.90037e-31	-2.02831	0.17064
691	Al1_v1_06349	1.59933e-32	2.18119e-31	4.3288	0.364535
692	Al1_v1_01221	1.67315e-32	2.27857e-31	4.07489	0.343262
693	Al1_v1_07866	1.84204e-32	2.50496e-31	1.70019	0.143318
694	Al1_v1_07317	1.89052e-32	2.56719e-31	4.32091	0.3643
695	Al1_v1_05712	1.96654e-32	2.66658e-31	-1.93435	0.163132
696	Al1_v1_02172	2.0389e-32	2.76072e-31	4.03149	0.34008
697	Al1_v1_11035	2.66829e-32	3.60774e-31	2.23904	0.189237
698	Al1_v1_09995	2.76499e-32	3.73313e-31	-2.31553	0.195751
699	Al1_v1_12008	2.89577e-32	3.90411e-31	-2.36733	0.200195
700	Al1_v1_12861	3.10683e-32	4.18268e-31	-1.48447	0.125598
701	Al1_v1_13076	3.21478e-32	4.32183e-31	-2.1754	0.184102
702	Al1_v1_04938	3.46999e-32	4.65829e-31	-1.96982	0.166794
703	Al1_v1_05453	3.84735e-32	5.15753e-31	-1.49136	0.126373
704	Al1_v1_04212	3.8931e-32	5.21145e-31	-3.32144	0.281472
705	Al1_v1_10050	4.13825e-32	5.53175e-31	-2.12822	0.180433
706	Al1_v1_03713	5.60631e-32	7.48355e-31	4.04112	0.343355
707	Al1_v1_12417	6.00257e-32	8.00116e-31	-2.17128	0.184574
708	Al1_v1_04929	6.23936e-32	8.30505e-31	1.51114	0.128493
709	Al1_v1_10987	7.51625e-32	9.99056e-31	-4.02243	0.342488
710	Al1_v1_02760	7.78914e-32	1.03289e-30	2.39878	0.204296
711	Al1_v1_04621	7.79268e-32	1.03289e-30	-2.40166	0.204542
712	Al1_v1_03120	8.08943e-32	1.07071e-30	1.72755	0.147169
713	Al1_v1_01018	1.00274e-31	1.32537e-30	1.54155	0.131528
714	Al1_v1_10227	1.13225e-31	1.49445e-30	2.36484	0.20195
715	Al1_v1_03279	1.19671e-31	1.57731e-30	3.48202	0.297473
716	Al1_v1_05458	1.40613e-31	1.85074e-30	-2.467	0.211005
717	Al1_v1_08808	1.63439e-31	2.14818e-30	2.57954	0.220872
718	Al1_v1_12345	1.69781e-31	2.22843e-30	-2.3643	0.202498
719	Al1_v1_11598	1.7038e-31	2.23319e-30	3.19501	0.273655
720	Al1_v1_07790	1.8617e-31	2.43676e-30	1.44453	0.123804
721	Al1_v1_09716	2.10547e-31	2.75201e-30	1.63312	0.140094
722	Al1_v1_05025	2.366e-31	3.08826e-30	1.44341	0.123926
723	Al1_v1_03910	2.40465e-31	3.13436e-30	-3.07149	0.263738
724	Al1_v1_03054	2.78501e-31	3.62513e-30	-1.74228	0.149764
725	Al1_v1_13206	2.79521e-31	3.63338e-30	4.39665	0.377941
726	Al1_v1_02239	2.92063e-31	3.79118e-30	1.84262	0.158445
727	Al1_v1_02054	3.33805e-31	4.32707e-30	1.77075	0.152414
728	Al1_v1_02217	3.37404e-31	4.36772e-30	4.78117	0.411563
729	Al1_v1_06618	3.61343e-31	4.67119e-30	4.37551	0.376834
730	Al1_v1_04199	4.07888e-31	5.26567e-30	1.55015	0.133623
731	Al1_v1_10224	6.23207e-31	8.03434e-30	4.84805	0.419216
732	Al1_v1_06721	6.41639e-31	8.26067e-30	-1.49785	0.129548
733	Al1_v1_03213	7.29628e-31	9.38065e-30	2.8036	0.242715
734	Al1_v1_10393	8.52451e-31	1.09448e-29	-1.48953	0.129102
735	Al1_v1_08111	8.93374e-31	1.14546e-29	4.75169	0.411987
736	Al1_v1_08721	9.72906e-31	1.24574e-29	2.22241	0.192813
737	Al1_v1_12655	9.75588e-31	1.24748e-29	1.5232	0.132153
738	Al1_v1_03537	1.03668e-30	1.3238e-29	1.4124	0.122596
739	Al1_v1_03799	1.05048e-30	1.33961e-29	-1.6796	0.145803
740	Al1_v1_05598	1.08884e-30	1.38666e-29	4.10699	0.356616
741	Al1_v1_01055	1.12479e-30	1.4305e-29	1.55021	0.13464
742	Al1_v1_10921	1.13449e-30	1.44089e-29	2.48386	0.215744
743	Al1_v1_10926	1.2076e-30	1.53169e-29	3.97641	0.345546
744	Al1_v1_04634	1.25586e-30	1.59076e-29	-3.97647	0.345653
745	Al1_v1_11524	1.32229e-30	1.67265e-29	2.43323	0.211589
746	Al1_v1_07712	1.40932e-30	1.78035e-29	1.55277	0.135091
747	Al1_v1_13159	1.4347e-30	1.80999e-29	2.16553	0.188426
748	Al1_v1_00065	1.53723e-30	1.93675e-29	6.4956	0.565485
749	Al1_v1_12386	1.54936e-30	1.94942e-29	4.34103	0.377938
750	Al1_v1_08477	1.72726e-30	2.17036e-29	-1.67645	0.146074
751	Al1_v1_09633	1.82036e-30	2.2843e-29	3.19207	0.278245
752	Al1_v1_00581	1.83436e-30	2.2988e-29	1.72074	0.150002
753	Al1_v1_02675	1.94503e-30	2.43426e-29	-4.38264	0.382215
754	Al1_v1_09265	1.9917e-30	2.48936e-29	5.3199	0.464037
755	Al1_v1_10686	2.20489e-30	2.75217e-29	1.62965	0.142258
756	Al1_v1_02639	2.37452e-30	2.95998e-29	3.06836	0.267999
757	Al1_v1_04935	2.64203e-30	3.2891e-29	-3.49385	0.305409
758	Al1_v1_10394	2.99727e-30	3.72642e-29	4.58138	0.400858
759	Al1_v1_03924	3.42357e-30	4.25081e-29	-1.75178	0.153431
760	Al1_v1_08267	3.50909e-30	4.35127e-29	-2.19079	0.191918
761	Al1_v1_11968	3.92271e-30	4.85777e-29	1.39003	0.121873
762	Al1_v1_02456	4.052e-30	5.0113e-29	2.18611	0.191718
763	Al1_v1_05881	4.13909e-30	5.11229e-29	3.10324	0.272193
764	Al1_v1_10734	4.7286e-30	5.83276e-29	3.96307	0.347965
765	Al1_v1_03710	5.32054e-30	6.55435e-29	6.82816	0.600066
766	Al1_v1_08304	5.49191e-30	6.75662e-29	2.15692	0.189598
767	Al1_v1_01520	5.5043e-30	6.76304e-29	4.49168	0.394836
768	Al1_v1_03281	5.75663e-30	7.06386e-29	-1.90994	0.167949
769	Al1_v1_03593	5.86961e-30	7.19314e-29	-2.28245	0.200735
770	Al1_v1_07633	6.0702e-30	7.4293e-29	-2.2188	0.195188
771	Al1_v1_03061	6.40049e-30	7.82338e-29	-2.59703	0.228554
772	Al1_v1_02310	6.48622e-30	7.91789e-29	1.41721	0.124736
773	Al1_v1_08031	7.53092e-30	9.1813e-29	1.4948	0.131716
774	Al1_v1_02925	7.77207e-30	9.46305e-29	2.82277	0.248792
775	Al1_v1_03127	8.84562e-30	1.07563e-28	-5.20249	0.458993
776	Al1_v1_08869	8.88756e-30	1.07933e-28	-1.41134	0.124521
777	Al1_v1_06277	1.00004e-29	1.21291e-28	2.18058	0.192565
778	Al1_v1_07155	1.00977e-29	1.22314e-28	3.94735	0.348614
779	Al1_v1_09050	1.04182e-29	1.26035e-28	4.57155	0.403838
780	Al1_v1_07293	1.05959e-29	1.28021e-28	1.62359	0.143442
781	Al1_v1_06813	1.10385e-29	1.33197e-28	5.4232	0.479285
782	Al1_v1_06301	1.2377e-29	1.49157e-28	4.56759	0.404028
783	Al1_v1_07106	1.43465e-29	1.72671e-28	-3.92137	0.347265
784	Al1_v1_10082	1.53918e-29	1.85015e-28	4.863	0.430888
785	Al1_v1_12397	1.78555e-29	2.14357e-28	2.10673	0.186884
786	Al1_v1_02607	1.82905e-29	2.193e-28	1.37284	0.121805
787	Al1_v1_03423	2.15268e-29	2.57774e-28	1.44047	0.127969
788	Al1_v1_09184	2.33833e-29	2.7965e-28	5.77137	0.513049
789	Al1_v1_04950	2.41202e-29	2.88097e-28	1.46182	0.129981
790	Al1_v1_02876	2.42329e-29	2.89077e-28	1.8682	0.166121
791	Al1_v1_04851	2.59695e-29	3.09402e-28	3.66529	0.326096
792	Al1_v1_04597	3.11379e-29	3.70509e-28	-1.8655	0.166208
793	Al1_v1_07591	3.34696e-29	3.97752e-28	-1.69788	0.15136
794	Al1_v1_06695	3.48587e-29	4.13738e-28	-1.48102	0.132071
795	Al1_v1_02974	3.63512e-29	4.3091e-28	-2.19112	0.195458
796	Al1_v1_00480	3.79758e-29	4.49603e-28	4.82208	0.430301
797	Al1_v1_01484	4.16717e-29	4.92741e-28	1.35756	0.121231
798	Al1_v1_06164	5.02798e-29	5.9378e-28	-1.56675	0.140121
799	Al1_v1_12298	5.28234e-29	6.23039e-28	2.4003	0.214753
800	Al1_v1_00751	5.63634e-29	6.6396e-28	1.74917	0.156578
801	Al1_v1_12991	5.69597e-29	6.70148e-28	-2.38931	0.213898
802	Al1_v1_08021	5.84737e-29	6.87103e-28	1.42454	0.127555
803	Al1_v1_13336	9.59145e-29	1.12565e-27	2.16815	0.194908
804	Al1_v1_06796	1.02065e-28	1.19634e-27	4.23789	0.381159
805	Al1_v1_10506	1.19494e-28	1.3989e-27	-3.88915	0.350237
806	Al1_v1_09670	1.32826e-28	1.55305e-27	3.26891	0.294632
807	Al1_v1_12530	1.378e-28	1.60921e-27	3.911	0.352609
808	Al1_v1_11693	1.64793e-28	1.92204e-27	5.15226	0.465191
809	Al1_v1_09800	1.78994e-28	2.08509e-27	-1.97404	0.178353
810	Al1_v1_10616	2.07069e-28	2.40915e-27	2.41631	0.218569
811	Al1_v1_07804	2.72341e-28	3.16467e-27	1.64959	0.149548
812	Al1_v1_06123	2.86827e-28	3.32889e-27	-2.97382	0.269713
813	Al1_v1_03709	3.26964e-28	3.79005e-27	3.87165	0.351519
814	Al1_v1_00595	3.47042e-28	4.01784e-27	-1.70433	0.154817
815	Al1_v1_09165	3.47534e-28	4.0186e-27	-1.57683	0.143237
816	Al1_v1_10271	3.62995e-28	4.19224e-27	3.87664	0.352274
817	Al1_v1_02236	3.88772e-28	4.48444e-27	1.70539	0.155057
818	Al1_v1_13102	4.43222e-28	5.10626e-27	2.25317	0.205083
819	Al1_v1_11230	4.5562e-28	5.24269e-27	3.87414	0.352704
820	Al1_v1_04973	5.06563e-28	5.82176e-27	1.68727	0.153743
821	Al1_v1_02124	5.07771e-28	5.82854e-27	1.92906	0.175779
822	Al1_v1_07745	5.45813e-28	6.2576e-27	3.87554	0.353356
823	Al1_v1_01963	6.67185e-28	7.6398e-27	4.26565	0.38957
824	Al1_v1_01489	6.70056e-28	7.66335e-27	-2.88124	0.263145
825	Al1_v1_08285	6.81833e-28	7.7886e-27	4.62938	0.422865
826	Al1_v1_12923	6.90287e-28	7.87562e-27	4.47506	0.40881
827	Al1_v1_07603	8.94339e-28	1.01913e-26	-3.83679	0.351256
828	Al1_v1_00509	9.92771e-28	1.12994e-26	-2.35216	0.215526
829	Al1_v1_04992	1.07531e-27	1.2224e-26	-1.70551	0.156378
830	Al1_v1_13048	1.16753e-27	1.32564e-26	1.36864	0.125576
831	Al1_v1_01442	1.1837e-27	1.34238e-26	1.75008	0.160594
832	Al1_v1_04925	1.23309e-27	1.39671e-26	1.65504	0.151925
833	Al1_v1_12684	1.4196e-27	1.60604e-26	1.33154	0.122373
834	Al1_v1_02386	1.52694e-27	1.7254e-26	3.84556	0.353635
835	Al1_v1_01926	1.59468e-27	1.79979e-26	1.63559	0.150462
836	Al1_v1_06953	1.65798e-27	1.869e-26	-3.80688	0.35032
837	Al1_v1_08339	1.83756e-27	2.06896e-26	-1.3824	0.127322
838	Al1_v1_01636	2.10549e-27	2.36779e-26	4.62951	0.426878
839	Al1_v1_03060	2.49263e-27	2.79983e-26	-1.62968	0.150484
840	Al1_v1_07974	2.53887e-27	2.84837e-26	1.98884	0.183677
841	Al1_v1_00159	2.56814e-27	2.87779e-26	3.72368	0.34393
842	Al1_v1_12215	2.67894e-27	2.99837e-26	1.93128	0.178443
843	Al1_v1_11291	3.21255e-27	3.59135e-26	-2.19146	0.202794
844	Al1_v1_10610	3.28928e-27	3.67277e-26	4.61194	0.426866
845	Al1_v1_13136	3.58901e-27	4.00271e-26	4.26274	0.394839
846	Al1_v1_10437	3.63635e-27	4.0507e-26	1.48176	0.137264
847	Al1_v1_01094	3.7106e-27	4.12854e-26	3.94984	0.36596
848	Al1_v1_02153	3.95133e-27	4.3912e-26	-1.42338	0.131949
849	Al1_v1_00311	4.01934e-27	4.46152e-26	-1.92366	0.178352
850	Al1_v1_12431	4.49801e-27	4.98697e-26	1.60398	0.148856
851	Al1_v1_06348	4.84617e-27	5.36666e-26	-1.53115	0.142187
852	Al1_v1_00142	5.67718e-27	6.27954e-26	4.73903	0.440678
853	Al1_v1_03219	6.1454e-27	6.78948e-26	1.66233	0.154684
854	Al1_v1_06262	6.46491e-27	7.13411e-26	1.4123	0.131475
855	Al1_v1_03446	7.04992e-27	7.77058e-26	6.82593	0.635918
856	Al1_v1_00549	7.58621e-27	8.35192e-26	1.30368	0.12153
857	Al1_v1_08555	8.85574e-27	9.73822e-26	-2.40903	0.224872
858	Al1_v1_03080	9.06348e-27	9.95503e-26	1.5818	0.147684
859	Al1_v1_07145	9.38009e-27	1.02908e-25	1.38527	0.129373
860	Al1_v1_04948	9.56541e-27	1.04819e-25	-1.54942	0.144728
861	Al1_v1_02436	1.07835e-26	1.18029e-25	2.22657	0.208195
862	Al1_v1_01086	1.17752e-26	1.28734e-25	2.06724	0.193444
863	Al1_v1_07646	1.23688e-26	1.35068e-25	4.4606	0.417584
864	Al1_v1_08952	1.27252e-26	1.38799e-25	-2.89562	0.271144
865	Al1_v1_05993	1.29982e-26	1.41613e-25	-1.30095	0.121843
866	Al1_v1_07888	1.31512e-26	1.43114e-25	4.86676	0.45585
867	Al1_v1_01603	1.36004e-26	1.47832e-25	4.87417	0.456678
868	Al1_v1_09630	1.4803e-26	1.60719e-25	2.29297	0.214995
869	Al1_v1_02673	1.58797e-26	1.7221e-25	-1.97853	0.185626
870	Al1_v1_09368	1.70549e-26	1.84741e-25	-1.49564	0.140408
871	Al1_v1_02423	1.7488e-26	1.89216e-25	3.16075	0.296792
872	Al1_v1_08469	1.8151e-26	1.96164e-25	-1.30855	0.122912
873	Al1_v1_05360	1.92398e-26	2.07693e-25	1.98346	0.186401
874	Al1_v1_01707	1.97434e-26	2.12885e-25	1.87533	0.176279
875	Al1_v1_00407	1.98603e-26	2.13901e-25	5.62193	0.528483
876	Al1_v1_09333	2.04239e-26	2.1972e-25	2.65538	0.249677
877	Al1_v1_00844	2.06051e-26	2.21416e-25	-4.03763	0.379674
878	Al1_v1_03460	2.36052e-26	2.53366e-25	3.36335	0.316647
879	Al1_v1_13192	2.41648e-26	2.59077e-25	1.75174	0.164954
880	Al1_v1_03732	2.42445e-26	2.59636e-25	-2.3779	0.223923
881	Al1_v1_12052	2.4792e-26	2.65199e-25	2.61235	0.246049
882	Al1_v1_03780	2.49689e-26	2.66788e-25	-1.30726	0.123134
883	Al1_v1_06430	2.83582e-26	3.02659e-25	-1.40182	0.13219
884	Al1_v1_05590	3.30845e-26	3.52702e-25	4.52688	0.427459
885	Al1_v1_08728	3.40679e-26	3.62774e-25	4.3975	0.415349
886	Al1_v1_07996	3.61941e-26	3.84981e-25	-2.56176	0.242092
887	Al1_v1_01917	3.72107e-26	3.95348e-25	-4.35915	0.412049
888	Al1_v1_02848	3.75871e-26	3.98898e-25	1.53655	0.145255
889	Al1_v1_02277	3.80196e-26	4.03034e-25	-3.91235	0.369886
890	Al1_v1_02888	3.97727e-26	4.21144e-25	3.80365	0.359753
891	Al1_v1_02324	3.98879e-26	4.2189e-25	2.45138	0.23186
892	Al1_v1_07657	4.30507e-26	4.54831e-25	1.61757	0.153099
893	Al1_v1_02611	4.36165e-26	4.60293e-25	1.38272	0.130886
894	Al1_v1_02444	4.92637e-26	5.19307e-25	-3.75051	0.355402
895	Al1_v1_03901	5.4115e-26	5.6981e-25	-3.77951	0.358449
896	Al1_v1_03122	5.4446e-26	5.72655e-25	3.99279	0.378698
897	Al1_v1_04267	6.85644e-26	7.20347e-25	2.43698	0.231613
898	Al1_v1_10192	7.36407e-26	7.72818e-25	-1.52071	0.144622
899	Al1_v1_03070	7.41677e-26	7.77482e-25	-1.28693	0.122397
900	Al1_v1_09707	8.03513e-26	8.41368e-25	2.22777	0.21203
901	Al1_v1_01760	8.97188e-26	9.38413e-25	1.39022	0.132447
902	Al1_v1_03367	8.98824e-26	9.39082e-25	-1.42188	0.135466
903	Al1_v1_04719	9.04077e-26	9.43524e-25	-2.27154	0.216426
904	Al1_v1_06325	9.20829e-26	9.59944e-25	2.38977	0.227728
905	Al1_v1_03039	9.46616e-26	9.84832e-25	4.03944	0.385026
906	Al1_v1_03827	9.46793e-26	9.84832e-25	-1.28448	0.122433
907	Al1_v1_01607	9.87036e-26	1.02556e-24	1.28693	0.122712
908	Al1_v1_06272	1.11799e-25	1.16034e-24	1.95084	0.186226
909	Al1_v1_03191	1.44889e-25	1.50213e-24	-2.10426	0.201344
910	Al1_v1_03487	1.7588e-25	1.82142e-24	3.74984	0.359432
911	Al1_v1_08693	1.92272e-25	1.98899e-24	-1.31262	0.125921
912	Al1_v1_12382	2.54737e-25	2.63228e-24	1.42485	0.137039
913	Al1_v1_09674	2.73706e-25	2.8252e-24	4.56999	0.439821
914	Al1_v1_05490	2.85051e-25	2.9388e-24	2.66279	0.256365
915	Al1_v1_11622	2.85336e-25	2.9388e-24	4.12622	0.397263
916	Al1_v1_13414	2.98793e-25	3.07405e-24	4.21344	0.405833
917	Al1_v1_02644	3.44625e-25	3.54171e-24	3.20031	0.308655
918	Al1_v1_05531	3.5988e-25	3.69446e-24	3.7287	0.359759
919	Al1_v1_12321	3.69058e-25	3.78455e-24	2.38385	0.230056
920	Al1_v1_05311	3.90087e-25	3.99585e-24	1.2575	0.121419
921	Al1_v1_06521	4.14637e-25	4.24271e-24	-1.31293	0.126842
922	Al1_v1_11001	4.5961e-25	4.6978e-24	-1.26465	0.122295
923	Al1_v1_07328	4.71136e-25	4.81038e-24	3.28337	0.317582
924	Al1_v1_13345	4.76002e-25	4.85481e-24	1.96369	0.189955
925	Al1_v1_02209	4.86288e-25	4.95436e-24	4.93303	0.477284
926	Al1_v1_10375	4.9045e-25	4.99137e-24	-1.52598	0.147654
927	Al1_v1_10472	5.38078e-25	5.47017e-24	4.35189	0.421453
928	Al1_v1_04558	5.86093e-25	5.95188e-24	1.2698	0.12307
929	Al1_v1_05520	5.88848e-25	5.97342e-24	1.376	0.133369
930	Al1_v1_06334	7.36066e-25	7.4588e-24	2.3258	0.225897
931	Al1_v1_10335	7.69971e-25	7.79399e-24	-3.69212	0.358756
932	Al1_v1_11103	8.53185e-25	8.62705e-24	2.26114	0.219922
933	Al1_v1_12135	9.29062e-25	9.38422e-24	-1.68537	0.164052
934	Al1_v1_09411	9.46463e-25	9.54975e-24	1.75122	0.170492
935	Al1_v1_01460	9.72628e-25	9.80326e-24	2.10162	0.204658
936	Al1_v1_02854	9.86299e-25	9.93043e-24	-1.35235	0.131711
937	Al1_v1_12845	1.01304e-24	1.01888e-23	2.5197	0.245465
938	Al1_v1_11883	1.05262e-24	1.05755e-23	-1.25615	0.122416
939	Al1_v1_09923	1.09598e-24	1.09995e-23	1.32571	0.129244
940	Al1_v1_02691	1.18682e-24	1.18985e-23	2.4031	0.234455
941	Al1_v1_12907	1.28173e-24	1.28364e-23	3.71981	0.363182
942	Al1_v1_05336	1.42677e-24	1.42738e-23	1.24432	0.121612
943	Al1_v1_12250	1.47787e-24	1.47693e-23	-1.82059	0.177992
944	Al1_v1_03162	1.53095e-24	1.52836e-23	3.53522	0.34574
945	Al1_v1_03438	1.69063e-24	1.68598e-23	6.43641	0.630065
946	Al1_v1_11720	1.84999e-24	1.84295e-23	-2.8803	0.282196
947	Al1_v1_09136	1.89118e-24	1.88199e-23	4.58061	0.448878
948	Al1_v1_07699	2.0971e-24	2.08471e-23	-3.67562	0.360548
949	Al1_v1_11952	2.14944e-24	2.1345e-23	2.48804	0.244114
950	Al1_v1_00632	2.22368e-24	2.20589e-23	2.52991	0.248302
951	Al1_v1_06719	2.3196e-24	2.29863e-23	1.33805	0.131378
952	Al1_v1_08798	2.34642e-24	2.32276e-23	3.39047	0.332933
953	Al1_v1_00941	2.41862e-24	2.38921e-23	-1.61003	0.158145
954	Al1_v1_12444	2.41662e-24	2.38921e-23	2.19742	0.215841
955	Al1_v1_12783	2.53105e-24	2.49766e-23	1.23109	0.120977
956	Al1_v1_00587	2.63942e-24	2.60187e-23	-1.34379	0.132105
957	Al1_v1_06227	2.65693e-24	2.6164e-23	2.33483	0.229545
958	Al1_v1_01841	2.72103e-24	2.67672e-23	-5.36599	0.52767
959	Al1_v1_07942	2.91303e-24	2.8626e-23	-4.15649	0.409
960	Al1_v1_06214	3.1612e-24	3.10325e-23	1.24343	0.12245
961	Al1_v1_09419	3.1968e-24	3.13492e-23	2.29488	0.226019
962	Al1_v1_07799	3.25124e-24	3.185e-23	3.68866	0.363349
963	Al1_v1_02307	3.30197e-24	3.23134e-23	4.02398	0.396438
964	Al1_v1_03375	3.37008e-24	3.29457e-23	1.82832	0.180159
965	Al1_v1_03657	3.91689e-24	3.82516e-23	4.32576	0.426871
966	Al1_v1_11690	3.9598e-24	3.86306e-23	2.56464	0.253108
967	Al1_v1_09262	4.31628e-24	4.20647e-23	1.30937	0.129331
968	Al1_v1_02494	4.46746e-24	4.34931e-23	1.58714	0.156819
969	Al1_v1_06342	4.63691e-24	4.50962e-23	-1.43806	0.142141
970	Al1_v1_12354	4.67893e-24	4.5458e-23	1.29987	0.128493
971	Al1_v1_09391	5.0102e-24	4.86263e-23	-1.68324	0.1665
972	Al1_v1_03567	5.50159e-24	5.33405e-23	4.33267	0.42896
973	Al1_v1_00475	6.81285e-24	6.59859e-23	1.28281	0.127271
974	Al1_v1_11576	7.14102e-24	6.90934e-23	-2.2168	0.220034
975	Al1_v1_12040	7.23661e-24	6.99464e-23	-5.12382	0.508644
976	Al1_v1_10030	7.50627e-24	7.24786e-23	1.76435	0.175211
977	Al1_v1_01920	7.54846e-24	7.28113e-23	-2.96195	0.294156
978	Al1_v1_05499	7.5822e-24	7.3062e-23	3.57275	0.35483
979	Al1_v1_04672	8.04337e-24	7.74267e-23	-1.23437	0.122663
980	Al1_v1_01927	8.09332e-24	7.7828e-23	-2.25601	0.2242
981	Al1_v1_07989	8.11777e-24	7.79836e-23	-2.7711	0.275398
982	Al1_v1_03141	8.40976e-24	8.07063e-23	2.50663	0.2492
983	Al1_v1_01741	8.86631e-24	8.50011e-23	-1.31732	0.131031
984	Al1_v1_08942	9.07901e-24	8.69519e-23	1.85975	0.185028
985	Al1_v1_02662	9.36162e-24	8.95675e-23	1.70202	0.169386
986	Al1_v1_09365	9.50661e-24	9.08624e-23	3.94006	0.392177
987	Al1_v1_02887	9.90801e-24	9.46029e-23	3.51266	0.349778
988	Al1_v1_08851	1.026e-23	9.78644e-23	2.62142	0.261121
989	Al1_v1_00239	1.09487e-23	1.04328e-22	3.65259	0.364068
990	Al1_v1_03774	1.25676e-23	1.19633e-22	1.98587	0.198209
991	Al1_v1_12442	1.33577e-23	1.27026e-22	1.37906	0.137726
992	Al1_v1_00246	1.51549e-23	1.43971e-22	-4.06246	0.406223
993	Al1_v1_00319	1.58908e-23	1.50811e-22	-2.16609	0.216699
994	Al1_v1_01103	1.68159e-23	1.59429e-22	2.62684	0.26294
995	Al1_v1_04025	1.76399e-23	1.67074e-22	4.13145	0.413744
996	Al1_v1_02609	1.81056e-23	1.71312e-22	3.96325	0.397003
997	Al1_v1_08232	1.8749e-23	1.77223e-22	-1.37833	0.138116
998	Al1_v1_10905	2.07226e-23	1.95682e-22	-1.48964	0.149419
999	Al1_v1_12928	2.13609e-23	2.01506e-22	-2.10297	0.211004
1000	Al1_v1_05545	2.34216e-23	2.20725e-22	-1.23367	0.123896
1001	Al1_v1_08222	2.64499e-23	2.49015e-22	-1.75908	0.176877
1002	Al1_v1_10502	2.75908e-23	2.59497e-22	3.31727	0.333694
1003	Al1_v1_12682	2.81936e-23	2.64902e-22	-2.07722	0.208999
1004	Al1_v1_03426	2.84361e-23	2.66914e-22	-1.37899	0.138758
1005	Al1_v1_09046	2.89801e-23	2.7175e-22	1.35533	0.136404
1006	Al1_v1_00829	3.16179e-23	2.9619e-22	1.73836	0.175106
1007	Al1_v1_12410	3.28531e-23	3.07455e-22	-1.23749	0.124701
1008	Al1_v1_10287	3.51375e-23	3.28508e-22	-1.22301	0.123325
1009	Al1_v1_09078	3.69043e-23	3.44684e-22	-1.25932	0.12705
1010	Al1_v1_00748	3.79747e-23	3.5433e-22	3.52741	0.355974
1011	Al1_v1_10377	3.83243e-23	3.57238e-22	1.9257	0.194353
1012	Al1_v1_05532	4.10966e-23	3.82702e-22	-1.21876	0.123091
1013	Al1_v1_11438	4.17727e-23	3.88614e-22	3.80749	0.384609
1014	Al1_v1_02143	4.49816e-23	4.18054e-22	2.28397	0.230885
1015	Al1_v1_03231	4.57252e-23	4.24546e-22	1.47881	0.149516
1016	Al1_v1_00544	5.00549e-23	4.64289e-22	1.77212	0.179336
1017	Al1_v1_02659	5.10863e-23	4.7339e-22	4.22148	0.427297
1018	Al1_v1_09644	5.11815e-23	4.73806e-22	1.35018	0.136668
1019	Al1_v1_11795	5.23873e-23	4.84492e-22	3.99779	0.404759
1020	Al1_v1_09194	5.42011e-23	5.00775e-22	-1.81196	0.183516
1021	Al1_v1_04705	5.47702e-23	5.05538e-22	1.23096	0.124685
1022	Al1_v1_04893	5.84744e-23	5.392e-22	-1.7218	0.174519
1023	Al1_v1_02774	5.86397e-23	5.40196e-22	-1.22751	0.124422
1024	Al1_v1_03975	5.88415e-23	5.41525e-22	1.39275	0.141176
1025	Al1_v1_06865	6.04472e-23	5.55761e-22	-4.58203	0.464585
1026	Al1_v1_07150	8.05381e-23	7.39757e-22	-1.20343	0.122377
1027	Al1_v1_11836	8.15356e-23	7.4819e-22	2.93997	0.299004
1028	Al1_v1_01501	8.69514e-23	7.97111e-22	-3.99396	0.406466
1029	Al1_v1_09431	8.72354e-23	7.98937e-22	-1.62113	0.164988
1030	Al1_v1_09813	1.02112e-22	9.34271e-22	-2.26436	0.230825
1031	Al1_v1_03228	1.06425e-22	9.71846e-22	-1.42076	0.144891
1032	Al1_v1_05543	1.06341e-22	9.71846e-22	2.88231	0.29394
1033	Al1_v1_10443	1.08505e-22	9.89889e-22	-1.69503	0.172897
1034	Al1_v1_02302	1.09044e-22	9.93844e-22	-1.2643	0.128968
1035	Al1_v1_04590	1.11173e-22	1.01227e-21	-3.58541	0.365811
1036	Al1_v1_08179	1.11701e-22	1.01609e-21	2.23291	0.22783
1037	Al1_v1_06958	1.12132e-22	1.01903e-21	-3.45938	0.352984
1038	Al1_v1_03404	1.19367e-22	1.08373e-21	3.61486	0.369086
1039	Al1_v1_05194	1.21096e-22	1.09837e-21	-3.57093	0.364654
1040	Al1_v1_07322	1.27509e-22	1.15543e-21	-2.98354	0.304835
1041	Al1_v1_11494	1.34067e-22	1.21369e-21	1.36149	0.139178
1042	Al1_v1_09543	1.44202e-22	1.30419e-21	-1.1922	0.121965
1043	Al1_v1_05524	1.51783e-22	1.37143e-21	1.31932	0.135041
1044	Al1_v1_01948	1.56035e-22	1.4085e-21	2.29477	0.234952
1045	Al1_v1_00644	1.62916e-22	1.4692e-21	-4.47125	0.457997
1046	Al1_v1_03874	1.63323e-22	1.47146e-21	1.27734	0.130844
1047	Al1_v1_04153	1.83424e-22	1.65099e-21	1.2198	0.125101
1048	Al1_v1_04470	1.91657e-22	1.72345e-21	-1.36023	0.139566
1049	Al1_v1_06180	1.95201e-22	1.75365e-21	1.21153	0.124333
1050	Al1_v1_04537	1.96529e-22	1.76389e-21	-1.44237	0.148033
1051	Al1_v1_04982	2.03689e-22	1.82642e-21	1.18518	0.121682
1052	Al1_v1_11391	2.18231e-22	1.95495e-21	-2.46527	0.253291
1053	Al1_v1_08363	2.25826e-22	2.02106e-21	4.26933	0.438806
1054	Al1_v1_02723	2.38571e-22	2.13311e-21	-1.45194	0.149317
1055	Al1_v1_05240	2.5528e-22	2.28034e-21	3.40982	0.350914
1056	Al1_v1_01423	2.69911e-22	2.40875e-21	1.29595	0.133447
1057	Al1_v1_08716	2.91432e-22	2.59835e-21	1.60041	0.164932
1058	Al1_v1_09804	2.93036e-22	2.61018e-21	1.21365	0.125082
1059	Al1_v1_13163	3.04604e-22	2.71066e-21	1.18818	0.122506
1060	Al1_v1_09865	3.08932e-22	2.74658e-21	3.94463	0.406767
1061	Al1_v1_13198	3.1729e-22	2.81823e-21	1.79249	0.184892
1062	Al1_v1_13322	3.40056e-22	3.01759e-21	3.83944	0.39632
1063	Al1_v1_05595	3.62521e-22	3.21392e-21	1.17108	0.120965
1064	Al1_v1_08046	3.87121e-22	3.42879e-21	-2.7113	0.280253
1065	Al1_v1_00494	4.33831e-22	3.8389e-21	1.49633	0.154855
1066	Al1_v1_01138	4.58215e-22	4.05086e-21	-2.77771	0.287631
1067	Al1_v1_12344	4.65894e-22	4.11489e-21	1.22725	0.127104
1068	Al1_v1_11964	5.09832e-22	4.49874e-21	3.95861	0.410378
1069	Al1_v1_12288	6.71357e-22	5.91849e-21	-1.45508	0.151288
1070	Al1_v1_09944	7.14869e-22	6.29619e-21	1.45752	0.151643
1071	Al1_v1_02891	7.63766e-22	6.72057e-21	3.21005	0.334216
1072	Al1_v1_02727	7.92229e-22	6.96452e-21	1.38604	0.144365
1073	Al1_v1_07553	8.39446e-22	7.37273e-21	3.65565	0.380996
1074	Al1_v1_01892	9.31974e-22	8.17777e-21	-1.52008	0.158603
1075	Al1_v1_01304	9.35863e-22	8.20426e-21	1.75858	0.183496
1076	Al1_v1_05832	9.55227e-22	8.36623e-21	5.0402	0.526028
1077	Al1_v1_03883	9.6987e-22	8.48659e-21	2.20101	0.229749
1078	Al1_v1_08826	1.01473e-21	8.8709e-21	-1.99385	0.208226
1079	Al1_v1_10260	1.35428e-21	1.18283e-20	2.06082	0.215894
1080	Al1_v1_07700	1.46816e-21	1.2811e-20	4.43594	0.465122
1081	Al1_v1_03878	1.47126e-21	1.28262e-20	1.16691	0.122357
1082	Al1_v1_10128	1.53819e-21	1.33973e-20	-1.4505	0.152166
1083	Al1_v1_10365	1.63009e-21	1.41846e-20	3.77179	0.395935
1084	Al1_v1_00492	1.72181e-21	1.49689e-20	-1.4845	0.155925
1085	Al1_v1_03179	1.86949e-21	1.62378e-20	-3.51195	0.369211
1086	Al1_v1_05264	2.02772e-21	1.7596e-20	1.31869	0.138757
1087	Al1_v1_07733	2.0969e-21	1.81796e-20	1.30217	0.137069
1088	Al1_v1_07443	2.14742e-21	1.86005e-20	-1.16072	0.122212
1089	Al1_v1_11781	2.26575e-21	1.96074e-20	-1.18094	0.124414
1090	Al1_v1_00264	2.30335e-21	1.99145e-20	-1.47711	0.155644
1091	Al1_v1_06154	2.42808e-21	2.09736e-20	2.09163	0.220524
1092	Al1_v1_02252	2.53688e-21	2.18934e-20	-1.91873	0.202393
1093	Al1_v1_11828	2.55044e-21	2.19903e-20	1.42863	0.150704
1094	Al1_v1_11374	2.56323e-21	2.20804e-20	1.93327	0.203949
1095	Al1_v1_02228	2.58124e-21	2.22152e-20	-1.20658	0.127297
1096	Al1_v1_02210	2.88135e-21	2.47754e-20	-3.51518	0.371311
1097	Al1_v1_02146	3.01982e-21	2.59424e-20	1.14642	0.12116
1098	Al1_v1_09218	3.02307e-21	2.59466e-20	2.98994	0.315997
1099	Al1_v1_11519	3.20964e-21	2.75229e-20	1.18585	0.125411
1100	Al1_v1_10675	3.30699e-21	2.83319e-20	1.17619	0.124431
1101	Al1_v1_09663	3.36378e-21	2.87923e-20	4.09763	0.433577
1102	Al1_v1_01155	3.42964e-21	2.93294e-20	1.54792	0.163823
1103	Al1_v1_13139	3.4751e-21	2.96912e-20	4.09587	0.433547
1104	Al1_v1_02502	3.84738e-21	3.28422e-20	-1.23993	0.131395
1105	Al1_v1_09115	3.96434e-21	3.38099e-20	-1.344	0.14247
1106	Al1_v1_10831	3.98219e-21	3.39314e-20	-2.94363	0.312054
1107	Al1_v1_06800	4.05881e-21	3.4553e-20	2.16227	0.22927
1108	Al1_v1_01154	4.07334e-21	3.46454e-20	1.92554	0.204177
1109	Al1_v1_01476	4.21136e-21	3.5787e-20	-2.04966	0.217419
1110	Al1_v1_08956	4.31799e-21	3.66601e-20	1.39394	0.147904
1111	Al1_v1_01979	4.35087e-21	3.69061e-20	4.09218	0.434239
1112	Al1_v1_00283	4.48011e-21	3.79681e-20	5.10582	0.541977
1113	Al1_v1_13173	4.52343e-21	3.83008e-20	1.13633	0.120633
1114	Al1_v1_12565	4.54019e-21	3.84082e-20	1.75458	0.186275
1115	Al1_v1_05605	4.75673e-21	4.0204e-20	1.1406	0.121154
1116	Al1_v1_02390	4.88499e-21	4.12511e-20	-3.23173	0.343376
1117	Al1_v1_00223	5.24973e-21	4.42914e-20	-1.20811	0.128467
1118	Al1_v1_00974	5.26827e-21	4.44081e-20	-1.15455	0.122777
1119	Al1_v1_01500	5.64112e-21	4.75084e-20	-4.34999	0.462937
1120	Al1_v1_08193	7.42225e-21	6.24529e-20	1.3956	0.148982
1121	Al1_v1_07929	7.78539e-21	6.54501e-20	3.49825	0.373644
1122	Al1_v1_06424	8.11749e-21	6.81812e-20	3.48284	0.372174
1123	Al1_v1_01877	8.14113e-21	6.83188e-20	4.26311	0.455568
1124	Al1_v1_07327	8.50589e-21	7.13162e-20	6.03598	0.645341
1125	Al1_v1_09098	9.10686e-21	7.62872e-20	1.60248	0.171463
1126	Al1_v1_09054	9.37834e-21	7.84916e-20	-2.77727	0.297262
1127	Al1_v1_01056	9.39447e-21	7.85568e-20	1.28033	0.137041
1128	Al1_v1_07204	9.70353e-21	8.10692e-20	2.82017	0.30197
1129	Al1_v1_10238	9.98839e-21	8.33752e-20	4.34774	0.465688
1130	Al1_v1_01459	1.08519e-20	9.0503e-20	-1.3846	0.148445
1131	Al1_v1_13089	1.08657e-20	9.05382e-20	1.7166	0.184041
1132	Al1_v1_12528	1.14096e-20	9.4986e-20	1.12089	0.12024
1133	Al1_v1_12475	1.14436e-20	9.51852e-20	1.12303	0.120474
1134	Al1_v1_11673	1.21192e-20	1.00715e-19	2.45641	0.263686
1135	Al1_v1_00254	1.27208e-20	1.05622e-19	1.38452	0.148705
1136	Al1_v1_05303	1.32021e-20	1.09521e-19	1.71114	0.183864
1137	Al1_v1_07976	1.37008e-20	1.13559e-19	4.01541	0.431643
1138	Al1_v1_08260	1.38293e-20	1.14523e-19	6.57751	0.707135
1139	Al1_v1_05826	1.50578e-20	1.24587e-19	2.04044	0.219577
1140	Al1_v1_11488	1.5576e-20	1.28761e-19	3.47301	0.373885
1141	Al1_v1_10208	1.56097e-20	1.28927e-19	4.01938	0.432714
1142	Al1_v1_12819	1.67001e-20	1.37812e-19	2.32529	0.250528
1143	Al1_v1_04439	1.72485e-20	1.42213e-19	3.48284	0.375382
1144	Al1_v1_02176	1.75851e-20	1.44862e-19	-2.30008	0.247959
1145	Al1_v1_00395	2.10499e-20	1.73253e-19	-1.14183	0.123349
1146	Al1_v1_01325	2.12082e-20	1.74403e-19	3.4646	0.374305
1147	Al1_v1_06183	2.25753e-20	1.85484e-19	-1.67139	0.180702
1148	Al1_v1_07002	2.48209e-20	2.03756e-19	2.0756	0.22465
1149	Al1_v1_03671	2.48758e-20	2.0403e-19	2.64272	0.286038
1150	Al1_v1_12190	2.50308e-20	2.05122e-19	1.40856	0.152469
1151	Al1_v1_00116	2.57465e-20	2.10804e-19	3.47448	0.376216
1152	Al1_v1_08089	2.59292e-20	2.12116e-19	1.85296	0.200654
1153	Al1_v1_04038	2.64864e-20	2.16486e-19	3.97793	0.430871
1154	Al1_v1_13082	2.85051e-20	2.32784e-19	1.34348	0.145643
1155	Al1_v1_06931	2.86776e-20	2.33989e-19	-3.43854	0.37279
1156	Al1_v1_10570	2.90821e-20	2.37085e-19	-1.63239	0.177005
1157	Al1_v1_12856	2.99224e-20	2.43724e-19	-3.73936	0.405604
1158	Al1_v1_09015	3.0783e-20	2.50517e-19	2.88312	0.312832
1159	Al1_v1_12412	3.25936e-20	2.65023e-19	1.84774	0.200621
1160	Al1_v1_09276	3.26747e-20	2.65454e-19	-1.60999	0.174812
1161	Al1_v1_10205	3.54439e-20	2.87703e-19	-1.31979	0.143439
1162	Al1_v1_04785	3.89355e-20	3.15773e-19	-1.15776	0.125967
1163	Al1_v1_02540	4.01246e-20	3.25137e-19	1.97715	0.215195
1164	Al1_v1_10107	5.08528e-20	4.11715e-19	3.723	0.406343
1165	Al1_v1_06175	5.21722e-20	4.22035e-19	2.29381	0.250432
1166	Al1_v1_09513	5.33367e-20	4.31085e-19	3.44954	0.376709
1167	Al1_v1_10919	5.70511e-20	4.60711e-19	4.41023	0.482004
1168	Al1_v1_04671	5.72449e-20	4.6188e-19	2.05638	0.224755
1169	Al1_v1_04736	6.19804e-20	4.9966e-19	1.86353	0.203869
1170	Al1_v1_11625	6.2298e-20	5.01792e-19	2.16336	0.236684
1171	Al1_v1_00467	6.44972e-20	5.19062e-19	2.14886	0.235195
1172	Al1_v1_11545	6.52677e-20	5.24814e-19	1.13167	0.12388
1173	Al1_v1_02475	6.72589e-20	5.40365e-19	-1.25645	0.137588
1174	Al1_v1_03064	6.97217e-20	5.59674e-19	-1.50545	0.164925
1175	Al1_v1_04388	7.05244e-20	5.65636e-19	2.75703	0.302079
1176	Al1_v1_08599	7.90798e-20	6.33714e-19	1.49785	0.164338
1177	Al1_v1_05619	7.97741e-20	6.38735e-19	1.96985	0.216147
1178	Al1_v1_07076	8.06422e-20	6.45137e-19	5.31435	0.583205
1179	Al1_v1_06233	8.23455e-20	6.58206e-19	2.80653	0.30807
1180	Al1_v1_02773	8.65752e-20	6.91427e-19	-1.25386	0.137717
1181	Al1_v1_02417	8.76416e-20	6.99352e-19	-4.50012	0.494341
1182	Al1_v1_05244	8.88493e-20	7.08389e-19	2.461	0.270387
1183	Al1_v1_09815	8.97364e-20	7.14857e-19	-1.12562	0.123684
1184	Al1_v1_09676	9.28838e-20	7.39305e-19	-1.10274	0.121221
1185	Al1_v1_02718	9.34436e-20	7.43133e-19	-1.35831	0.149325
1186	Al1_v1_06199	9.36455e-20	7.44111e-19	1.48949	0.16375
1187	Al1_v1_06209	9.53096e-20	7.56695e-19	-3.40503	0.374419
1188	Al1_v1_04834	9.9687e-20	7.90783e-19	-1.11127	0.122262
1189	Al1_v1_05492	1.04056e-19	8.2475e-19	1.11662	0.122913
1190	Al1_v1_03048	1.09182e-19	8.64647e-19	2.46647	0.271656
1191	Al1_v1_07523	1.10282e-19	8.72622e-19	3.42991	0.377814
1192	Al1_v1_08028	1.12393e-19	8.8858e-19	1.50536	0.165857
1193	Al1_v1_03988	1.1296e-19	8.92316e-19	-1.61784	0.178261
1194	Al1_v1_08682	1.13401e-19	8.95054e-19	-4.24157	0.467377
1195	Al1_v1_04775	1.20199e-19	9.4791e-19	2.23976	0.24697
1196	Al1_v1_11635	1.2132e-19	9.55951e-19	2.62209	0.289161
1197	Al1_v1_09364	1.28606e-19	1.01251e-18	1.38353	0.152681
1198	Al1_v1_00445	1.30544e-19	1.02691e-18	-1.26713	0.139861
1199	Al1_v1_07099	1.34096e-19	1.05398e-18	3.41117	0.376634
1200	Al1_v1_05973	1.35747e-19	1.06607e-18	-1.19823	0.132319
1201	Al1_v1_08396	1.37121e-19	1.07596e-18	2.21062	0.244144
1202	Al1_v1_02227	1.3934e-19	1.09246e-18	4.49077	0.496064
1203	Al1_v1_05125	1.39567e-19	1.09333e-18	1.28721	0.142191
1204	Al1_v1_04485	1.44019e-19	1.12727e-18	1.28359	0.141845
1205	Al1_v1_10845	1.44488e-19	1.13e-18	-2.64815	0.292651
1206	Al1_v1_11855	1.44937e-19	1.13258e-18	2.89263	0.31968
1207	Al1_v1_13357	1.45377e-19	1.13507e-18	-3.48364	0.38501
1208	Al1_v1_09638	1.46003e-19	1.13902e-18	5.67701	0.627453
1209	Al1_v1_05689	1.4618e-19	1.13946e-18	-1.13493	0.125441
1210	Al1_v1_03072	1.46553e-19	1.14142e-18	2.57332	0.28443
1211	Al1_v1_09551	1.57704e-19	1.22725e-18	2.75012	0.304241
1212	Al1_v1_12627	1.60754e-19	1.24995e-18	1.10843	0.122652
1213	Al1_v1_04860	1.68656e-19	1.31031e-18	1.62527	0.179947
1214	Al1_v1_07663	1.69763e-19	1.31783e-18	1.94845	0.215746
1215	Al1_v1_09340	1.70323e-19	1.32109e-18	-1.23204	0.136426
1216	Al1_v1_10557	1.77868e-19	1.37848e-18	1.09082	0.120852
1217	Al1_v1_01586	1.88108e-19	1.45664e-18	-1.16606	0.129275
1218	Al1_v1_04458	1.91267e-19	1.47988e-18	1.76911	0.196172
1219	Al1_v1_03982	1.95404e-19	1.51065e-18	4.74742	0.526565
1220	Al1_v1_08794	2.2578e-19	1.74406e-18	-1.41135	0.156817
1221	Al1_v1_08406	2.27934e-19	1.75926e-18	3.64902	0.405495
1222	Al1_v1_05544	2.48891e-19	1.91943e-18	-3.39377	0.377536
1223	Al1_v1_00428	2.59358e-19	1.99852e-18	4.11582	0.45809
1224	Al1_v1_02792	2.675e-19	2.05957e-18	1.49373	0.166315
1225	Al1_v1_09413	2.94942e-19	2.26901e-18	-2.47501	0.275902
1226	Al1_v1_07965	2.95309e-19	2.26997e-18	-1.12673	0.125605
1227	Al1_v1_08030	2.98837e-19	2.29522e-18	-1.45053	0.161724
1228	Al1_v1_09134	3.18141e-19	2.4415e-18	6.64336	0.741261
1229	Al1_v1_05080	3.29656e-19	2.52781e-18	3.02064	0.337188
1230	Al1_v1_04084	3.55569e-19	2.72429e-18	-1.20353	0.134473
1231	Al1_v1_09199	3.90694e-19	2.99099e-18	3.85434	0.431155
1232	Al1_v1_05342	4.79878e-19	3.67075e-18	3.61729	0.405671
1233	Al1_v1_06067	4.97785e-19	3.80464e-18	4.84191	0.543256
1234	Al1_v1_08844	5.16362e-19	3.94343e-18	1.07726	0.120922
1235	Al1_v1_05203	5.24368e-19	4.00133e-18	1.38275	0.155243
1236	Al1_v1_10252	5.42278e-19	4.13465e-18	2.15269	0.241787
1237	Al1_v1_06259	6.23754e-19	4.75202e-18	1.09886	0.123638
1238	Al1_v1_06442	6.37311e-19	4.85139e-18	2.00136	0.225243
1239	Al1_v1_09376	6.80413e-19	5.17531e-18	-1.27426	0.14353
1240	Al1_v1_09754	6.8714e-19	5.22226e-18	2.29504	0.258539
1241	Al1_v1_06138	6.932e-19	5.25984e-18	1.26753	0.142804
1242	Al1_v1_09812	6.92839e-19	5.25984e-18	1.23966	0.139664
1243	Al1_v1_05327	6.96729e-19	5.28236e-18	1.06955	0.120507
1244	Al1_v1_12860	7.04589e-19	5.33765e-18	2.87442	0.323908
1245	Al1_v1_10228	7.23891e-19	5.47948e-18	3.61532	0.407537
1246	Al1_v1_12823	7.4797e-19	5.6572e-18	1.06811	0.120452
1247	Al1_v1_07131	7.6088e-19	5.75023e-18	-1.15026	0.129744
1248	Al1_v1_00875	7.85322e-19	5.93019e-18	3.3833	0.381772
1249	Al1_v1_09172	8.27247e-19	6.24177e-18	-1.2902	0.145682
1250	Al1_v1_02604	8.82685e-19	6.65474e-18	-1.17499	0.132782
1251	Al1_v1_00183	9.15523e-19	6.89679e-18	1.58125	0.178774
1252	Al1_v1_00859	9.39289e-19	7.07018e-18	-4.1381	0.467999
1253	Al1_v1_08308	9.57732e-19	7.20325e-18	2.08284	0.235617
1254	Al1_v1_10024	1.12422e-18	8.44869e-18	-1.68304	0.190778
1255	Al1_v1_04710	1.21847e-18	9.14965e-18	-1.84046	0.208835
1256	Al1_v1_07343	1.22635e-18	9.20152e-18	-1.39745	0.15858
1257	Al1_v1_09629	1.33869e-18	1.00364e-17	1.26381	0.143575
1258	Al1_v1_10793	1.35895e-18	1.01803e-17	3.36265	0.382086
1259	Al1_v1_03349	1.37054e-18	1.02589e-17	1.96319	0.223095
1260	Al1_v1_04984	1.41023e-18	1.05393e-17	1.26378	0.143667
1261	Al1_v1_08710	1.40946e-18	1.05393e-17	3.5846	0.407495
1262	Al1_v1_06549	1.44392e-18	1.07825e-17	-1.46106	0.166143
1263	Al1_v1_09000	1.50884e-18	1.12584e-17	4.06351	0.46234
1264	Al1_v1_03811	1.51818e-18	1.13191e-17	2.0903	0.23785
1265	Al1_v1_06275	1.52939e-18	1.13937e-17	1.32842	0.151171
1266	Al1_v1_01881	1.53396e-18	1.14187e-17	1.91459	0.217885
1267	Al1_v1_05222	1.56966e-18	1.16752e-17	-1.23706	0.140822
1268	Al1_v1_05398	1.6439e-18	1.22178e-17	-2.6748	0.304669
1269	Al1_v1_01548	1.71069e-18	1.27041e-17	-1.30724	0.148975
1270	Al1_v1_01887	1.74077e-18	1.29174e-17	-1.12407	0.12813
1271	Al1_v1_03698	1.78847e-18	1.32608e-17	-1.76716	0.201504
1272	Al1_v1_10748	1.81391e-18	1.34389e-17	3.84171	0.438137
1273	Al1_v1_11316	1.84418e-18	1.36524e-17	-1.24381	0.141883
1274	Al1_v1_06845	1.91832e-18	1.41902e-17	1.42018	0.162084
1275	Al1_v1_13205	1.98099e-18	1.46423e-17	-1.44704	0.165218
1276	Al1_v1_04955	2.09258e-18	1.54438e-17	1.05776	0.120857
1277	Al1_v1_12873	2.09271e-18	1.54438e-17	3.33959	0.381573
1278	Al1_v1_05766	2.10314e-18	1.55086e-17	-1.58292	0.180872
1279	Al1_v1_00701	2.1221e-18	1.56362e-17	-1.08657	0.12417
1280	Al1_v1_03689	2.12962e-18	1.56793e-17	1.13012	0.129153
1281	Al1_v1_05218	2.14585e-18	1.57865e-17	3.39869	0.388451
1282	Al1_v1_06505	2.16107e-18	1.5886e-17	-1.17054	0.133798
1283	Al1_v1_13375	2.26802e-18	1.66593e-17	-2.12363	0.242892
1284	Al1_v1_09818	2.27586e-18	1.67038e-17	-1.72582	0.1974
1285	Al1_v1_00038	2.28107e-18	1.6729e-17	-3.82123	0.43709
1286	Al1_v1_12252	2.43879e-18	1.78718e-17	-3.64683	0.417501
1287	Al1_v1_12687	2.54199e-18	1.86136e-17	3.36726	0.385702
1288	Al1_v1_00987	2.57074e-18	1.88095e-17	-1.05751	0.12115
1289	Al1_v1_03009	2.65157e-18	1.93858e-17	1.72262	0.197425
1290	Al1_v1_07481	2.65788e-18	1.94169e-17	-4.20758	0.482235
1291	Al1_v1_10500	2.67596e-18	1.95339e-17	1.25224	0.143533
1292	Al1_v1_11468	2.68851e-18	1.96103e-17	-2.93685	0.336645
1293	Al1_v1_10334	3.01561e-18	2.19792e-17	-1.52452	0.175013
1294	Al1_v1_00248	3.06292e-18	2.23068e-17	-4.09811	0.470554
1295	Al1_v1_08953	3.12712e-18	2.27567e-17	1.56081	0.179264
1296	Al1_v1_10597	3.23789e-18	2.35447e-17	2.06956	0.237804
1297	Al1_v1_07513	3.29611e-18	2.39495e-17	3.82179	0.439246
1298	Al1_v1_04013	3.3408e-18	2.42556e-17	2.05925	0.236715
1299	Al1_v1_04940	3.34651e-18	2.42783e-17	1.05035	0.120743
1300	Al1_v1_10026	3.49602e-18	2.53435e-17	1.47335	0.169466
1301	Al1_v1_01789	3.53632e-18	2.56159e-17	1.78562	0.205413
1302	Al1_v1_05898	3.58e-18	2.59124e-17	3.29562	0.379182
1303	Al1_v1_00881	3.86096e-18	2.79245e-17	-5.4445	0.627043
1304	Al1_v1_01936	3.89225e-18	2.81292e-17	2.62629	0.302502
1305	Al1_v1_11535	3.90401e-18	2.81927e-17	2.92808	0.337275
1306	Al1_v1_05874	4.20472e-18	3.03409e-17	1.07223	0.123627
1307	Al1_v1_11738	4.28331e-18	3.08844e-17	-1.39854	0.161289
1308	Al1_v1_01067	5.01014e-18	3.60976e-17	1.34316	0.155222
1309	Al1_v1_01124	5.19084e-18	3.73709e-17	-2.17132	0.251046
1310	Al1_v1_08329	5.95887e-18	4.28675e-17	-2.49787	0.289328
1311	Al1_v1_06707	6.13988e-18	4.41359e-17	-1.10617	0.128179
1312	Al1_v1_01775	6.25962e-18	4.49624e-17	-1.36674	0.158413
1313	Al1_v1_04742	6.79944e-18	4.88027e-17	1.04709	0.121497
1314	Al1_v1_05647	7.27637e-18	5.21861e-17	-1.68303	0.195463
1315	Al1_v1_05468	7.31807e-18	5.24453e-17	-1.2851	0.14926
1316	Al1_v1_09203	7.54854e-18	5.40558e-17	-1.52267	0.176926
1317	Al1_v1_12602	7.80026e-18	5.5816e-17	1.92651	0.223947
1318	Al1_v1_08519	8.13356e-18	5.81568e-17	-3.32772	0.387048
1319	Al1_v1_03170	8.43939e-18	6.02978e-17	3.62764	0.42214
1320	Al1_v1_00386	8.48373e-18	6.05507e-17	-1.45804	0.16968
1321	Al1_v1_08313	8.48764e-18	6.05507e-17	3.47753	0.404703
1322	Al1_v1_11050	8.651e-18	6.16694e-17	3.91953	0.456257
1323	Al1_v1_05366	9.32582e-18	6.64298e-17	-1.35368	0.157735
1324	Al1_v1_05795	9.52849e-18	6.78221e-17	-1.11839	0.130356
1325	Al1_v1_08854	9.85319e-18	7.00804e-17	1.16208	0.13551
1326	Al1_v1_00144	9.89761e-18	7.03432e-17	-3.58259	0.417788
1327	Al1_v1_09354	9.96737e-18	7.07856e-17	1.74438	0.203443
1328	Al1_v1_07807	1.00078e-17	7.10192e-17	1.18955	0.138741
1329	Al1_v1_13240	1.03587e-17	7.34541e-17	3.30156	0.385251
1330	Al1_v1_13288	1.05209e-17	7.45483e-17	-1.63857	0.191241
1331	Al1_v1_13146	1.08829e-17	7.70554e-17	1.47672	0.17243
1332	Al1_v1_11296	1.10323e-17	7.80547e-17	2.73009	0.318838
1333	Al1_v1_11496	1.10725e-17	7.82802e-17	-1.19563	0.13964
1334	Al1_v1_01463	1.11066e-17	7.84619e-17	3.56329	0.416182
1335	Al1_v1_12272	1.12047e-17	7.90959e-17	-1.27274	0.14867
1336	Al1_v1_00770	1.1391e-17	8.03509e-17	-3.29148	0.384566
1337	Al1_v1_04150	1.15649e-17	8.15165e-17	1.20313	0.140599
1338	Al1_v1_11278	1.17279e-17	8.2604e-17	2.88933	0.337713
1339	Al1_v1_08302	1.22812e-17	8.64363e-17	3.29421	0.385277
1340	Al1_v1_00043	1.24189e-17	8.734e-17	3.29673	0.385629
1341	Al1_v1_05196	1.26222e-17	8.87037e-17	-2.32984	0.272588
1342	Al1_v1_08755	1.29436e-17	9.08946e-17	-1.41489	0.165597
1343	Al1_v1_06416	1.3418e-17	9.41555e-17	1.50168	0.17584
1344	Al1_v1_13189	1.46055e-17	1.02413e-16	-2.47686	0.290362
1345	Al1_v1_13320	1.49487e-17	1.04741e-16	3.29732	0.386666
1346	Al1_v1_01678	1.53246e-17	1.07295e-16	-2.04941	0.240409
1347	Al1_v1_08530	1.54664e-17	1.08207e-16	1.12022	0.131426
1348	Al1_v1_01328	1.601e-17	1.11927e-16	1.45438	0.17071
1349	Al1_v1_00597	1.65964e-17	1.15941e-16	-3.57986	0.420397
1350	Al1_v1_10075	1.67378e-17	1.16842e-16	2.64265	0.310373
1351	Al1_v1_13209	1.82044e-17	1.26986e-16	1.15806	0.136166
1352	Al1_v1_08122	1.84135e-17	1.2835e-16	-1.83787	0.216133
1353	Al1_v1_13422	1.86579e-17	1.29957e-16	1.56886	0.184532
1354	Al1_v1_00694	1.8766e-17	1.30613e-16	-2.21041	0.260012
1355	Al1_v1_06467	1.87846e-17	1.30646e-16	3.53423	0.41574
1356	Al1_v1_02783	1.94661e-17	1.35287e-16	-1.03123	0.121364
1357	Al1_v1_02720	2.08607e-17	1.44872e-16	1.49347	0.175932
1358	Al1_v1_01186	2.13521e-17	1.48175e-16	1.24493	0.1467
1359	Al1_v1_11694	2.24769e-17	1.55866e-16	-1.02793	0.121215
1360	Al1_v1_12544	2.29472e-17	1.59011e-16	1.05571	0.124526
1361	Al1_v1_12612	2.30008e-17	1.59265e-16	1.0399	0.122666
1362	Al1_v1_03884	2.3018e-17	1.59267e-16	-1.97311	0.232748
1363	Al1_v1_06210	2.39553e-17	1.6563e-16	1.9693	0.232426
1364	Al1_v1_04498	2.62529e-17	1.81383e-16	-1.20382	0.14226
1365	Al1_v1_02537	2.63704e-17	1.82062e-16	-2.09167	0.247195
1366	Al1_v1_06706	2.75186e-17	1.8985e-16	1.23441	0.14597
1367	Al1_v1_01742	2.78521e-17	1.9201e-16	1.37547	0.162677
1368	Al1_v1_12474	2.86057e-17	1.97061e-16	-1.30989	0.154978
1369	Al1_v1_04404	2.87297e-17	1.97771e-16	2.0035	0.237056
1370	Al1_v1_01677	2.90237e-17	1.99649e-16	-1.11435	0.131869
1371	Al1_v1_10086	2.90567e-17	1.9973e-16	3.73185	0.441623
1372	Al1_v1_04203	3.03106e-17	2.08197e-16	-1.1705	0.138597
1373	Al1_v1_02381	3.36104e-17	2.30695e-16	2.16717	0.256979
1374	Al1_v1_09887	3.44305e-17	2.36152e-16	3.55	0.421092
1375	Al1_v1_01303	3.54596e-17	2.43034e-16	-3.33649	0.395928
1376	Al1_v1_03835	3.76431e-17	2.57812e-16	2.16781	0.257459
1377	Al1_v1_08209	3.88016e-17	2.65553e-16	3.49225	0.41493
1378	Al1_v1_02229	3.98858e-17	2.72775e-16	3.26617	0.388218
1379	Al1_v1_12438	4.00419e-17	2.73644e-16	3.51108	0.417351
1380	Al1_v1_05979	4.02107e-17	2.74598e-16	-1.0864	0.129144
1381	Al1_v1_03068	4.24938e-17	2.89777e-16	1.01453	0.120694
1382	Al1_v1_05106	4.24949e-17	2.89777e-16	-1.2997	0.15462
1383	Al1_v1_07616	4.26967e-17	2.90943e-16	-1.01723	0.121023
1384	Al1_v1_05269	4.32288e-17	2.94356e-16	1.05497	0.125535
1385	Al1_v1_01143	4.36248e-17	2.96838e-16	-3.24231	0.385864
1386	Al1_v1_01697	4.69715e-17	3.19379e-16	1.22299	0.145698
1387	Al1_v1_10231	5.01428e-17	3.40696e-16	3.44682	0.411003
1388	Al1_v1_10655	5.01905e-17	3.40775e-16	3.20533	0.382213
1389	Al1_v1_09086	5.47723e-17	3.71616e-16	1.14681	0.136917
1390	Al1_v1_06332	5.79943e-17	3.93193e-16	1.06499	0.127251
1391	Al1_v1_07939	6.47171e-17	4.38457e-16	-1.03334	0.12366
1392	Al1_v1_11923	6.95368e-17	4.70772e-16	4.17197	0.499767
1393	Al1_v1_04943	7.54505e-17	5.10442e-16	-1.00873	0.120977
1394	Al1_v1_05902	7.89359e-17	5.33639e-16	-3.22962	0.387578
1395	Al1_v1_06421	8.16858e-17	5.51833e-16	2.18635	0.262505
1396	Al1_v1_09990	8.19273e-17	5.53068e-16	3.12674	0.37543
1397	Al1_v1_11590	8.20062e-17	5.53204e-16	1.03857	0.124703
1398	Al1_v1_10465	8.50709e-17	5.73468e-16	-3.61053	0.433751
1399	Al1_v1_01435	8.81772e-17	5.93983e-16	3.74562	0.450211
1400	Al1_v1_11648	9.03328e-17	6.08069e-16	2.21005	0.265732
1401	Al1_v1_02050	9.17872e-17	6.17418e-16	1.55539	0.187059
1402	Al1_v1_04615	9.4508e-17	6.35267e-16	-1.04878	0.126184
1403	Al1_v1_03802	9.51264e-17	6.38968e-16	3.24085	0.389961
1404	Al1_v1_08705	9.59019e-17	6.43718e-16	-2.54503	0.30627
1405	Al1_v1_03192	1.00442e-16	6.73711e-16	-3.90444	0.470173
1406	Al1_v1_04762	1.0144e-16	6.79921e-16	3.03391	0.365396
1407	Al1_v1_06281	1.021e-16	6.83857e-16	1.00304	0.120814
1408	Al1_v1_03407	1.03237e-16	6.90987e-16	1.29961	0.15656
1409	Al1_v1_02896	1.09794e-16	7.34351e-16	3.43231	0.413847
1410	Al1_v1_06075	1.15566e-16	7.72408e-16	1.06182	0.128122
1411	Al1_v1_08292	1.16557e-16	7.7848e-16	3.81911	0.460879
1412	Al1_v1_11921	1.20695e-16	8.05547e-16	1.86249	0.224873
1413	Al1_v1_09737	1.34319e-16	8.95206e-16	-1.83119	0.221434
1414	Al1_v1_10356	1.34307e-16	8.95206e-16	1.73552	0.209865
1415	Al1_v1_05089	1.40696e-16	9.37046e-16	-1.31734	0.159404
1416	Al1_v1_12260	1.4716e-16	9.79405e-16	1.01153	0.122479
1417	Al1_v1_10067	1.47855e-16	9.83333e-16	-1.04245	0.126231
1418	Al1_v1_01942	1.50337e-16	9.99134e-16	-1.00223	0.121391
1419	Al1_v1_01437	1.5049e-16	9.9945e-16	-3.60499	0.436645
1420	Al1_v1_10517	1.61883e-16	1.07436e-15	3.69303	0.447781
1421	Al1_v1_08846	1.75396e-16	1.16282e-15	3.21987	0.390865
1422	Al1_v1_11949	1.7546e-16	1.16282e-15	-1.11608	0.135483
1423	Al1_v1_11276	1.76587e-16	1.16947e-15	1.5667	0.190203
1424	Al1_v1_06876	1.79311e-16	1.18668e-15	-1.59286	0.193421
1425	Al1_v1_04065	1.99179e-16	1.31724e-15	-2.3186	0.281979
1426	Al1_v1_08936	2.0646e-16	1.36443e-15	2.24408	0.27306
1427	Al1_v1_03063	2.06768e-16	1.36551e-15	1.47078	0.178969
1428	Al1_v1_05512	2.12203e-16	1.40042e-15	-2.90223	0.353285
1429	Al1_v1_07197	2.1312e-16	1.40549e-15	-1.3104	0.159523
1430	Al1_v1_02678	2.13468e-16	1.4068e-15	-1.02053	0.124238
1431	Al1_v1_00508	2.16794e-16	1.42772e-15	-1.05064	0.127933
1432	Al1_v1_11954	2.20237e-16	1.44938e-15	1.23744	0.150714
1433	Al1_v1_10447	2.21587e-16	1.45725e-15	-2.25778	0.275011
1434	Al1_v1_03943	2.225e-16	1.46223e-15	2.52498	0.307576
1435	Al1_v1_10439	2.22934e-16	1.46406e-15	0.994347	0.121128
1436	Al1_v1_02741	2.24726e-16	1.47481e-15	-1.03072	0.125574
1437	Al1_v1_06399	2.25289e-16	1.47747e-15	-1.16587	0.142044
1438	Al1_v1_05075	2.3799e-16	1.55968e-15	-0.993346	0.121122
1439	Al1_v1_04823	2.42997e-16	1.59138e-15	-2.39371	0.291962
1440	Al1_v1_00538	2.43508e-16	1.59362e-15	3.53665	0.43138
1441	Al1_v1_03258	2.54234e-16	1.66266e-15	2.35973	0.288009
1442	Al1_v1_12613	2.56595e-16	1.67694e-15	2.878	0.351312
1443	Al1_v1_06839	2.75915e-16	1.80196e-15	1.01765	0.124355
1444	Al1_v1_05320	2.79955e-16	1.82707e-15	1.85404	0.226609
1445	Al1_v1_09441	2.87681e-16	1.8762e-15	1.01702	0.124355
1446	Al1_v1_09410	2.92276e-16	1.90485e-15	5.66151	0.692415
1447	Al1_v1_03361	3.07056e-16	1.99979e-15	1.98513	0.242962
1448	Al1_v1_11900	3.08808e-16	2.00981e-15	0.989539	0.121121
1449	Al1_v1_02938	3.11907e-16	2.02718e-15	1.07544	0.131655
1450	Al1_v1_03359	3.11879e-16	2.02718e-15	1.87281	0.229268
1451	Al1_v1_03745	3.246e-16	2.10822e-15	-2.15292	0.263714
1452	Al1_v1_13372	3.2634e-16	2.11806e-15	-2.44171	0.299113
1453	Al1_v1_00158	3.29082e-16	2.13439e-15	4.85058	0.594276
1454	Al1_v1_08186	3.30735e-16	2.14364e-15	3.21261	0.393627
1455	Al1_v1_01682	3.52563e-16	2.28354e-15	-1.68121	0.206187
1456	Al1_v1_10134	3.58809e-16	2.3224e-15	-1.76653	0.216706
1457	Al1_v1_06241	3.69367e-16	2.38909e-15	-1.10395	0.135484
1458	Al1_v1_09285	3.708e-16	2.39672e-15	2.00985	0.246676
1459	Al1_v1_03998	3.79992e-16	2.45445e-15	1.51276	0.185734
1460	Al1_v1_11850	3.80385e-16	2.45531e-15	1.25563	0.154166
1461	Al1_v1_00848	3.9454e-16	2.54493e-15	-3.18417	0.391164
1462	Al1_v1_00473	4.0261e-16	2.59521e-15	-1.75007	0.215055
1463	Al1_v1_09465	4.10395e-16	2.64358e-15	1.0227	0.125709
1464	Al1_v1_05300	4.12255e-16	2.65375e-15	-1.00282	0.123273
1465	Al1_v1_11561	4.45184e-16	2.86377e-15	-1.35006	0.166149
1466	Al1_v1_12430	4.48432e-16	2.88269e-15	1.28775	0.158499
1467	Al1_v1_08055	4.56034e-16	2.92956e-15	-3.95465	0.486866
1468	Al1_v1_02142	4.56401e-16	2.92992e-15	3.59935	0.44313
1469	Al1_v1_06559	4.82894e-16	3.09788e-15	-1.84457	0.227283
1470	Al1_v1_05570	4.89439e-16	3.13774e-15	1.28367	0.158203
1471	Al1_v1_11497	5.00377e-16	3.20568e-15	3.31132	0.40823
1472	Al1_v1_05743	5.03246e-16	3.22187e-15	3.65911	0.451146
1473	Al1_v1_13199	5.0931e-16	3.25848e-15	2.50057	0.308361
1474	Al1_v1_10161	5.18207e-16	3.31315e-15	-1.04067	0.128365
1475	Al1_v1_01718	5.23226e-16	3.34297e-15	-1.65139	0.203725
1476	Al1_v1_12394	5.40034e-16	3.44802e-15	-1.02492	0.1265
1477	Al1_v1_08898	5.45537e-16	3.4808e-15	1.03814	0.128151
1478	Al1_v1_13187	5.48482e-16	3.49722e-15	-1.14358	0.141178
1479	Al1_v1_12230	5.49147e-16	3.4991e-15	-1.22563	0.15131
1480	Al1_v1_08632	5.77197e-16	3.67534e-15	0.993534	0.122749
1481	Al1_v1_10155	5.79734e-16	3.689e-15	-1.42736	0.176359
1482	Al1_v1_05977	5.87405e-16	3.73529e-15	-0.98241	0.121407
1483	Al1_v1_09610	5.95892e-16	3.78671e-15	3.21634	0.397562
1484	Al1_v1_08061	5.98328e-16	3.79963e-15	1.01593	0.125584
1485	Al1_v1_10089	6.03785e-16	3.8317e-15	2.7627	0.341556
1486	Al1_v1_04056	6.31669e-16	4.00596e-15	-0.978845	0.121098
1487	Al1_v1_06244	6.3469e-16	4.0224e-15	1.10626	0.136871
1488	Al1_v1_09845	6.5639e-16	4.15713e-15	1.05993	0.131206
1489	Al1_v1_10035	6.57177e-16	4.15933e-15	1.16534	0.144257
1490	Al1_v1_03335	6.69935e-16	4.23723e-15	-1.1629	0.143997
1491	Al1_v1_13003	6.86115e-16	4.33665e-15	-1.0371	0.128466
1492	Al1_v1_10992	6.97677e-16	4.40677e-15	-1.97997	0.245321
1493	Al1_v1_07948	7.01673e-16	4.42904e-15	1.02401	0.126887
1494	Al1_v1_08372	7.14878e-16	4.50938e-15	3.37103	0.417829
1495	Al1_v1_11088	7.27419e-16	4.58542e-15	-2.20801	0.273749
1496	Al1_v1_13343	7.33568e-16	4.62109e-15	1.00045	0.124052
1497	Al1_v1_04021	7.35033e-16	4.62722e-15	3.19526	0.39621
1498	Al1_v1_09397	7.38409e-16	4.64537e-15	-1.41127	0.175009
1499	Al1_v1_00916	7.94753e-16	4.9965e-15	-2.47146	0.306823
1500	Al1_v1_07388	8.13893e-16	5.11342e-15	3.37664	0.419349
1501	Al1_v1_07236	8.35368e-16	5.24484e-15	2.4432	0.303545
1502	Al1_v1_08444	8.60119e-16	5.39665e-15	1.8234	0.226641
1503	Al1_v1_07787	8.76568e-16	5.49619e-15	4.29263	0.53371
1504	Al1_v1_10592	9.00004e-16	5.63939e-15	1.06998	0.133086
1505	Al1_v1_12525	9.08983e-16	5.69186e-15	1.05226	0.130902
1506	Al1_v1_08598	9.15792e-16	5.7307e-15	-1.43568	0.17862
1507	Al1_v1_09732	9.32198e-16	5.82949e-15	1.88029	0.233999
1508	Al1_v1_00764	9.47705e-16	5.92253e-15	-1.13451	0.141224
1509	Al1_v1_09725	9.61754e-16	6.00634e-15	3.26039	0.405943
1510	Al1_v1_02170	9.89974e-16	6.17849e-15	-3.14995	0.392366
1511	Al1_v1_01344	9.95534e-16	6.20907e-15	-5.05205	0.629351
1512	Al1_v1_12753	1.04163e-15	6.49227e-15	-2.61638	0.326157
1513	Al1_v1_04892	1.07106e-15	6.67132e-15	4.59063	0.57251
1514	Al1_v1_03084	1.07731e-15	6.70579e-15	1.33891	0.166993
1515	Al1_v1_08832	1.08319e-15	6.73791e-15	1.30696	0.163023
1516	Al1_v1_10189	1.11974e-15	6.96072e-15	1.40882	0.175818
1517	Al1_v1_08412	1.12876e-15	7.01216e-15	2.44945	0.305724
1518	Al1_v1_10552	1.15861e-15	7.19285e-15	4.1893	0.52309
1519	Al1_v1_13101	1.16113e-15	7.20376e-15	-1.25329	0.156495
1520	Al1_v1_05179	1.16718e-15	7.23649e-15	-1.81351	0.226466
1521	Al1_v1_06552	1.22648e-15	7.59916e-15	-1.01978	0.127444
1522	Al1_v1_00025	1.23958e-15	7.67531e-15	-1.71354	0.214181
1523	Al1_v1_11995	1.29223e-15	7.99606e-15	1.33469	0.166933
1524	Al1_v1_03376	1.3032e-15	8.05862e-15	-4.53636	0.56745
1525	Al1_v1_08870	1.42879e-15	8.82944e-15	1.01506	0.127154
1526	Al1_v1_05359	1.55006e-15	9.57261e-15	-1.8154	0.227697
1527	Al1_v1_10498	1.60361e-15	9.89679e-15	1.25692	0.157732
1528	Al1_v1_07068	1.65212e-15	1.01895e-14	-0.969627	0.121736
1529	Al1_v1_00552	1.67973e-15	1.0353e-14	-1.65586	0.207945
1530	Al1_v1_08196	1.7001e-15	1.04717e-14	1.16496	0.146325
1531	Al1_v1_12615	1.72651e-15	1.06275e-14	3.36261	0.422462
1532	Al1_v1_04508	1.756e-15	1.08019e-14	-3.13827	0.39438
1533	Al1_v1_00777	1.76881e-15	1.08736e-14	3.15479	0.396502
1534	Al1_v1_08877	1.78705e-15	1.09786e-14	-2.03794	0.256174
1535	Al1_v1_07117	1.8024e-15	1.10657e-14	-0.976409	0.122753
1536	Al1_v1_04208	1.81741e-15	1.11506e-14	-3.03051	0.381043
1537	Al1_v1_11679	1.82325e-15	1.11791e-14	1.62876	0.204803
1538	Al1_v1_09702	1.8329e-15	1.1231e-14	-1.17293	0.147498
1539	Al1_v1_10903	1.85055e-15	1.13317e-14	3.74171	0.470598
1540	Al1_v1_00842	1.8668e-15	1.14239e-14	1.46043	0.183705
1541	Al1_v1_07602	1.9001e-15	1.16201e-14	3.23164	0.406614
1542	Al1_v1_06635	1.94003e-15	1.18566e-14	0.959397	0.120753
1543	Al1_v1_10712	2.02135e-15	1.23456e-14	1.33137	0.167678
1544	Al1_v1_12440	2.1276e-15	1.29861e-14	3.17785	0.400552
1545	Al1_v1_07654	2.17304e-15	1.32549e-14	3.16849	0.399504
1546	Al1_v1_07795	2.18828e-15	1.33392e-14	1.9031	0.239982
1547	Al1_v1_05999	2.24788e-15	1.36936e-14	1.07751	0.135932
1548	Al1_v1_01010	2.32489e-15	1.41536e-14	-1.06152	0.133985
1549	Al1_v1_05688	2.38421e-15	1.45054e-14	-0.971408	0.12266
1550	Al1_v1_11967	2.53382e-15	1.54056e-14	-0.999063	0.126273
1551	Al1_v1_01008	2.71487e-15	1.64958e-14	-1.35591	0.171562
1552	Al1_v1_12242	2.75603e-15	1.6735e-14	2.1289	0.269431
1553	Al1_v1_09505	2.81165e-15	1.70618e-14	1.83985	0.232922
1554	Al1_v1_08924	2.8988e-15	1.75793e-14	1.61048	0.203983
1555	Al1_v1_00352	2.91991e-15	1.7696e-14	-4.34068	0.549851
1556	Al1_v1_07330	2.92458e-15	1.77129e-14	3.23704	0.410059
1557	Al1_v1_03997	3.06391e-15	1.85448e-14	-3.47974	0.441128
1558	Al1_v1_03270	3.19711e-15	1.93386e-14	-3.75286	0.476072
1559	Al1_v1_00628	3.27578e-15	1.98018e-14	3.14574	0.39921
1560	Al1_v1_01705	3.29822e-15	1.99246e-14	1.36477	0.173214
1561	Al1_v1_04888	3.45221e-15	2.08415e-14	1.48334	0.1884
1562	Al1_v1_10444	3.53347e-15	2.13185e-14	2.79898	0.355631
1563	Al1_v1_12469	3.60362e-15	2.17278e-14	0.948046	0.120494
1564	Al1_v1_13211	3.66727e-15	2.20974e-14	-1.60336	0.203839
1565	Al1_v1_08975	3.68119e-15	2.21671e-14	-1.39142	0.176906
1566	Al1_v1_12830	3.71276e-15	2.23429e-14	1.2713	0.161656
1567	Al1_v1_12409	3.75023e-15	2.2554e-14	-1.8266	0.232303
1568	Al1_v1_01944	3.84384e-15	2.31022e-14	1.43168	0.182149
1569	Al1_v1_05065	3.91608e-15	2.35215e-14	-1.10814	0.141028
1570	Al1_v1_08986	4.38323e-15	2.63105e-14	-1.99995	0.254983
1571	Al1_v1_08629	4.41514e-15	2.64852e-14	-0.949315	0.121047
1572	Al1_v1_09930	4.44667e-15	2.66574e-14	-0.997837	0.127248
1573	Al1_v1_04563	4.50074e-15	2.69644e-14	4.50613	0.574752
1574	Al1_v1_04562	4.62528e-15	2.76929e-14	4.94422	0.630905
1575	Al1_v1_08840	4.71154e-15	2.81915e-14	-0.962992	0.122919
1576	Al1_v1_08284	4.75166e-15	2.84135e-14	3.5821	0.457291
1577	Al1_v1_05189	4.81571e-15	2.87782e-14	2.90324	0.370707
1578	Al1_v1_13310	5.00435e-15	2.98865e-14	3.39425	0.43367
1579	Al1_v1_09420	5.02828e-15	3.00105e-14	-1.28692	0.164437
1580	Al1_v1_01820	5.18119e-15	3.09035e-14	-1.523	0.194696
1581	Al1_v1_05432	5.20351e-15	3.1017e-14	1.64375	0.210148
1582	Al1_v1_12761	5.22263e-15	3.11113e-14	1.00536	0.128539
1583	Al1_v1_01236	5.24118e-15	3.12021e-14	3.29573	0.421396
1584	Al1_v1_12476	5.28122e-15	3.14206e-14	1.10277	0.141018
1585	Al1_v1_03214	5.48457e-15	3.26098e-14	-1.24628	0.159467
1586	Al1_v1_10838	5.54683e-15	3.29592e-14	1.26603	0.162024
1587	Al1_v1_09686	5.72394e-15	3.39902e-14	1.09628	0.140371
1588	Al1_v1_05154	5.73599e-15	3.40403e-14	1.25477	0.16067
1589	Al1_v1_11930	5.77007e-15	3.4221e-14	0.939113	0.120262
1590	Al1_v1_00585	5.85692e-15	3.47142e-14	1.13653	0.145579
1591	Al1_v1_03837	5.94779e-15	3.52306e-14	0.939467	0.120367
1592	Al1_v1_12643	6.01332e-15	3.55964e-14	-3.465	0.444022
1593	Al1_v1_01096	6.13396e-15	3.62707e-14	-3.43516	0.44034
1594	Al1_v1_07611	6.13492e-15	3.62707e-14	2.47416	0.317154
1595	Al1_v1_11176	6.17121e-15	3.64624e-14	3.06114	0.392433
1596	Al1_v1_05447	6.5844e-15	3.88793e-14	3.47865	0.446427
1597	Al1_v1_00236	6.61608e-15	3.90175e-14	3.52381	0.452257
1598	Al1_v1_03027	6.61389e-15	3.90175e-14	1.12274	0.144096
1599	Al1_v1_00767	6.64314e-15	3.91526e-14	1.78455	0.22905
1600	Al1_v1_00165	6.69999e-15	3.94629e-14	1.90832	0.24497
1601	Al1_v1_06756	6.91722e-15	4.0717e-14	-1.0959	0.140753
1602	Al1_v1_03897	6.98811e-15	4.11086e-14	-1.5369	0.197426
1603	Al1_v1_03457	7.07042e-15	4.15668e-14	-3.82934	0.491999
1604	Al1_v1_07174	7.09399e-15	4.16666e-14	-1.8979	0.243858
1605	Al1_v1_12039	7.09623e-15	4.16666e-14	1.01724	0.130704
1606	Al1_v1_05517	7.1041e-15	4.16868e-14	-0.93947	0.120714
1607	Al1_v1_11409	7.13977e-15	4.18701e-14	1.56088	0.200576
1608	Al1_v1_07858	7.19764e-15	4.21832e-14	0.961038	0.123511
1609	Al1_v1_02486	7.4508e-15	4.36397e-14	1.80771	0.232455
1610	Al1_v1_02601	7.53052e-15	4.40793e-14	-1.41872	0.182466
1611	Al1_v1_04701	7.88634e-15	4.61334e-14	1.70349	0.219257
1612	Al1_v1_03093	8.09445e-15	4.73214e-14	-1.34669	0.173406
1613	Al1_v1_03532	8.1034e-15	4.73443e-14	3.67628	0.473384
1614	Al1_v1_01568	8.34159e-15	4.87058e-14	3.67536	0.47349
1615	Al1_v1_07305	8.50821e-15	4.96479e-14	-1.10537	0.142448
1616	Al1_v1_00757	8.53341e-15	4.97642e-14	3.16394	0.407756
1617	Al1_v1_07059	8.7079e-15	5.07503e-14	1.84137	0.237387
1618	Al1_v1_07222	8.9206e-15	5.19578e-14	-2.22527	0.286992
1619	Al1_v1_13033	8.98096e-15	5.22771e-14	2.73812	0.353174
1620	Al1_v1_00641	9.00057e-15	5.23589e-14	4.54454	0.586193
1621	Al1_v1_06669	9.11856e-15	5.30125e-14	-1.05185	0.135705
1622	Al1_v1_03954	9.50476e-15	5.52237e-14	-1.42673	0.184196
1623	Al1_v1_11572	9.77037e-15	5.6732e-14	1.34418	0.173618
1624	Al1_v1_01894	1.01871e-14	5.91155e-14	-0.967871	0.125098
1625	Al1_v1_01946	1.02311e-14	5.93342e-14	3.42517	0.442737
1626	Al1_v1_02342	1.08397e-14	6.28251e-14	-3.06986	0.397187
1627	Al1_v1_08669	1.09245e-14	6.32774e-14	0.954153	0.123467
1628	Al1_v1_09171	1.15889e-14	6.70844e-14	1.25113	0.162053
1629	Al1_v1_12124	1.1842e-14	6.85075e-14	-3.06986	0.397767
1630	Al1_v1_01139	1.19955e-14	6.9353e-14	1.02557	0.132913
1631	Al1_v1_04605	1.23013e-14	7.10773e-14	-1.07331	0.139158
1632	Al1_v1_00733	1.2902e-14	7.45025e-14	3.67976	0.47747
1633	Al1_v1_09227	1.34754e-14	7.77664e-14	-1.08613	0.141033
1634	Al1_v1_10576	1.37286e-14	7.91787e-14	-1.58853	0.206333
1635	Al1_v1_06023	1.37546e-14	7.92801e-14	-1.72634	0.22424
1636	Al1_v1_07111	1.37916e-14	7.94451e-14	3.83786	0.498535
1637	Al1_v1_12220	1.40703e-14	8.10007e-14	1.13122	0.146993
1638	Al1_v1_11513	1.435e-14	8.25605e-14	-1.08944	0.141611
1639	Al1_v1_05306	1.45216e-14	8.34972e-14	1.42065	0.184699
1640	Al1_v1_10684	1.45363e-14	8.35305e-14	4.49231	0.584058
1641	Al1_v1_12324	1.46996e-14	8.44174e-14	3.07312	0.39962
1642	Al1_v1_03652	1.48983e-14	8.55067e-14	4.94202	0.642789
1643	Al1_v1_05744	1.5147e-14	8.68811e-14	1.46271	0.190301
1644	Al1_v1_11809	1.52121e-14	8.72013e-14	-1.18613	0.154329
1645	Al1_v1_13085	1.58472e-14	9.07869e-14	3.61088	0.470136
1646	Al1_v1_09445	1.63698e-14	9.37235e-14	4.07882	0.531349
1647	Al1_v1_01819	1.64062e-14	9.38752e-14	-1.9109	0.248943
1648	Al1_v1_05093	1.64553e-14	9.40989e-14	-0.958913	0.124929
1649	Al1_v1_12597	1.70938e-14	9.76907e-14	-1.86514	0.243148
1650	Al1_v1_00726	1.74e-14	9.93806e-14	3.10181	0.404487
1651	Al1_v1_06161	1.74818e-14	9.97872e-14	-0.928617	0.121104
1652	Al1_v1_00838	1.77783e-14	1.01418e-13	-1.35811	0.177166
1653	Al1_v1_11467	1.79991e-14	1.02615e-13	2.82615	0.368749
1654	Al1_v1_05416	1.82299e-14	1.03869e-13	-0.94957	0.123924
1655	Al1_v1_02740	1.83097e-14	1.0426e-13	1.08942	0.142185
1656	Al1_v1_10770	1.89261e-14	1.07705e-13	3.30432	0.431502
1657	Al1_v1_02455	1.95443e-14	1.11156e-13	0.95274	0.124483
1658	Al1_v1_05271	1.97035e-14	1.11994e-13	4.27846	0.55909
1659	Al1_v1_06610	1.98148e-14	1.12558e-13	1.85937	0.242997
1660	Al1_v1_12457	2.01324e-14	1.14294e-13	1.61986	0.211753
1661	Al1_v1_11916	2.06636e-14	1.17239e-13	1.96433	0.256895
1662	Al1_v1_06628	2.09422e-14	1.18748e-13	3.13902	0.410614
1663	Al1_v1_08770	2.09761e-14	1.18869e-13	-1.47977	0.193573
1664	Al1_v1_01730	2.1243e-14	1.20309e-13	-1.11215	0.145515
1665	Al1_v1_03431	2.15616e-14	1.2204e-13	3.64863	0.47751
1666	Al1_v1_08606	2.25877e-14	1.27771e-13	-1.29463	0.169566
1667	Al1_v1_03002	2.26363e-14	1.27969e-13	0.936449	0.122657
1668	Al1_v1_13331	2.27412e-14	1.28485e-13	1.17751	0.154243
1669	Al1_v1_08323	2.38068e-14	1.34345e-13	1.83887	0.241063
1670	Al1_v1_08748	2.38068e-14	1.34345e-13	-3.74855	0.491407
1671	Al1_v1_01307	2.38544e-14	1.34533e-13	-4.33823	0.568729
1672	Al1_v1_10545	2.43648e-14	1.37329e-13	-1.51509	0.198695
1673	Al1_v1_08098	2.45239e-14	1.38143e-13	-1.11491	0.146231
1674	Al1_v1_11632	2.64371e-14	1.48831e-13	0.913359	0.119947
1675	Al1_v1_10311	2.70085e-14	1.51957e-13	1.03262	0.135658
1676	Al1_v1_06525	2.86964e-14	1.61358e-13	1.92752	0.253486
1677	Al1_v1_12425	2.88015e-14	1.61852e-13	2.55898	0.336549
1678	Al1_v1_11523	2.92246e-14	1.64131e-13	1.35592	0.17837
1679	Al1_v1_00269	3.0806e-14	1.7291e-13	-3.98849	0.525155
1680	Al1_v1_08298	3.14502e-14	1.76421e-13	3.47298	0.45744
1681	Al1_v1_02140	3.23234e-14	1.81211e-13	-1.11117	0.146424
1682	Al1_v1_08618	3.36694e-14	1.88645e-13	1.65589	0.218358
1683	Al1_v1_02080	3.501e-14	1.96039e-13	-1.08363	0.142991
1684	Al1_v1_06822	3.52451e-14	1.97239e-13	3.53633	0.466692
1685	Al1_v1_10101	3.55488e-14	1.9882e-13	1.01119	0.133467
1686	Al1_v1_01309	3.77859e-14	2.11206e-13	-3.39759	0.448919
1687	Al1_v1_04783	3.82402e-14	2.13619e-13	1.22314	0.161644
1688	Al1_v1_05198	4.03796e-14	2.25437e-13	1.07713	0.142482
1689	Al1_v1_13026	4.16746e-14	2.32529e-13	2.96327	0.392192
1690	Al1_v1_02562	4.1762e-14	2.32879e-13	3.43877	0.455142
1691	Al1_v1_04839	4.19187e-14	2.33614e-13	-3.56397	0.471743
1692	Al1_v1_12672	4.25133e-14	2.36788e-13	3.41203	0.451741
1693	Al1_v1_02926	4.32757e-14	2.40892e-13	1.17824	0.156043
1694	Al1_v1_09310	4.46202e-14	2.4823e-13	1.24046	0.16437
1695	Al1_v1_06901	4.49345e-14	2.49831e-13	-3.02501	0.400884
1696	Al1_v1_00739	4.51555e-14	2.50911e-13	-1.33898	0.177461
1697	Al1_v1_08732	4.59162e-14	2.54988e-13	2.95153	0.391292
1698	Al1_v1_02627	4.7481e-14	2.63522e-13	1.22235	0.162144
1699	Al1_v1_05674	4.79888e-14	2.66027e-13	-1.33613	0.177269
1700	Al1_v1_13381	4.79724e-14	2.66027e-13	-3.95263	0.524407
1701	Al1_v1_03421	4.88084e-14	2.70412e-13	3.5529	0.471516
1702	Al1_v1_03877	5.20677e-14	2.883e-13	1.14221	0.151755
1703	Al1_v1_00170	5.78349e-14	3.20045e-13	1.28041	0.170429
1704	Al1_v1_01628	5.87669e-14	3.25012e-13	-1.59567	0.21245
1705	Al1_v1_04910	6.2725e-14	3.46698e-13	0.911087	0.121442
1706	Al1_v1_00912	6.27729e-14	3.46759e-13	4.41541	0.588551
1707	Al1_v1_04582	6.28123e-14	3.46774e-13	3.40749	0.454206
1708	Al1_v1_05586	6.34679e-14	3.50188e-13	1.37899	0.183847
1709	Al1_v1_01925	6.36435e-14	3.50952e-13	-0.976869	0.130243
1710	Al1_v1_13296	6.37573e-14	3.51374e-13	0.996815	0.132907
1711	Al1_v1_09882	6.49823e-14	3.57916e-13	-1.57212	0.209683
1712	Al1_v1_11591	6.57938e-14	3.62174e-13	2.04584	0.272925
1713	Al1_v1_12312	6.5901e-14	3.62552e-13	-1.12083	0.149528
1714	Al1_v1_07442	6.83221e-14	3.75652e-13	1.34203	0.179151
1715	Al1_v1_00851	6.92933e-14	3.80769e-13	-1.24506	0.166247
1716	Al1_v1_03471	7.16462e-14	3.9347e-13	-2.92951	0.391393
1717	Al1_v1_06007	7.45016e-14	4.08913e-13	2.81772	0.376716
1718	Al1_v1_12990	7.75937e-14	4.25636e-13	-0.915373	0.122469
1719	Al1_v1_07526	7.80814e-14	4.28062e-13	4.75228	0.635883
1720	Al1_v1_04094	7.83465e-14	4.29266e-13	1.45945	0.195295
1721	Al1_v1_05343	7.85273e-14	4.30006e-13	2.68293	0.359028
1722	Al1_v1_10871	8.23392e-14	4.50618e-13	4.66668	0.625014
1723	Al1_v1_09412	9.07608e-14	4.96419e-13	3.21991	0.431988
1724	Al1_v1_04424	9.0894e-14	4.96859e-13	3.1841	0.427195
1725	Al1_v1_04299	9.16571e-14	5.0074e-13	3.35629	0.450363
1726	Al1_v1_03853	9.31328e-14	5.08507e-13	4.6888	0.629344
1727	Al1_v1_08526	9.47208e-14	5.16878e-13	-1.27025	0.170547
1728	Al1_v1_03659	9.73859e-14	5.31114e-13	-3.06301	0.411452
1729	Al1_v1_00691	9.78838e-14	5.3352e-13	-1.41331	0.189866
1730	Al1_v1_07032	9.97951e-14	5.43624e-13	-1.01952	0.137011
1731	Al1_v1_06347	1.03228e-13	5.61997e-13	1.13691	0.152878
1732	Al1_v1_05684	1.03795e-13	5.6476e-13	-0.973089	0.130862
1733	Al1_v1_06535	1.04319e-13	5.67282e-13	-2.11246	0.284112
1734	Al1_v1_08014	1.12436e-13	6.11073e-13	-2.09995	0.282806
1735	Al1_v1_13316	1.1322e-13	6.14976e-13	-1.25638	0.169221
1736	Al1_v1_07528	1.15386e-13	6.26384e-13	3.03677	0.409159
1737	Al1_v1_09324	1.17532e-13	6.37662e-13	0.893827	0.120469
1738	Al1_v1_12652	1.17645e-13	6.37911e-13	-1.08242	0.14589
1739	Al1_v1_03266	1.20721e-13	6.54214e-13	-0.938626	0.126568
1740	Al1_v1_06366	1.21548e-13	6.58315e-13	1.174	0.158326
1741	Al1_v1_09774	1.22185e-13	6.61382e-13	0.949428	0.128052
1742	Al1_v1_08878	1.22425e-13	6.62306e-13	-0.904662	0.122019
1743	Al1_v1_07973	1.26274e-13	6.82733e-13	1.46849	0.198177
1744	Al1_v1_05205	1.27881e-13	6.91028e-13	0.930648	0.125622
1745	Al1_v1_11493	1.2838e-13	6.93325e-13	2.28159	0.307997
1746	Al1_v1_11448	1.29278e-13	6.97777e-13	-1.04117	0.140568
1747	Al1_v1_01025	1.3575e-13	7.32286e-13	1.04726	0.141514
1748	Al1_v1_01187	1.36287e-13	7.34764e-13	1.51447	0.204661
1749	Al1_v1_04927	1.40287e-13	7.55896e-13	3.94528	0.53343
1750	Al1_v1_04779	1.40643e-13	7.57381e-13	3.52133	0.476131
1751	Al1_v1_11835	1.41264e-13	7.6029e-13	1.12304	0.151862
1752	Al1_v1_00411	1.44896e-13	7.79397e-13	-1.07553	0.145503
1753	Al1_v1_02996	1.52695e-13	8.20875e-13	1.19914	0.162379
1754	Al1_v1_12279	1.58584e-13	8.52052e-13	1.23254	0.167017
1755	Al1_v1_10230	1.6129e-13	8.66094e-13	3.15334	0.427427
1756	Al1_v1_01133	1.6735e-13	8.98126e-13	-1.4777	0.200432
1757	Al1_v1_07748	1.7059e-13	9.14992e-13	2.3994	0.325562
1758	Al1_v1_00672	1.74176e-13	9.33694e-13	-3.34682	0.454284
1759	Al1_v1_07424	1.7663e-13	9.46313e-13	-3.73914	0.507664
1760	Al1_v1_07695	1.88707e-13	1.01044e-12	0.928751	0.126248
1761	Al1_v1_13113	1.89924e-13	1.01638e-12	1.40304	0.190742
1762	Al1_v1_03696	1.92999e-13	1.03225e-12	3.00549	0.408712
1763	Al1_v1_01762	1.93328e-13	1.03342e-12	0.943123	0.128258
1764	Al1_v1_13178	1.95575e-13	1.04484e-12	-1.94865	0.265059
1765	Al1_v1_03277	1.9728e-13	1.05335e-12	1.9175	0.260862
1766	Al1_v1_06843	2.0036e-13	1.06919e-12	-2.07745	0.282702
1767	Al1_v1_08130	2.01979e-13	1.07722e-12	-0.993907	0.135272
1768	Al1_v1_08047	2.0577e-13	1.09682e-12	-2.95935	0.402907
1769	Al1_v1_08578	2.07469e-13	1.10525e-12	1.68445	0.229368
1770	Al1_v1_06808	2.15703e-13	1.14847e-12	0.898353	0.122413
1771	Al1_v1_09039	2.1984e-13	1.16983e-12	-0.892879	0.12171
1772	Al1_v1_09137	2.20245e-13	1.17133e-12	2.1789	0.297019
1773	Al1_v1_08476	2.21115e-13	1.17529e-12	-2.33975	0.318969
1774	Al1_v1_06474	2.21544e-13	1.1769e-12	-0.961406	0.131069
1775	Al1_v1_03999	2.27179e-13	1.20616e-12	3.29974	0.450062
1776	Al1_v1_08161	2.30468e-13	1.22293e-12	2.22258	0.303224
1777	Al1_v1_12377	2.31149e-13	1.22586e-12	1.1305	0.154241
1778	Al1_v1_13258	2.38758e-13	1.2655e-12	1.2378	0.168982
1779	Al1_v1_12502	2.48021e-13	1.31386e-12	1.96561	0.268527
1780	Al1_v1_04513	2.51242e-13	1.33017e-12	3.67304	0.501903
1781	Al1_v1_04574	2.53498e-13	1.34136e-12	2.05513	0.280869
1782	Al1_v1_06920	2.54863e-13	1.34783e-12	2.99031	0.408718
1783	Al1_v1_02175	2.57445e-13	1.36072e-12	1.13088	0.154598
1784	Al1_v1_07843	2.57913e-13	1.36243e-12	1.28724	0.17598
1785	Al1_v1_06629	2.68099e-13	1.41544e-12	0.936268	0.128089
1786	Al1_v1_08141	2.76469e-13	1.45881e-12	-0.963951	0.131951
1787	Al1_v1_02791	2.8886e-13	1.52335e-12	2.44172	0.334506
1788	Al1_v1_07872	2.98611e-13	1.57389e-12	3.01702	0.413573
1789	Al1_v1_11020	3.05639e-13	1.61003e-12	-1.97441	0.270768
1790	Al1_v1_01352	3.06939e-13	1.61597e-12	-2.39344	0.32826
1791	Al1_v1_03086	3.11239e-13	1.6377e-12	3.24827	0.445612
1792	Al1_v1_08041	3.13889e-13	1.65072e-12	-1.11025	0.152333
1793	Al1_v1_12820	3.15059e-13	1.65595e-12	3.52977	0.48434
1794	Al1_v1_10179	3.16629e-13	1.66327e-12	1.58832	0.217962
1795	Al1_v1_10599	3.27578e-13	1.71983e-12	1.02043	0.14012
1796	Al1_v1_13279	3.33635e-13	1.75066e-12	-1.03628	0.142345
1797	Al1_v1_09036	3.56863e-13	1.87149e-12	3.16015	0.434625
1798	Al1_v1_06620	3.64735e-13	1.91171e-12	1.80285	0.248052
1799	Al1_v1_09567	3.94401e-13	2.06606e-12	2.29143	0.315735
1800	Al1_v1_05139	4.05291e-13	2.12192e-12	0.884012	0.121869
1801	Al1_v1_09547	4.09306e-13	2.14175e-12	1.74148	0.240123
1802	Al1_v1_02668	4.11057e-13	2.14973e-12	3.32909	0.459066
1803	Al1_v1_07087	4.12176e-13	2.15438e-12	2.99256	0.412681
1804	Al1_v1_12405	4.24151e-13	2.21574e-12	1.80445	0.248972
1805	Al1_v1_03147	4.45899e-13	2.32806e-12	1.97011	0.272083
1806	Al1_v1_01606	4.5891e-13	2.39467e-12	-0.902272	0.124676
1807	Al1_v1_11242	4.59858e-13	2.39829e-12	-2.96069	0.409124
1808	Al1_v1_04579	4.6095e-13	2.40265e-12	3.17639	0.43895
1809	Al1_v1_01827	4.67143e-13	2.43359e-12	-1.25431	0.173379
1810	Al1_v1_03306	4.85499e-13	2.52782e-12	-0.912809	0.126265
1811	Al1_v1_08796	5.02971e-13	2.61734e-12	0.953198	0.13194
1812	Al1_v1_04479	5.05429e-13	2.62868e-12	1.33469	0.184763
1813	Al1_v1_10814	5.13283e-13	2.66805e-12	-4.73613	0.655817
1814	Al1_v1_02686	5.20435e-13	2.70374e-12	0.867952	0.120217
1815	Al1_v1_06208	5.22375e-13	2.71232e-12	0.90974	0.126014
1816	Al1_v1_09662	5.31305e-13	2.75565e-12	-0.978467	0.135577
1817	Al1_v1_10756	5.3126e-13	2.75565e-12	0.98668	0.136715
1818	Al1_v1_12157	5.3217e-13	2.75862e-12	-2.94158	0.4076
1819	Al1_v1_03233	5.34614e-13	2.76977e-12	-1.31968	0.182877
1820	Al1_v1_05378	5.40251e-13	2.79743e-12	-2.28393	0.316563
1821	Al1_v1_04052	5.42004e-13	2.80497e-12	2.19033	0.303608
1822	Al1_v1_07234	5.43506e-13	2.81119e-12	-1.49158	0.206764
1823	Al1_v1_06228	5.65853e-13	2.92518e-12	-1.36048	0.188733
1824	Al1_v1_09609	5.8141e-13	3.00395e-12	2.97675	0.413163
1825	Al1_v1_03031	5.84026e-13	3.01581e-12	1.26203	0.17518
1826	Al1_v1_10565	5.99503e-13	3.09404e-12	3.12213	0.433593
1827	Al1_v1_11452	6.25784e-13	3.22791e-12	-0.882448	0.122652
1828	Al1_v1_00440	6.34621e-13	3.2717e-12	-1.11367	0.15483
1829	Al1_v1_12869	6.57746e-13	3.38906e-12	3.75916	0.522981
1830	Al1_v1_05224	6.67876e-13	3.43938e-12	1.21138	0.168579
1831	Al1_v1_03420	6.79596e-13	3.49591e-12	0.971126	0.135189
1832	Al1_v1_04766	6.79234e-13	3.49591e-12	-1.34156	0.186754
1833	Al1_v1_05183	6.82596e-13	3.50943e-12	1.20341	0.167539
1834	Al1_v1_04575	6.91844e-13	3.55504e-12	3.10748	0.432734
1835	Al1_v1_09235	6.9964e-13	3.59314e-12	-1.43535	0.199923
1836	Al1_v1_04441	7.18401e-13	3.68748e-12	-1.2333	0.171868
1837	Al1_v1_02461	7.2157e-13	3.70173e-12	-1.20956	0.168573
1838	Al1_v1_05460	7.24101e-13	3.71269e-12	-1.26382	0.176147
1839	Al1_v1_07980	7.26517e-13	3.72306e-12	0.947034	0.132003
1840	Al1_v1_13339	7.2753e-13	3.72622e-12	2.84822	0.397011
1841	Al1_v1_06088	7.30016e-13	3.73692e-12	3.27398	0.456387
1842	Al1_v1_01766	7.59665e-13	3.88658e-12	0.950623	0.132616
1843	Al1_v1_10146	7.64396e-13	3.90867e-12	0.947977	0.132262
1844	Al1_v1_10234	7.66299e-13	3.91627e-12	4.05416	0.565666
1845	Al1_v1_12446	7.66826e-13	3.91684e-12	2.96976	0.414368
1846	Al1_v1_00942	7.72744e-13	3.94493e-12	3.25815	0.454675
1847	Al1_v1_05296	7.77746e-13	3.96832e-12	1.45526	0.203106
1848	Al1_v1_08356	7.88044e-13	4.01868e-12	-1.45358	0.202923
1849	Al1_v1_12095	7.9329e-13	4.04325e-12	1.80424	0.251907
1850	Al1_v1_01551	8.06536e-13	4.10854e-12	-3.38231	0.472388
1851	Al1_v1_09753	8.07748e-13	4.11249e-12	-1.16255	0.162371
1852	Al1_v1_11934	8.09313e-13	4.11823e-12	4.02358	0.561986
1853	Al1_v1_12407	8.16027e-13	4.15016e-12	-1.17925	0.164735
1854	Al1_v1_05208	8.26871e-13	4.20304e-12	-1.29337	0.180724
1855	Al1_v1_06919	8.28902e-13	4.21109e-12	3.09024	0.431822
1856	Al1_v1_00761	8.37181e-13	4.25086e-12	3.29942	0.46114
1857	Al1_v1_06972	8.57599e-13	4.35219e-12	-3.59429	0.502585
1858	Al1_v1_02692	8.59611e-13	4.36005e-12	2.72816	0.381491
1859	Al1_v1_09259	8.76799e-13	4.44484e-12	1.59797	0.223537
1860	Al1_v1_05079	8.78499e-13	4.45106e-12	3.1021	0.433962
1861	Al1_v1_05866	8.87745e-13	4.49549e-12	-1.15146	0.161113
1862	Al1_v1_01630	8.94838e-13	4.52898e-12	3.29844	0.461592
1863	Al1_v1_01021	9.0235e-13	4.56455e-12	-1.03992	0.145553
1864	Al1_v1_08449	9.06405e-13	4.5826e-12	-1.21861	0.170577
1865	Al1_v1_04413	9.08826e-13	4.59237e-12	2.94268	0.411929
1866	Al1_v1_08474	9.62119e-13	4.85906e-12	-1.65986	0.23261
1867	Al1_v1_09022	9.7281e-13	4.9078e-12	1.11693	0.156557
1868	Al1_v1_11470	9.72535e-13	4.9078e-12	2.97212	0.416593
1869	Al1_v1_08029	1.01365e-12	5.11108e-12	2.94886	0.413664
1870	Al1_v1_07086	1.01541e-12	5.11723e-12	3.48651	0.489101
1871	Al1_v1_05710	1.02459e-12	5.16074e-12	1.82991	0.256752
1872	Al1_v1_00814	1.03518e-12	5.21129e-12	1.49717	0.210107
1873	Al1_v1_08829	1.0839e-12	5.45364e-12	1.74931	0.24571
1874	Al1_v1_08624	1.10556e-12	5.55964e-12	1.48241	0.208301
1875	Al1_v1_02174	1.11221e-12	5.59011e-12	1.44716	0.203371
1876	Al1_v1_07031	1.11916e-12	5.62202e-12	-1.66314	0.233751
1877	Al1_v1_03905	1.12383e-12	5.64248e-12	-2.24681	0.31581
1878	Al1_v1_02674	1.15553e-12	5.79857e-12	0.87766	0.12343
1879	Al1_v1_04877	1.16372e-12	5.83655e-12	-1.25625	0.176697
1880	Al1_v1_01830	1.16604e-12	5.84507e-12	-0.951722	0.133869
1881	Al1_v1_08511	1.1767e-12	5.89538e-12	-1.19685	0.168379
1882	Al1_v1_04729	1.18565e-12	5.93706e-12	0.858181	0.120751
1883	Al1_v1_06216	1.19895e-12	6.00047e-12	-0.875753	0.12325
1884	Al1_v1_13097	1.20341e-12	6.0196e-12	-1.62185	0.228269
1885	Al1_v1_11427	1.21677e-12	6.08319e-12	1.0314	0.145197
1886	Al1_v1_11346	1.23249e-12	6.15852e-12	-0.913479	0.128629
1887	Al1_v1_11366	1.27253e-12	6.35523e-12	-2.0008	0.281911
1888	Al1_v1_01794	1.27372e-12	6.35783e-12	0.975763	0.137487
1889	Al1_v1_06758	1.28199e-12	6.39568e-12	-1.30164	0.183427
1890	Al1_v1_10373	1.2907e-12	6.43572e-12	-0.855132	0.120521
1891	Al1_v1_03429	1.30217e-12	6.48949e-12	0.885565	0.124832
1892	Al1_v1_07345	1.32635e-12	6.60652e-12	1.11814	0.157673
1893	Al1_v1_05901	1.34538e-12	6.69774e-12	2.93137	0.413477
1894	Al1_v1_02349	1.35004e-12	6.71739e-12	1.61921	0.228409
1895	Al1_v1_05820	1.37554e-12	6.84069e-12	2.94903	0.416148
1896	Al1_v1_07997	1.37713e-12	6.84498e-12	0.910509	0.128488
1897	Al1_v1_12500	1.46397e-12	7.27277e-12	3.12827	0.44198
1898	Al1_v1_01995	1.4998e-12	7.44684e-12	-0.965975	0.136543
1899	Al1_v1_09881	1.61227e-12	8.00108e-12	-0.854635	0.120976
1900	Al1_v1_09566	1.6446e-12	8.15723e-12	1.5115	0.214042
1901	Al1_v1_01709	1.70311e-12	8.44299e-12	-1.41107	0.199957
1902	Al1_v1_12342	1.73659e-12	8.60443e-12	1.18498	0.167983
1903	Al1_v1_02902	1.76592e-12	8.74518e-12	1.42018	0.201392
1904	Al1_v1_07127	1.79088e-12	8.86409e-12	-1.96945	0.27936
1905	Al1_v1_05236	1.84956e-12	9.14976e-12	3.18812	0.452512
1906	Al1_v1_05727	1.86781e-12	9.23515e-12	1.27809	0.181443
1907	Al1_v1_01178	1.89176e-12	9.34871e-12	2.07279	0.294337
1908	Al1_v1_08185	1.95678e-12	9.66492e-12	2.37989	0.338172
1909	Al1_v1_06345	1.96192e-12	9.6802e-12	-1.02202	0.145231
1910	Al1_v1_07687	1.96167e-12	9.6802e-12	-2.91791	0.414641
1911	Al1_v1_07075	1.96306e-12	9.68071e-12	-1.17745	0.16732
1912	Al1_v1_05627	1.98404e-12	9.77909e-12	-1.43169	0.203492
1913	Al1_v1_04454	2.0007e-12	9.85603e-12	0.925371	0.131549
1914	Al1_v1_05788	2.0216e-12	9.95377e-12	-0.924933	0.131514
1915	Al1_v1_12296	2.04389e-12	1.00583e-11	0.970749	0.138058
1916	Al1_v1_01652	2.07111e-12	1.01869e-11	-1.41926	0.201898
1917	Al1_v1_02188	2.13155e-12	1.04787e-11	-2.27068	0.323201
1918	Al1_v1_02568	2.16692e-12	1.06471e-11	-3.11782	0.443926
1919	Al1_v1_03132	2.18363e-12	1.07236e-11	1.08781	0.15491
1920	Al1_v1_04359	2.23749e-12	1.09823e-11	2.9119	0.414871
1921	Al1_v1_07186	2.33187e-12	1.14396e-11	0.865585	0.123425
1922	Al1_v1_00915	2.35249e-12	1.15348e-11	1.65042	0.235376
1923	Al1_v1_12051	2.44529e-12	1.19836e-11	-0.885442	0.126376
1924	Al1_v1_13017	2.46033e-12	1.2051e-11	-2.6724	0.38147
1925	Al1_v1_04475	2.47454e-12	1.21143e-11	4.4455	0.634642
1926	Al1_v1_01022	2.49023e-12	1.21848e-11	-2.03205	0.290134
1927	Al1_v1_00418	2.56773e-12	1.25575e-11	1.07213	0.153172
1928	Al1_v1_12983	2.58463e-12	1.26336e-11	-1.05447	0.150667
1929	Al1_v1_09106	2.59149e-12	1.26606e-11	0.888197	0.126917
1930	Al1_v1_08156	2.65052e-12	1.29422e-11	1.48468	0.212246
1931	Al1_v1_12816	2.65895e-12	1.29767e-11	2.45211	0.350568
1932	Al1_v1_13005	2.68093e-12	1.30772e-11	-0.976178	0.139583
1933	Al1_v1_05471	2.70169e-12	1.31716e-11	-2.92007	0.417605
1934	Al1_v1_01277	2.7547e-12	1.34231e-11	-1.19753	0.171327
1935	Al1_v1_06055	2.75689e-12	1.34268e-11	2.25206	0.322203
1936	Al1_v1_00237	2.779e-12	1.35276e-11	-1.58207	0.226383
1937	Al1_v1_05381	2.80088e-12	1.36201e-11	1.19809	0.171464
1938	Al1_v1_07926	2.8009e-12	1.36201e-11	0.850932	0.121781
1939	Al1_v1_07771	2.81712e-12	1.36919e-11	-2.04845	0.293199
1940	Al1_v1_05550	2.83067e-12	1.37506e-11	0.961778	0.137674
1941	Al1_v1_00162	2.84947e-12	1.38348e-11	3.04849	0.436436
1942	Al1_v1_07983	2.90167e-12	1.4081e-11	2.88223	0.412785
1943	Al1_v1_12551	2.91448e-12	1.41359e-11	-2.91484	0.417492
1944	Al1_v1_05729	2.9835e-12	1.44632e-11	1.42678	0.204454
1945	Al1_v1_12033	3.20547e-12	1.55313e-11	0.944316	0.135514
1946	Al1_v1_06112	3.21743e-12	1.55812e-11	3.12146	0.447979
1947	Al1_v1_11742	3.25254e-12	1.57432e-11	0.965035	0.138528
1948	Al1_v1_02617	3.45745e-12	1.67264e-11	0.838306	0.120485
1949	Al1_v1_10057	3.55082e-12	1.71693e-11	0.998598	0.143601
1950	Al1_v1_06654	3.67906e-12	1.77802e-11	-1.03514	0.148962
1951	Al1_v1_09273	3.71007e-12	1.79209e-11	4.4029	0.633711
1952	Al1_v1_07757	3.72198e-12	1.79692e-11	-2.87126	0.413288
1953	Al1_v1_00510	3.7519e-12	1.81044e-11	1.92232	0.276743
1954	Al1_v1_03753	3.89055e-12	1.87638e-11	-0.992387	0.142973
1955	Al1_v1_11187	3.8961e-12	1.8781e-11	2.87729	0.414541
1956	Al1_v1_00805	3.90204e-12	1.88e-11	1.7783	0.256214
1957	Al1_v1_08207	3.97096e-12	1.91223e-11	0.867077	0.124971
1958	Al1_v1_02412	3.99743e-12	1.924e-11	1.20329	0.173453
1959	Al1_v1_02944	4.0504e-12	1.94849e-11	0.832468	0.120032
1960	Al1_v1_05715	4.07461e-12	1.95914e-11	1.05395	0.151984
1961	Al1_v1_08880	4.12412e-12	1.9813e-11	-1.15482	0.166571
1962	Al1_v1_09713	4.12491e-12	1.9813e-11	-2.27321	0.327891
1963	Al1_v1_11908	4.18849e-12	2.01082e-11	-0.895298	0.129179
1964	Al1_v1_12716	4.2179e-12	2.02391e-11	3.03537	0.438025
1965	Al1_v1_01177	4.29944e-12	2.06198e-11	3.02086	0.4361
1966	Al1_v1_13369	4.31166e-12	2.06679e-11	3.2074	0.463057
1967	Al1_v1_07853	4.32458e-12	2.07193e-11	3.76449	0.543519
1968	Al1_v1_10247	4.46274e-12	2.13704e-11	1.65629	0.239289
1969	Al1_v1_03089	4.46819e-12	2.13856e-11	-0.985636	0.142402
1970	Al1_v1_02032	4.57878e-12	2.19037e-11	-1.42408	0.205849
1971	Al1_v1_08939	4.58336e-12	2.19146e-11	1.91683	0.277083
1972	Al1_v1_09941	4.61126e-12	2.20368e-11	0.979756	0.141644
1973	Al1_v1_07945	4.72407e-12	2.25644e-11	-1.74775	0.252798
1974	Al1_v1_08767	4.73947e-12	2.26265e-11	1.27546	0.184497
1975	Al1_v1_03069	4.74363e-12	2.26349e-11	-1.16906	0.169109
1976	Al1_v1_07665	4.79365e-12	2.2862e-11	-0.936293	0.135468
1977	Al1_v1_10757	4.89472e-12	2.33323e-11	1.62508	0.235225
1978	Al1_v1_04724	4.9447e-12	2.35586e-11	1.67875	0.243044
1979	Al1_v1_11708	4.97305e-12	2.36817e-11	-1.74471	0.252624
1980	Al1_v1_07555	4.97772e-12	2.36919e-11	-0.841093	0.121788
1981	Al1_v1_01543	4.9892e-12	2.37346e-11	3.02457	0.43797
1982	Al1_v1_08615	5.00381e-12	2.37921e-11	-0.842097	0.121946
1983	Al1_v1_10294	5.05954e-12	2.40449e-11	4.82464	0.698829
1984	Al1_v1_09126	5.08006e-12	2.41303e-11	-0.838511	0.121465
1985	Al1_v1_10585	5.19862e-12	2.4681e-11	-1.039	0.150579
1986	Al1_v1_13201	5.27417e-12	2.50271e-11	1.26036	0.182714
1987	Al1_v1_10240	5.49559e-12	2.60646e-11	3.01406	0.437317
1988	Al1_v1_10183	5.52299e-12	2.61814e-11	-0.83543	0.121227
1989	Al1_v1_03808	5.84495e-12	2.76937e-11	-1.52339	0.221315
1990	Al1_v1_04680	6.01983e-12	2.8508e-11	-1.91154	0.277873
1991	Al1_v1_11563	6.06654e-12	2.87148e-11	-0.927924	0.13491
1992	Al1_v1_02327	6.36372e-12	3.01063e-11	0.857764	0.124834
1993	Al1_v1_05983	6.49855e-12	3.07287e-11	-0.953698	0.138856
1994	Al1_v1_00396	6.56592e-12	3.10317e-11	2.08553	0.303712
1995	Al1_v1_08487	6.70628e-12	3.16792e-11	-1.79136	0.260988
1996	Al1_v1_01645	6.74082e-12	3.18264e-11	-1.37147	0.199833
1997	Al1_v1_06061	6.79808e-12	3.20807e-11	3.15847	0.460296
1998	Al1_v1_04810	7.03164e-12	3.31663e-11	1.22241	0.178271
[truncated: 4,271 more rows]
