# Supplementary material for: Superoxide Initiates the Hyphal Differentiation to Microsclerotia Formation of Macrophomina phaseolina
Source: Microbiol Spectr. 2022 Jan 26;10(1):e02084-21. doi: 10.1128/spectrum.02084-21 (PMC8791194; doi:10.1128/spectrum.02084-21)
Supplement: SUPPLEMENTAL FILE 5 — Supplemental material. Download SPECTRUM02084-21_Supp_5_seq15.xlsx, XLSX file, 0.5 MB [file spectrum02084-21_supp_5_seq15.xlsx]

## Sheet: Table S10
Table S10. Differential expression analysis for MS3v.s. MS0.
No.	Transcript ID	p value	q value	log2FC	Standard error
1	Al1_v1_01137	0	0	-7.99452	0.192208
2	Al1_v1_03276	0	0	7.4596	0.184924
3	Al1_v1_03285	0	0	7.04546	0.179322
4	Al1_v1_07507	0	0	8.39446	0.180029
5	Al1_v1_11599	0	0	6.8569	0.170049
6	Al1_v1_05769	2.7202e-286	4.25395e-283	7.3108	0.202187
7	Al1_v1_02367	2.25712e-276	3.02551e-273	9.11525	0.256609
8	Al1_v1_03668	4.07958e-248	4.78484e-245	7.32148	0.217629
9	Al1_v1_03620	4.68053e-244	4.87972e-241	-7.94225	0.238054
10	Al1_v1_11655	1.08323e-211	1.01639e-208	-7.40947	0.238617
11	Al1_v1_09680	5.15968e-210	4.40121e-207	5.41331	0.175034
12	Al1_v1_13326	2.14706e-208	1.67882e-205	5.01705	0.162857
13	Al1_v1_09512	1.34357e-199	9.69747e-197	7.00107	0.232266
14	Al1_v1_08186	1.81221e-195	1.21457e-192	6.97206	0.23376
15	Al1_v1_04491	1.98888e-192	1.24411e-189	6.95139	0.234921
16	Al1_v1_04878	4.56729e-192	2.67843e-189	5.65886	0.191422
17	Al1_v1_10009	2.57524e-189	1.42138e-186	6.08878	0.207472
18	Al1_v1_11610	1.89358e-186	9.87081e-184	-5.87204	0.201636
19	Al1_v1_01228	2.22522e-183	1.09891e-180	6.88067	0.238263
20	Al1_v1_09614	5.21594e-182	2.44706e-179	6.8697	0.238787
21	Al1_v1_04494	1.40963e-178	6.29836e-176	6.84457	0.240215
22	Al1_v1_13342	7.1081e-175	3.0316e-172	7.30486	0.259101
23	Al1_v1_11430	1.83715e-172	7.49476e-170	6.79373	0.242671
24	Al1_v1_09534	1.19508e-170	4.67227e-168	6.77716	0.243378
25	Al1_v1_05128	1.57478e-166	5.91047e-164	5.29714	0.192596
26	Al1_v1_10553	1.53438e-165	5.53733e-163	-6.73035	0.245444
27	Al1_v1_11793	6.9822e-163	2.42644e-160	-4.7475	0.174557
28	Al1_v1_05038	5.42191e-153	1.81692e-150	4.64073	0.176133
29	Al1_v1_09208	1.59912e-152	5.17397e-150	-4.15442	0.157921
30	Al1_v1_06265	8.66755e-152	2.63507e-149	6.61247	0.251974
31	Al1_v1_11053	8.70586e-152	2.63507e-149	7.70204	0.293495
32	Al1_v1_09552	2.93676e-149	8.61113e-147	8.85361	0.340261
33	Al1_v1_04514	6.34155e-149	1.80311e-146	4.85169	0.186672
34	Al1_v1_13424	3.77959e-147	1.04306e-144	6.56744	0.254227
35	Al1_v1_11375	1.25786e-144	3.37215e-142	5.84164	0.228122
36	Al1_v1_05476	2.12672e-141	5.54306e-139	4.78772	0.189118
37	Al1_v1_12951	1.78351e-134	4.52289e-132	4.11858	0.166884
38	Al1_v1_11677	1.79535e-131	4.4331e-129	6.40861	0.262669
39	Al1_v1_05966	1.76332e-130	4.24238e-128	6.39861	0.26327
40	Al1_v1_04075	3.23981e-130	7.59979e-128	4.4513	0.183337
41	Al1_v1_05364	5.06682e-130	1.15956e-127	6.3935	0.26353
42	Al1_v1_05333	6.58015e-130	1.47004e-127	5.26304	0.217031
43	Al1_v1_02254	3.91509e-127	8.5431e-125	6.36115	0.265205
44	Al1_v1_08119	1.94453e-124	4.14671e-122	8.0029	0.337305
45	Al1_v1_00657	7.91665e-122	1.65071e-119	4.04671	0.172407
46	Al1_v1_01138	1.80974e-120	3.69147e-118	-3.93789	0.168731
47	Al1_v1_12311	1.07615e-118	2.14842e-116	3.66906	0.158402
48	Al1_v1_04257	6.99137e-118	1.36667e-115	6.24988	0.270766
49	Al1_v1_12349	3.00442e-117	5.75317e-115	-4.11838	0.178912
50	Al1_v1_09563	5.96721e-117	1.11981e-114	8.77969	0.381903
51	Al1_v1_10806	1.98381e-111	3.64983e-109	7.77979	0.34684
52	Al1_v1_06331	3.48539e-111	6.28912e-109	6.21784	0.277515
53	Al1_v1_05309	4.9646e-110	8.78922e-108	4.36932	0.19605
54	Al1_v1_13371	4.02782e-107	6.99872e-105	6.18007	0.281107
55	Al1_v1_00755	6.83068e-107	1.16531e-104	5.49193	0.250079
56	Al1_v1_13411	1.98045e-104	3.31832e-102	5.30111	0.244273
57	Al1_v1_01257	3.39357e-103	5.58629e-101	6.05434	0.280676
58	Al1_v1_00058	3.63482e-103	5.88027e-101	6.05377	0.28069
59	Al1_v1_11473	6.63629e-101	1.0554e-98	3.24756	0.152288
60	Al1_v1_06198	3.13866e-100	4.90834e-98	4.22504	0.198804
61	Al1_v1_10631	4.47602e-100	6.885e-98	7.58997	0.357416
62	Al1_v1_07588	3.79326e-98	5.74067e-96	5.9774	0.284286
63	Al1_v1_03613	1.07976e-97	1.60816e-95	-6.30018	0.300348
64	Al1_v1_07977	1.91819e-97	2.81225e-95	3.1827	0.151926
65	Al1_v1_02035	6.22502e-97	8.98605e-95	5.9569	0.285117
66	Al1_v1_12868	9.77911e-97	1.39026e-94	8.43152	0.403978
67	Al1_v1_00760	3.43714e-96	4.81354e-94	7.459	0.358415
68	Al1_v1_11134	5.4327e-96	7.49633e-94	5.94339	0.28589
69	Al1_v1_00148	1.04088e-94	1.41545e-92	3.24982	0.1574
70	Al1_v1_07738	8.93961e-94	1.19829e-91	-3.78605	0.184301
71	Al1_v1_13419	1.45697e-92	1.92546e-90	9.1977	0.450719
72	Al1_v1_02635	4.01793e-91	5.23614e-89	-5.36443	0.26499
73	Al1_v1_00188	1.82378e-90	2.34418e-88	5.84775	0.289934
74	Al1_v1_03442	1.95789e-90	2.48255e-88	5.84977	0.290084
75	Al1_v1_02675	5.36143e-90	6.7075e-88	-5.63261	0.280009
76	Al1_v1_09006	5.48223e-90	6.76839e-88	5.42939	0.269921
77	Al1_v1_04876	9.97293e-90	1.21527e-87	3.19707	0.159177
78	Al1_v1_03746	3.73907e-89	4.49791e-87	-3.15822	0.157759
79	Al1_v1_13308	4.69079e-89	5.57136e-87	4.3427	0.217048
80	Al1_v1_05113	7.01702e-89	8.23009e-87	3.47155	0.173682
81	Al1_v1_03459	8.34771e-89	9.66994e-87	3.2215	0.161242
82	Al1_v1_13407	9.11961e-89	1.04353e-86	8.11161	0.406092
83	Al1_v1_00290	1.75975e-88	1.98936e-86	3.04365	0.152625
84	Al1_v1_04120	3.25188e-88	3.63243e-86	3.80826	0.191262
85	Al1_v1_04509	5.42868e-88	5.99263e-86	7.16596	0.36036
86	Al1_v1_01173	6.87192e-88	7.49759e-86	-3.05867	0.153905
87	Al1_v1_00533	6.97499e-88	7.52257e-86	7.38042	0.37138
88	Al1_v1_03897	2.42023e-87	2.58057e-85	-3.62562	0.183016
89	Al1_v1_04731	2.62009e-87	2.76228e-85	-3.05401	0.154193
90	Al1_v1_04858	2.88446e-87	3.00721e-85	6.15913	0.311042
91	Al1_v1_13387	4.41784e-87	4.55523e-85	7.69639	0.389098
92	Al1_v1_06603	7.08448e-87	7.2254e-85	3.27975	0.166011
93	Al1_v1_01073	1.53553e-86	1.54923e-84	5.78059	0.293175
94	Al1_v1_01500	5.0324e-85	5.02329e-83	-5.7419	0.293856
95	Al1_v1_06238	1.40737e-84	1.39003e-82	-2.98343	0.153096
96	Al1_v1_06010	1.96593e-84	1.92149e-82	6.98349	0.358676
97	Al1_v1_05209	3.59072e-84	3.47338e-82	-2.97612	0.153098
98	Al1_v1_07457	6.70005e-84	6.41495e-82	-3.68021	0.18963
99	Al1_v1_10316	9.5908e-84	9.08995e-82	6.46473	0.333426
100	Al1_v1_01611	9.96882e-84	9.35374e-82	-2.97491	0.15345
101	Al1_v1_04148	2.18975e-83	2.0343e-81	2.92997	0.151449
102	Al1_v1_03071	6.05172e-83	5.51294e-81	-3.06065	0.158633
103	Al1_v1_04609	6.0018e-83	5.51294e-81	4.67544	0.242323
104	Al1_v1_05754	1.61444e-82	1.45657e-80	4.81049	0.249986
105	Al1_v1_05282	3.14492e-82	2.81036e-80	2.9986	0.156108
106	Al1_v1_03202	4.67171e-82	4.13534e-80	-2.95292	0.153895
107	Al1_v1_10180	9.50769e-81	8.33745e-79	4.49464	0.236179
108	Al1_v1_02601	1.45711e-79	1.26594e-77	-2.8905	0.153041
109	Al1_v1_02905	1.68535e-79	1.45079e-77	7.7748	0.411814
110	Al1_v1_07874	3.12103e-79	2.66224e-77	7.33729	0.389312
111	Al1_v1_08541	3.47767e-79	2.93973e-77	-2.91472	0.1547
112	Al1_v1_03915	6.81395e-79	5.7085e-77	4.05902	0.215842
113	Al1_v1_05361	1.023e-78	8.4945e-77	2.87529	0.153072
114	Al1_v1_12636	1.45306e-78	1.19597e-76	3.13971	0.167315
115	Al1_v1_00532	3.38559e-78	2.76234e-76	-2.85837	0.152688
116	Al1_v1_09989	3.63099e-78	2.93704e-76	-3.02469	0.161605
117	Al1_v1_01952	3.68077e-78	2.95185e-76	-3.79234	0.202628
118	Al1_v1_01763	5.89242e-78	4.68547e-76	-3.0211	0.161637
119	Al1_v1_07220	8.39418e-78	6.6187e-76	-3.05937	0.16385
120	Al1_v1_05319	1.48576e-77	1.16174e-75	7.28865	0.390994
121	Al1_v1_02894	1.81278e-77	1.40573e-75	3.22643	0.173178
122	Al1_v1_01156	3.99089e-77	3.06939e-75	2.9381	0.158061
123	Al1_v1_11844	2.47836e-76	1.8906e-74	-2.82371	0.152714
124	Al1_v1_04720	3.57317e-76	2.70379e-74	-2.82183	0.152776
125	Al1_v1_02575	4.76541e-76	3.5771e-74	-3.10175	0.168072
126	Al1_v1_09315	8.21378e-76	6.11666e-74	2.99715	0.162664
127	Al1_v1_01853	2.15561e-75	1.5926e-73	5.55468	0.302326
128	Al1_v1_03195	3.85204e-75	2.82373e-73	-2.81638	0.153551
129	Al1_v1_09809	4.34737e-75	3.16212e-73	3.39109	0.184951
130	Al1_v1_07365	5.62392e-75	4.05917e-73	-2.84835	0.155469
131	Al1_v1_06813	7.66496e-75	5.4901e-73	8.21659	0.448891
132	Al1_v1_12910	6.00897e-74	4.27138e-72	-6.66777	0.366529
133	Al1_v1_05728	7.24661e-74	5.1124e-72	7.62397	0.419328
134	Al1_v1_04768	2.29666e-73	1.60818e-71	4.34026	0.239555
135	Al1_v1_09147	5.30987e-73	3.69056e-71	-3.17297	0.175575
136	Al1_v1_05034	5.72519e-73	3.94996e-71	-2.82869	0.15656
137	Al1_v1_11812	8.94072e-73	6.12342e-71	3.61601	0.20041
138	Al1_v1_04681	9.65699e-73	6.56605e-71	3.38556	0.187682
139	Al1_v1_08327	2.53092e-72	1.70846e-70	4.2489	0.23624
140	Al1_v1_12479	2.88448e-72	1.93322e-70	-2.8386	0.15789
141	Al1_v1_08879	4.22304e-72	2.81027e-70	-2.78435	0.155055
142	Al1_v1_01634	6.03912e-72	3.9905e-70	-2.75505	0.153594
143	Al1_v1_05458	8.45909e-72	5.55047e-70	-2.84446	0.158745
144	Al1_v1_03209	1.03821e-71	6.76495e-70	-2.75857	0.154049
145	Al1_v1_05469	1.04905e-70	6.78846e-69	3.45409	0.194292
146	Al1_v1_13360	1.36717e-70	8.78642e-69	4.27743	0.240806
147	Al1_v1_06037	2.32393e-70	1.48336e-68	5.99652	0.338152
148	Al1_v1_00679	2.85598e-70	1.81065e-68	-2.69973	0.152341
149	Al1_v1_13325	3.2966e-70	2.07597e-68	3.50134	0.197664
150	Al1_v1_08580	5.20991e-70	3.25897e-68	4.11597	0.232701
151	Al1_v1_08359	7.84103e-70	4.87234e-68	-2.69077	0.152325
152	Al1_v1_09708	1.11513e-69	6.88372e-68	3.16417	0.179326
153	Al1_v1_04067	1.37498e-69	8.43232e-68	-7.13227	0.404484
154	Al1_v1_02546	2.31277e-69	1.40914e-67	-2.94651	0.167381
155	Al1_v1_05354	3.75184e-69	2.27119e-67	6.18062	0.351648
156	Al1_v1_01537	3.90835e-69	2.35077e-67	-7.57478	0.431026
157	Al1_v1_03872	6.16458e-69	3.68422e-67	-5.09669	0.290443
158	Al1_v1_13418	8.18081e-69	4.85826e-67	5.41174	0.30868
159	Al1_v1_10140	9.48552e-69	5.59765e-67	-2.89468	0.165189
160	Al1_v1_12693	1.94602e-68	1.14122e-66	-5.38462	0.308
161	Al1_v1_01964	2.04483e-68	1.19172e-66	-2.68411	0.153555
162	Al1_v1_06769	5.01445e-68	2.90435e-66	-3.09712	0.177704
163	Al1_v1_03061	6.25421e-68	3.6002e-66	-3.02027	0.173421
164	Al1_v1_02262	7.10692e-68	4.06611e-66	4.13192	0.23735
165	Al1_v1_05059	7.30918e-68	4.15649e-66	-2.6458	0.151997
166	Al1_v1_11917	1.32159e-67	7.47017e-66	-4.46719	0.257134
167	Al1_v1_02525	2.91156e-67	1.63588e-65	-2.79519	0.161314
168	Al1_v1_07093	3.15018e-67	1.75941e-65	-5.13699	0.29654
169	Al1_v1_02801	3.56916e-67	1.98162e-65	-3.64285	0.210376
170	Al1_v1_06024	3.60754e-67	1.99115e-65	7.10053	0.410073
171	Al1_v1_11732	4.22572e-67	2.31871e-65	-5.12931	0.296386
172	Al1_v1_04740	5.42808e-67	2.96114e-65	-2.67335	0.154602
173	Al1_v1_06008	5.52922e-67	2.99888e-65	6.66661	0.385561
174	Al1_v1_06659	6.36867e-67	3.43433e-65	7.02112	0.406255
175	Al1_v1_01797	7.83032e-67	4.19839e-65	-2.64858	0.153357
176	Al1_v1_03271	1.51175e-66	8.05954e-65	5.84492	0.339178
177	Al1_v1_13289	7.62946e-66	4.04447e-64	7.11541	0.415166
178	Al1_v1_04992	7.94574e-66	4.18848e-64	-2.76316	0.161245
179	Al1_v1_09087	9.16692e-66	4.80521e-64	4.57629	0.267181
180	Al1_v1_07583	1.26385e-65	6.58815e-64	5.32904	0.311469
181	Al1_v1_12250	1.37217e-65	7.1133e-64	-2.77819	0.162424
182	Al1_v1_13076	1.86311e-65	9.60523e-64	-2.59459	0.151848
183	Al1_v1_05107	2.05542e-65	1.05388e-63	-2.66929	0.156272
184	Al1_v1_05040	2.41606e-65	1.23206e-63	5.38075	0.315188
185	Al1_v1_06514	2.91929e-65	1.48063e-63	6.0047	0.351964
186	Al1_v1_13305	6.18263e-65	3.11891e-63	2.75692	0.162013
187	Al1_v1_01550	8.08727e-65	4.05791e-63	-2.59093	0.1524
188	Al1_v1_09952	1.02129e-64	5.0972e-63	-3.86966	0.227798
189	Al1_v1_11443	1.2785e-64	6.34718e-63	5.81358	0.342498
190	Al1_v1_10099	5.16808e-64	2.55221e-62	3.22784	0.191089
191	Al1_v1_04197	5.58641e-64	2.74436e-62	-3.07069	0.181835
192	Al1_v1_06414	6.51105e-64	3.18194e-62	-2.58356	0.153071
193	Al1_v1_10986	7.20359e-64	3.50214e-62	2.87719	0.170528
194	Al1_v1_07589	1.11808e-63	5.40769e-62	-2.69544	0.160002
195	Al1_v1_11699	1.34599e-63	6.47665e-62	4.87489	0.289564
196	Al1_v1_00476	1.5036e-63	7.19813e-62	-3.03043	0.180075
197	Al1_v1_11827	1.57224e-63	7.48848e-62	-2.57367	0.152957
198	Al1_v1_07863	1.99979e-63	9.47677e-62	6.0391	0.359218
199	Al1_v1_11166	2.46541e-63	1.16246e-61	6.02899	0.358881
200	Al1_v1_11997	2.99586e-63	1.40551e-61	6.04035	0.359805
201	Al1_v1_09694	3.61785e-63	1.68887e-61	6.08504	0.362709
202	Al1_v1_06581	3.83142e-63	1.77971e-61	6.27738	0.37425
203	Al1_v1_12417	4.10955e-63	1.8995e-61	-2.61331	0.155841
204	Al1_v1_00439	4.83502e-63	2.22387e-61	-2.54452	0.151826
205	Al1_v1_12191	1.13892e-62	5.21293e-61	4.40822	0.263833
206	Al1_v1_12411	4.50833e-62	2.05348e-60	-2.63154	0.158278
207	Al1_v1_02639	8.54699e-62	3.87422e-60	4.09935	0.247131
208	Al1_v1_09778	2.26337e-61	1.02102e-59	-6.89656	0.417236
209	Al1_v1_03910	2.42014e-61	1.08652e-59	-2.79874	0.169363
210	Al1_v1_13210	3.16947e-61	1.41615e-59	-3.05706	0.185177
211	Al1_v1_12345	4.45766e-61	1.98228e-59	-2.61903	0.158842
212	Al1_v1_04331	1.11482e-60	4.93411e-59	5.20217	0.316573
213	Al1_v1_08488	1.20718e-60	5.31784e-59	-2.8447	0.173162
214	Al1_v1_13413	1.25971e-60	5.52328e-59	8.52997	0.519317
215	Al1_v1_01263	1.8444e-60	8.04933e-59	5.19872	0.316953
216	Al1_v1_07207	1.91332e-60	8.31143e-59	-2.50915	0.152997
217	Al1_v1_05191	1.92318e-60	8.31574e-59	-2.51483	0.153347
218	Al1_v1_04702	2.75846e-60	1.18728e-58	2.74706	0.167731
219	Al1_v1_01232	2.87957e-60	1.23375e-58	6.46947	0.395079
220	Al1_v1_04526	3.84514e-60	1.63995e-58	3.00216	0.183534
221	Al1_v1_02935	6.37539e-60	2.7068e-58	-2.51784	0.154216
222	Al1_v1_05145	7.13739e-60	3.01667e-58	-3.33572	0.204397
223	Al1_v1_01566	7.22343e-60	3.03935e-58	2.52714	0.154858
224	Al1_v1_03631	8.59979e-60	3.60232e-58	-5.19145	0.318329
225	Al1_v1_10194	1.23241e-59	5.13942e-58	-2.50021	0.153515
226	Al1_v1_12412	1.36528e-59	5.66833e-58	3.02238	0.185648
227	Al1_v1_13341	1.72533e-59	7.13162e-58	5.17173	0.317951
228	Al1_v1_05278	1.92638e-59	7.92771e-58	-2.46656	0.151704
229	Al1_v1_07439	2.05874e-59	8.43542e-58	-3.42877	0.210936
230	Al1_v1_10510	3.2868e-59	1.34087e-57	-5.14526	0.317094
231	Al1_v1_08803	6.39641e-59	2.59816e-57	-2.52824	0.156205
232	Al1_v1_04551	1.32691e-58	5.36654e-57	2.61888	0.162256
233	Al1_v1_04695	1.5834e-58	6.3764e-57	2.43155	0.150752
234	Al1_v1_11460	1.59126e-58	6.3807e-57	3.0737	0.190567
235	Al1_v1_08876	1.88372e-58	7.52126e-57	-3.08631	0.191473
236	Al1_v1_00557	2.28689e-58	9.09234e-57	6.46139	0.40116
237	Al1_v1_09019	2.68575e-58	1.06331e-56	-2.71405	0.168608
238	Al1_v1_11815	2.80803e-58	1.10705e-56	4.63313	0.287879
239	Al1_v1_04003	3.13799e-58	1.23196e-56	-3.66855	0.228042
240	Al1_v1_09833	3.22599e-58	1.26123e-56	-2.45549	0.152653
241	Al1_v1_07180	4.02264e-58	1.56616e-56	-2.43048	0.151227
242	Al1_v1_13329	4.37947e-58	1.69804e-56	2.97199	0.18498
243	Al1_v1_02007	7.27015e-58	2.80724e-56	-4.01339	0.250288
244	Al1_v1_05431	7.31434e-58	2.81272e-56	-2.43633	0.151941
245	Al1_v1_01864	8.49483e-58	3.25335e-56	5.56966	0.347552
246	Al1_v1_06240	1.10863e-57	4.22856e-56	-2.44934	0.152999
247	Al1_v1_13362	1.43247e-57	5.44164e-56	7.07013	0.44208
248	Al1_v1_05989	1.57415e-57	5.95575e-56	2.68038	0.16766
249	Al1_v1_11726	1.71928e-57	6.47871e-56	-2.76117	0.172773
250	Al1_v1_11678	2.94123e-57	1.1039e-55	4.20055	0.26339
251	Al1_v1_10309	3.24631e-57	1.21355e-55	-2.69	0.168738
252	Al1_v1_05479	6.36322e-57	2.36929e-55	-2.41935	0.152163
253	Al1_v1_12478	1.03014e-56	3.82047e-55	-2.40878	0.151786
254	Al1_v1_05740	1.31986e-56	4.8757e-55	5.98116	0.377266
255	Al1_v1_13171	2.11848e-56	7.79516e-55	2.48046	0.156751
256	Al1_v1_02948	2.1806e-56	7.99239e-55	-2.45613	0.155231
257	Al1_v1_03593	2.89861e-56	1.05827e-54	-2.72411	0.172363
258	Al1_v1_07623	9.76255e-56	3.55046e-54	2.51111	0.159661
259	Al1_v1_13083	1.0067e-55	3.64705e-54	5.71163	0.363201
260	Al1_v1_07262	1.28117e-55	4.62355e-54	-2.42337	0.154251
261	Al1_v1_04935	1.69829e-55	6.1054e-54	-3.10095	0.197605
262	Al1_v1_07358	1.7587e-55	6.29844e-54	3.85457	0.245664
263	Al1_v1_03657	1.84315e-55	6.57577e-54	6.02556	0.3841
264	Al1_v1_11251	5.97857e-55	2.12488e-53	-3.53978	0.226726
265	Al1_v1_08581	9.03311e-55	3.1984e-53	4.28465	0.2749
266	Al1_v1_11707	1.15289e-54	4.06676e-53	-5.2309	0.335947
267	Al1_v1_06426	1.73488e-54	6.09678e-53	5.99355	0.385575
268	Al1_v1_08943	1.80083e-54	6.30491e-53	5.66841	0.364714
269	Al1_v1_00509	2.10029e-54	7.32604e-53	-2.54487	0.163845
270	Al1_v1_10430	2.42915e-54	8.44174e-53	-2.56092	0.164977
271	Al1_v1_02471	2.86509e-54	9.91997e-53	-2.59951	0.167577
272	Al1_v1_08816	4.10053e-54	1.41453e-52	-2.54145	0.164078
273	Al1_v1_05464	1.16461e-53	4.00276e-52	-2.61884	0.169812
274	Al1_v1_13140	1.38145e-53	4.7307e-52	4.93731	0.320377
275	Al1_v1_02544	3.03815e-53	1.03662e-51	-2.387	0.155404
276	Al1_v1_05463	3.16655e-53	1.07651e-51	-2.37095	0.154386
277	Al1_v1_08908	4.29637e-53	1.45534e-51	-5.71971	0.372924
278	Al1_v1_12981	4.66101e-53	1.57317e-51	3.40609	0.222153
279	Al1_v1_01701	9.5729e-53	3.21945e-51	3.8444	0.251509
280	Al1_v1_02645	1.47654e-52	4.948e-51	5.29946	0.347344
281	Al1_v1_05819	1.50283e-52	5.01817e-51	5.12209	0.335744
282	Al1_v1_08267	1.8817e-52	6.261e-51	-2.34765	0.154032
283	Al1_v1_13318	2.75701e-52	9.14101e-51	2.71773	0.178606
284	Al1_v1_01302	3.48748e-52	1.15222e-50	-7.58711	0.499122
285	Al1_v1_04925	3.56404e-52	1.17338e-50	2.80069	0.184262
286	Al1_v1_08079	3.66722e-52	1.20313e-50	-2.48675	0.163628
287	Al1_v1_00183	3.80489e-52	1.24395e-50	2.58468	0.170098
288	Al1_v1_08680	4.57256e-52	1.48973e-50	-6.48474	0.427101
289	Al1_v1_08469	4.63413e-52	1.50457e-50	-2.45781	0.161887
290	Al1_v1_12203	5.48838e-52	1.77578e-50	2.58342	0.170285
291	Al1_v1_09486	7.33684e-52	2.36569e-50	4.24998	0.280488
292	Al1_v1_11766	7.75426e-52	2.49172e-50	-3.09486	0.204302
293	Al1_v1_06810	8.6656e-52	2.77506e-50	3.18739	0.210512
294	Al1_v1_02101	1.13436e-51	3.62031e-50	2.44476	0.161653
295	Al1_v1_09978	1.17683e-51	3.74311e-50	-2.81455	0.186135
296	Al1_v1_00966	4.03141e-51	1.27793e-49	6.59751	0.438672
297	Al1_v1_04492	4.28691e-51	1.35434e-49	3.73724	0.248558
298	Al1_v1_11054	4.75164e-51	1.49613e-49	2.95659	0.196727
299	Al1_v1_12498	4.81502e-51	1.51101e-49	2.86055	0.190348
300	Al1_v1_07799	5.80047e-51	1.81419e-49	4.91157	0.327097
301	Al1_v1_02811	6.05227e-51	1.88666e-49	-2.39891	0.159791
302	Al1_v1_05444	6.36963e-51	1.97902e-49	-2.80222	0.186697
303	Al1_v1_00674	6.56943e-51	2.03436e-49	4.96664	0.330947
304	Al1_v1_07827	7.63897e-51	2.35778e-49	-2.79764	0.186542
305	Al1_v1_06800	9.0838e-51	2.79454e-49	3.44302	0.229751
306	Al1_v1_03457	9.20712e-51	2.82321e-49	-4.88498	0.325992
307	Al1_v1_02178	1.33233e-50	4.07208e-49	2.86531	0.191527
308	Al1_v1_13097	1.64208e-50	5.00247e-49	-2.25468	0.15085
309	Al1_v1_07317	3.38001e-50	1.02636e-48	5.33568	0.35814
310	Al1_v1_13400	3.49838e-50	1.05888e-48	4.89085	0.328333
311	Al1_v1_10085	4.05057e-50	1.22207e-48	-6.12964	0.411766
312	Al1_v1_02925	4.95491e-50	1.49012e-48	3.83125	0.257603
313	Al1_v1_03767	6.89332e-50	2.06645e-48	2.29033	0.154224
314	Al1_v1_07349	8.08849e-50	2.41702e-48	2.22645	0.150032
315	Al1_v1_03099	8.12544e-50	2.42035e-48	3.32601	0.224131
316	Al1_v1_07882	1.28787e-49	3.82409e-48	-2.49561	0.168523
317	Al1_v1_07600	1.639e-49	4.85134e-48	6.10105	0.412444
318	Al1_v1_04108	1.80345e-49	5.32133e-48	4.87033	0.329388
319	Al1_v1_00758	1.90468e-49	5.60239e-48	2.63193	0.178046
320	Al1_v1_10518	2.5789e-49	7.56181e-48	3.77462	0.2557
321	Al1_v1_13394	2.70878e-49	7.9179e-48	5.9047	0.400086
322	Al1_v1_12304	3.34427e-49	9.74512e-48	2.32394	0.157615
323	Al1_v1_07109	4.08408e-49	1.18641e-47	5.00113	0.3395
324	Al1_v1_07987	5.98398e-49	1.73295e-47	2.19879	0.149527
325	Al1_v1_04382	8.23338e-49	2.37704e-47	-6.13347	0.417714
326	Al1_v1_06348	8.55578e-49	2.46254e-47	-2.71692	0.185066
327	Al1_v1_12003	3.71435e-48	1.0658e-46	5.00901	0.343532
328	Al1_v1_10138	3.80879e-48	1.08957e-46	-2.24751	0.154159
329	Al1_v1_02880	5.71704e-48	1.63049e-46	2.92017	0.200679
330	Al1_v1_08715	7.83231e-48	2.22699e-46	3.6917	0.254076
331	Al1_v1_11395	7.93444e-48	2.24921e-46	4.81185	0.331189
332	Al1_v1_03867	8.41233e-48	2.3775e-46	-3.36785	0.231865
333	Al1_v1_00199	1.23692e-47	3.48528e-46	5.2394	0.361374
334	Al1_v1_02176	1.49957e-47	4.21272e-46	-3.25954	0.225023
335	Al1_v1_03838	1.53207e-47	4.29117e-46	4.05373	0.279879
336	Al1_v1_07698	1.8174e-47	5.07521e-46	3.18772	0.220266
337	Al1_v1_11275	2.44486e-47	6.80716e-46	4.8717	0.337101
338	Al1_v1_10384	3.32219e-47	9.22251e-46	-2.32322	0.160993
339	Al1_v1_07633	6.88933e-47	1.90686e-45	-2.66512	0.185333
340	Al1_v1_03228	7.02109e-47	1.93762e-45	-2.23211	0.155236
341	Al1_v1_13320	7.87148e-47	2.16593e-45	4.77898	0.332544
342	Al1_v1_02661	8.88064e-47	2.43646e-45	4.80214	0.33435
343	Al1_v1_09995	9.71068e-47	2.65642e-45	-2.52373	0.175791
344	Al1_v1_03268	1.34958e-46	3.68113e-45	-2.5748	0.179634
345	Al1_v1_11403	1.4597e-46	3.96997e-45	4.17546	0.291417
346	Al1_v1_05700	1.82131e-46	4.93911e-45	4.76235	0.332734
347	Al1_v1_11312	2.11021e-46	5.70608e-45	4.32242	0.302214
348	Al1_v1_03367	2.40935e-46	6.49624e-45	-2.76553	0.193484
349	Al1_v1_04412	2.9128e-46	7.83116e-45	5.07592	0.355455
350	Al1_v1_12288	3.23022e-46	8.65976e-45	-2.22821	0.156115
351	Al1_v1_06100	3.36548e-46	8.99668e-45	-2.23761	0.156805
352	Al1_v1_00059	3.86689e-46	1.03077e-44	5.30946	0.372324
353	Al1_v1_07278	7.4455e-46	1.97907e-44	-2.70719	0.190452
354	Al1_v1_10714	1.04622e-45	2.77308e-44	4.74343	0.334263
355	Al1_v1_04654	1.15782e-45	3.06024e-44	4.74275	0.334383
356	Al1_v1_00385	1.25694e-45	3.31288e-44	-2.374	0.167445
357	Al1_v1_04747	1.45234e-45	3.81717e-44	-2.17246	0.153339
358	Al1_v1_00422	2.01584e-45	5.2834e-44	2.32178	0.164146
359	Al1_v1_08343	2.5176e-45	6.58013e-44	2.23694	0.158323
360	Al1_v1_10560	2.68435e-45	6.99645e-44	-2.18101	0.154414
361	Al1_v1_00897	2.81908e-45	7.32727e-44	-3.96643	0.280889
362	Al1_v1_01071	2.96598e-45	7.68779e-44	2.9418	0.208381
363	Al1_v1_01328	3.04366e-45	7.8674e-44	2.56336	0.181598
364	Al1_v1_07150	3.54247e-45	9.13159e-44	-2.23855	0.158707
365	Al1_v1_04902	4.00556e-45	1.0297e-43	-2.67591	0.189832
366	Al1_v1_02034	4.84945e-45	1.24324e-43	5.17286	0.367319
367	Al1_v1_09632	5.87323e-45	1.5016e-43	2.88653	0.205167
368	Al1_v1_03376	6.03681e-45	1.53922e-43	-6.50918	0.462719
369	Al1_v1_05320	1.49952e-44	3.813e-43	3.12346	0.22306
370	Al1_v1_06859	1.7674e-44	4.48203e-43	-2.25554	0.161213
371	Al1_v1_02249	2.79752e-44	7.07524e-43	2.16912	0.155399
372	Al1_v1_01221	4.51583e-44	1.13903e-42	4.67911	0.336041
373	Al1_v1_05144	6.55929e-44	1.65002e-42	-2.82963	0.203607
374	Al1_v1_08400	8.52753e-44	2.13941e-42	5.77748	0.416284
375	Al1_v1_05286	8.95318e-44	2.24021e-42	5.70345	0.411053
376	Al1_v1_12850	1.08943e-43	2.71864e-42	5.0934	0.367459
377	Al1_v1_02124	1.39259e-43	3.46596e-42	2.64126	0.190794
378	Al1_v1_07060	1.68086e-43	4.17236e-42	3.97779	0.287621
379	Al1_v1_13414	1.85761e-43	4.59893e-42	5.37839	0.389096
380	Al1_v1_11711	1.87595e-43	4.63211e-42	-2.41773	0.174918
381	Al1_v1_10843	2.53639e-43	6.24644e-42	2.08512	0.151092
382	Al1_v1_05453	2.89899e-43	7.12073e-42	-2.08391	0.15111
383	Al1_v1_12261	3.65607e-43	8.95689e-42	4.64616	0.337314
384	Al1_v1_12680	3.74872e-43	9.15997e-42	2.3311	0.169262
385	Al1_v1_06022	3.80884e-43	9.28268e-42	-2.4709	0.179427
386	Al1_v1_13290	3.88744e-43	9.44971e-42	5.5107	0.40021
387	Al1_v1_05086	5.04703e-43	1.22368e-41	4.75211	0.345592
388	Al1_v1_04253	5.53265e-43	1.33796e-41	2.34779	0.170823
389	Al1_v1_05732	9.26253e-43	2.2342e-41	4.63452	0.338122
390	Al1_v1_10044	1.30092e-42	3.12989e-41	-2.14958	0.15711
391	Al1_v1_02395	1.41046e-42	3.38473e-41	4.61703	0.337598
392	Al1_v1_12359	2.15517e-42	5.15866e-41	2.04407	0.149801
393	Al1_v1_04549	2.33088e-42	5.56506e-41	-5.53218	0.4056
394	Al1_v1_03660	3.0163e-42	7.18325e-41	4.99271	0.366553
395	Al1_v1_11576	3.34853e-42	7.95424e-41	-2.37491	0.174458
396	Al1_v1_06016	4.29031e-42	1.01657e-40	5.52552	0.406439
397	Al1_v1_05695	4.5768e-42	1.08172e-40	-3.59314	0.264392
398	Al1_v1_09831	4.78264e-42	1.12753e-40	4.255	0.313167
399	Al1_v1_12682	6.83786e-42	1.60801e-40	-2.67213	0.197048
400	Al1_v1_09600	7.11701e-42	1.66947e-40	7.13364	0.526162
401	Al1_v1_09177	8.24958e-42	1.93032e-40	-4.07083	0.300496
402	Al1_v1_01690	8.67905e-42	2.02576e-40	2.06977	0.152826
403	Al1_v1_12386	1.07164e-41	2.49508e-40	5.02504	0.37146
404	Al1_v1_00616	1.1227e-41	2.60751e-40	2.61759	0.193546
405	Al1_v1_13330	1.33196e-41	3.08587e-40	4.59455	0.34004
406	Al1_v1_11230	1.37538e-41	3.17862e-40	4.58843	0.339646
407	Al1_v1_02205	1.72378e-41	3.97402e-40	-6.2859	0.46587
408	Al1_v1_11591	1.80651e-41	4.15453e-40	3.04723	0.225898
409	Al1_v1_02386	2.08359e-41	4.78003e-40	4.57475	0.339403
410	Al1_v1_00595	2.1059e-41	4.81942e-40	-2.54249	0.188639
411	Al1_v1_02901	2.19583e-41	5.01301e-40	-2.05361	0.152402
412	Al1_v1_13055	2.44526e-41	5.5689e-40	3.86242	0.286806
413	Al1_v1_10749	3.91481e-41	8.8941e-40	5.47546	0.407636
414	Al1_v1_13396	4.08074e-41	9.2487e-40	5.50545	0.409963
415	Al1_v1_00239	5.99144e-41	1.35464e-39	4.57608	0.341481
416	Al1_v1_12552	8.23515e-41	1.85746e-39	2.58977	0.193598
417	Al1_v1_00644	1.01577e-40	2.2856e-39	-5.47299	0.409611
418	Al1_v1_09265	1.06072e-40	2.38103e-39	6.06857	0.454295
419	Al1_v1_02627	1.12875e-40	2.52771e-39	2.31647	0.173472
420	Al1_v1_08179	1.3516e-40	3.01954e-39	3.18306	0.238607
421	Al1_v1_07012	1.70054e-40	3.79007e-39	5.52938	0.415024
422	Al1_v1_04953	2.2993e-40	5.11239e-39	4.53908	0.341271
423	Al1_v1_02200	2.6379e-40	5.8514e-39	2.95526	0.222363
424	Al1_v1_02147	3.13042e-40	6.92753e-39	-6.08425	0.458241
425	Al1_v1_00352	4.06184e-40	8.9676e-39	-4.68264	0.353197
426	Al1_v1_07619	4.53765e-40	9.99455e-39	-4.49296	0.339102
427	Al1_v1_03113	4.95893e-40	1.08969e-38	-5.28201	0.398856
428	Al1_v1_04928	5.28946e-40	1.1596e-38	-2.83219	0.213943
429	Al1_v1_12550	5.93706e-40	1.29854e-38	3.93696	0.297592
430	Al1_v1_05617	8.63741e-40	1.88476e-38	4.53521	0.343546
431	Al1_v1_12041	9.30241e-40	2.02516e-38	6.12626	0.464265
432	Al1_v1_11666	1.01615e-39	2.20708e-38	-1.98525	0.150524
433	Al1_v1_05006	1.12837e-39	2.44515e-38	-2.6541	0.201357
434	Al1_v1_08273	1.14097e-39	2.46676e-38	5.41676	0.410977
435	Al1_v1_06102	1.32673e-39	2.86177e-38	4.506	0.342172
436	Al1_v1_04719	1.35755e-39	2.92153e-38	-2.67179	0.202915
437	Al1_v1_02453	1.67335e-39	3.59292e-38	5.39002	0.409848
438	Al1_v1_09411	1.76702e-39	3.78537e-38	2.45397	0.186654
439	Al1_v1_01203	1.95624e-39	4.18119e-38	2.63058	0.200205
440	Al1_v1_02967	2.1646e-39	4.616e-38	-2.33512	0.177822
441	Al1_v1_09468	2.22128e-39	4.72615e-38	2.3988	0.182698
442	Al1_v1_09610	2.31579e-39	4.91607e-38	4.50182	0.342952
443	Al1_v1_02864	2.41661e-39	5.11853e-38	-4.64397	0.353868
444	Al1_v1_10007	2.43916e-39	5.15465e-38	4.48932	0.342102
445	Al1_v1_03103	2.50321e-39	5.27811e-38	4.92073	0.375033
446	Al1_v1_03214	2.58422e-39	5.4367e-38	-2.15498	0.164272
447	Al1_v1_06897	2.62189e-39	5.50362e-38	3.91736	0.298641
448	Al1_v1_04138	3.15705e-39	6.61218e-38	-4.3377	0.331041
449	Al1_v1_06990	3.67516e-39	7.68018e-38	6.18275	0.472267
450	Al1_v1_06046	3.78642e-39	7.89511e-38	4.50795	0.344397
451	Al1_v1_06394	4.39655e-39	9.14697e-38	2.88863	0.220876
452	Al1_v1_04950	6.93432e-39	1.43948e-37	2.05722	0.157722
453	Al1_v1_00319	7.05558e-39	1.46142e-37	-2.31347	0.177386
454	Al1_v1_00974	7.46335e-39	1.54248e-37	-2.01932	0.154882
455	Al1_v1_08021	7.84204e-39	1.61718e-37	2.02754	0.155558
456	Al1_v1_11483	9.0935e-39	1.87115e-37	1.9642	0.15083
457	Al1_v1_05621	1.65094e-38	3.38966e-37	4.34538	0.334851
458	Al1_v1_01361	1.96326e-38	4.02212e-37	-5.36765	0.41405
459	Al1_v1_08196	2.1253e-38	4.3446e-37	2.13722	0.164938
460	Al1_v1_08444	3.1219e-38	6.36799e-37	2.90274	0.224529
461	Al1_v1_12540	4.49989e-38	9.15889e-37	-2.51389	0.194875
462	Al1_v1_04116	5.73617e-38	1.16499e-36	2.20938	0.171518
463	Al1_v1_09184	8.04632e-38	1.63064e-36	6.79549	0.52862
464	Al1_v1_07796	8.32733e-38	1.68395e-36	6.03606	0.469641
465	Al1_v1_13240	9.15837e-38	1.84802e-36	4.42933	0.344826
466	Al1_v1_06852	1.01483e-37	2.04338e-36	2.59211	0.201922
467	Al1_v1_05832	1.01771e-37	2.0448e-36	6.99307	0.544759
468	Al1_v1_04979	1.48009e-37	2.96746e-36	2.80713	0.219171
469	Al1_v1_03911	1.51935e-37	3.03967e-36	5.31224	0.414827
470	Al1_v1_10030	1.70144e-37	3.39673e-36	2.59084	0.202455
471	Al1_v1_04092	1.88583e-37	3.75685e-36	-2.06585	0.161532
472	Al1_v1_08339	1.9003e-37	3.77765e-36	-1.91637	0.14985
473	Al1_v1_06972	1.92911e-37	3.82682e-36	-2.91464	0.227931
474	Al1_v1_12873	2.03586e-37	4.03006e-36	4.14851	0.324529
475	Al1_v1_09275	2.27057e-37	4.48522e-36	-1.91856	0.150184
476	Al1_v1_08726	2.66405e-37	5.25143e-36	-5.06133	0.396586
477	Al1_v1_06301	2.75436e-37	5.41807e-36	5.09094	0.398988
478	Al1_v1_03818	2.92289e-37	5.73754e-36	-1.98864	0.15591
479	Al1_v1_07669	3.22181e-37	6.31111e-36	-4.37733	0.343389
480	Al1_v1_12302	3.46227e-37	6.76801e-36	3.37318	0.264733
481	Al1_v1_05999	3.59424e-37	7.01139e-36	2.0231	0.158812
482	Al1_v1_07340	4.15353e-37	8.0856e-36	-2.00558	0.157577
483	Al1_v1_04808	4.27807e-37	8.31078e-36	2.86917	0.225469
484	Al1_v1_12449	5.18989e-37	1.00613e-35	5.22885	0.41139
485	Al1_v1_03821	6.27862e-37	1.21469e-35	-4.15143	0.327005
486	Al1_v1_07233	7.73021e-37	1.49244e-35	3.59684	0.283684
487	Al1_v1_04025	8.86619e-37	1.70824e-35	5.07161	0.40034
488	Al1_v1_04053	1.13234e-36	2.17719e-35	-4.34792	0.343735
489	Al1_v1_00246	1.13899e-36	2.18552e-35	-4.35467	0.344281
490	Al1_v1_13077	1.21509e-36	2.32677e-35	2.39297	0.189264
491	Al1_v1_11346	1.24393e-36	2.37715e-35	-1.91336	0.151353
492	Al1_v1_07598	1.35602e-36	2.58609e-35	-5.45492	0.431735
493	Al1_v1_01217	1.4425e-36	2.74544e-35	4.75914	0.376812
494	Al1_v1_12193	1.48903e-36	2.82824e-35	2.22232	0.17599
495	Al1_v1_04775	1.5102e-36	2.86267e-35	3.12184	0.247247
496	Al1_v1_02693	1.92386e-36	3.63943e-35	-4.85387	0.385004
497	Al1_v1_00308	2.65244e-36	5.00762e-35	4.37117	0.347415
498	Al1_v1_07449	2.94585e-36	5.55039e-35	1.88796	0.150152
499	Al1_v1_12135	3.17973e-36	5.97903e-35	-1.92586	0.15324
500	Al1_v1_12838	3.61626e-36	6.78627e-35	4.36841	0.347873
501	Al1_v1_12367	3.64794e-36	6.83206e-35	1.94013	0.154508
502	Al1_v1_02009	3.74439e-36	6.99872e-35	1.89647	0.151056
503	Al1_v1_12202	6.1723e-36	1.15139e-34	5.63558	0.450302
504	Al1_v1_02774	7.59611e-36	1.41417e-34	-1.89197	0.151375
505	Al1_v1_12428	9.75855e-36	1.81316e-34	3.69218	0.295879
506	Al1_v1_05356	1.30154e-35	2.41351e-34	3.19685	0.256657
507	Al1_v1_05795	1.6565e-35	3.06567e-34	-2.23707	0.17988
508	Al1_v1_08732	1.86905e-35	3.45222e-34	4.53575	0.364996
509	Al1_v1_00776	2.50447e-35	4.61679e-34	4.34704	0.350471
510	Al1_v1_09644	3.11063e-35	5.72295e-34	2.07828	0.167792
511	Al1_v1_06443	5.77233e-35	1.05992e-33	2.70712	0.219442
512	Al1_v1_08415	6.42797e-35	1.178e-33	-3.2533	0.263902
513	Al1_v1_05256	1.02489e-34	1.87457e-33	-2.60641	0.212076
514	Al1_v1_08846	1.0503e-34	1.91731e-33	4.30463	0.350311
515	Al1_v1_02355	1.0954e-34	1.99576e-33	-4.97629	0.405082
516	Al1_v1_01303	1.33789e-34	2.43283e-33	-4.93993	0.402653
517	Al1_v1_02344	1.39536e-34	2.53243e-33	2.50449	0.204198
518	Al1_v1_06721	1.43622e-34	2.60156e-33	-1.84127	0.150152
519	Al1_v1_06319	1.45475e-34	2.63004e-33	2.73782	0.223283
520	Al1_v1_09873	1.47048e-34	2.65337e-33	1.88932	0.154094
521	Al1_v1_03120	1.60202e-34	2.88517e-33	2.10311	0.171628
522	Al1_v1_09256	1.80676e-34	3.24767e-33	-4.32715	0.353407
523	Al1_v1_03127	1.86465e-34	3.34531e-33	-5.61008	0.458282
524	Al1_v1_04672	3.00031e-34	5.37251e-33	-1.88567	0.154527
525	Al1_v1_01437	3.19077e-34	5.70267e-33	-4.84739	0.397396
526	Al1_v1_09744	3.34332e-34	5.96395e-33	-2.44727	0.200694
527	Al1_v1_10998	3.36518e-34	5.99155e-33	-1.88005	0.154184
528	Al1_v1_04023	3.46171e-34	6.15174e-33	3.71233	0.304508
529	Al1_v1_02732	3.72162e-34	6.60112e-33	-1.92718	0.158156
530	Al1_v1_04212	4.0615e-34	7.19039e-33	-3.5333	0.290133
531	Al1_v1_05355	4.68538e-34	8.27927e-33	-7.41637	0.609571
532	Al1_v1_01004	7.33796e-34	1.29421e-32	-3.74392	0.308654
533	Al1_v1_07888	8.35028e-34	1.46999e-32	5.33357	0.44009
534	Al1_v1_02760	9.04098e-34	1.58861e-32	2.67419	0.220775
535	Al1_v1_08598	1.69734e-33	2.97684e-32	-2.15054	0.178305
536	Al1_v1_10779	1.80521e-33	3.16013e-32	4.67394	0.387689
537	Al1_v1_02442	1.96422e-33	3.43209e-32	3.10712	0.257875
538	Al1_v1_07673	2.11626e-33	3.69086e-32	-1.85973	0.154426
539	Al1_v1_06048	2.20316e-33	3.8353e-32	4.3198	0.358803
540	Al1_v1_09691	3.12339e-33	5.42718e-32	3.29468	0.274313
541	Al1_v1_03878	3.23708e-33	5.61434e-32	1.82197	0.151734
542	Al1_v1_11690	3.427e-33	5.93276e-32	3.12751	0.260561
543	Al1_v1_02172	3.85439e-33	6.66035e-32	4.16035	0.346891
544	Al1_v1_06429	4.07079e-33	7.02136e-32	1.83485	0.153048
545	Al1_v1_12272	4.34861e-33	7.48678e-32	-1.89469	0.158112
546	Al1_v1_07000	4.58211e-33	7.87435e-32	3.71679	0.310278
547	Al1_v1_10394	4.60812e-33	7.90456e-32	5.18102	0.432528
548	Al1_v1_11598	5.18111e-33	8.87124e-32	3.58237	0.299311
549	Al1_v1_04013	5.52937e-33	9.45029e-32	2.85136	0.238342
550	Al1_v1_12854	6.17574e-33	1.05358e-31	-7.6373	0.638882
551	Al1_v1_08919	6.70042e-33	1.14102e-31	-5.33831	0.446819
552	Al1_v1_10919	6.8818e-33	1.16978e-31	5.46797	0.457756
553	Al1_v1_11740	6.9616e-33	1.18121e-31	-4.89804	0.410077
554	Al1_v1_09341	7.06859e-33	1.19719e-31	-3.67709	0.307888
555	Al1_v1_00962	7.13268e-33	1.20587e-31	4.24214	0.355224
556	Al1_v1_07939	9.50321e-33	1.60375e-31	-1.80987	0.151856
557	Al1_v1_12965	9.93662e-33	1.67388e-31	3.22129	0.270365
558	Al1_v1_06430	1.40429e-32	2.36136e-31	-2.4037	0.202234
559	Al1_v1_02907	1.6324e-32	2.74004e-31	4.21312	0.354845
560	Al1_v1_08728	1.68403e-32	2.82166e-31	4.86129	0.409526
561	Al1_v1_03713	1.76799e-32	2.95704e-31	4.19505	0.353522
562	Al1_v1_01111	1.94434e-32	3.232e-31	3.48433	0.293826
563	Al1_v1_01707	1.94616e-32	3.232e-31	2.27594	0.191926
564	Al1_v1_02006	1.94466e-32	3.232e-31	3.02972	0.255489
565	Al1_v1_08507	1.94301e-32	3.232e-31	-4.15979	0.350784
566	Al1_v1_07455	2.25852e-32	3.74411e-31	-1.7752	0.149857
567	Al1_v1_07923	2.2799e-32	3.77289e-31	-1.8296	0.15446
568	Al1_v1_09050	2.41368e-32	3.98724e-31	4.77848	0.403575
569	Al1_v1_09003	2.62865e-32	4.33473e-31	4.59588	0.388388
570	Al1_v1_08292	2.7013e-32	4.44672e-31	5.10094	0.431153
571	Al1_v1_02394	3.12577e-32	5.13644e-31	4.20885	0.356118
572	Al1_v1_10052	3.3381e-32	5.47577e-31	-2.54115	0.215112
573	Al1_v1_00881	3.43197e-32	5.61992e-31	-5.94347	0.503223
574	Al1_v1_09813	3.57798e-32	5.84881e-31	-2.48221	0.210226
575	Al1_v1_05342	4.12223e-32	6.72676e-31	4.55193	0.385907
576	Al1_v1_05712	4.25741e-32	6.93529e-31	-2.1969	0.186294
577	Al1_v1_04973	4.55875e-32	7.41331e-31	1.87488	0.159064
578	Al1_v1_10260	4.89508e-32	7.94645e-31	2.64571	0.224576
579	Al1_v1_08696	5.37807e-32	8.71545e-31	-4.92198	0.418074
580	Al1_v1_04955	6.46781e-32	1.04634e-30	1.75201	0.149013
581	Al1_v1_00853	6.67119e-32	1.07738e-30	2.53278	0.215468
582	Al1_v1_02911	6.69758e-32	1.07978e-30	-4.14686	0.35279
583	Al1_v1_11279	7.10119e-32	1.14289e-30	4.43818	0.377733
584	Al1_v1_02535	9.00825e-32	1.44734e-30	-1.78571	0.152242
585	Al1_v1_01875	9.06389e-32	1.45379e-30	4.16438	0.355054
586	Al1_v1_03671	9.13829e-32	1.46322e-30	3.34956	0.285599
587	Al1_v1_00186	1.09496e-31	1.75025e-30	4.77531	0.407697
588	Al1_v1_07685	1.1248e-31	1.7949e-30	-2.40115	0.205041
589	Al1_v1_03438	1.18543e-31	1.88844e-30	7.16169	0.611789
590	Al1_v1_03709	1.40047e-31	2.22722e-30	4.16915	0.356582
591	Al1_v1_01031	1.41954e-31	2.25374e-30	2.04302	0.174753
592	Al1_v1_12056	2.02222e-31	3.20515e-30	-4.57956	0.392732
593	Al1_v1_12212	2.14219e-31	3.38957e-30	1.99808	0.171423
594	Al1_v1_07974	2.18079e-31	3.44485e-30	2.34108	0.200876
595	Al1_v1_08851	2.60074e-31	4.10131e-30	3.11601	0.267714
596	Al1_v1_11693	2.77223e-31	4.3644e-30	5.15864	0.443415
597	Al1_v1_00428	2.88578e-31	4.53556e-30	5.38122	0.462684
598	Al1_v1_08710	2.94804e-31	4.62566e-30	4.51207	0.388014
599	Al1_v1_10050	3.06725e-31	4.80468e-30	-3.7217	0.32014
600	Al1_v1_11103	3.18494e-31	4.98071e-30	2.6823	0.230795
601	Al1_v1_09624	3.21831e-31	5.02452e-30	2.35154	0.202351
602	Al1_v1_00057	3.55229e-31	5.53673e-30	4.97581	0.42848
603	Al1_v1_02311	3.9603e-31	6.16244e-30	1.81969	0.156824
604	Al1_v1_01325	4.26952e-31	6.63261e-30	4.67403	0.403039
605	Al1_v1_08895	4.30786e-31	6.6811e-30	-1.87285	0.161505
606	Al1_v1_10117	4.51899e-31	6.99698e-30	-1.74547	0.150574
607	Al1_v1_01704	4.69425e-31	7.25636e-30	-2.32636	0.200741
608	Al1_v1_02991	4.73387e-31	7.30557e-30	2.83816	0.24492
609	Al1_v1_03628	6.63261e-31	1.0219e-29	-4.98564	0.431313
610	Al1_v1_02908	7.12466e-31	1.09591e-29	4.13866	0.358231
611	Al1_v1_11523	7.2009e-31	1.10583e-29	1.90783	0.16515
612	Al1_v1_12816	7.21994e-31	1.10694e-29	3.73793	0.323577
613	Al1_v1_04388	7.55358e-31	1.1562e-29	3.48016	0.301364
614	Al1_v1_07712	8.09457e-31	1.23699e-29	1.80009	0.155959
615	Al1_v1_01344	8.79785e-31	1.34228e-29	-5.39364	0.467593
616	Al1_v1_08869	9.11244e-31	1.38802e-29	-1.73599	0.150539
617	Al1_v1_07388	9.40192e-31	1.42979e-29	4.49658	0.390017
618	Al1_v1_03074	1.06697e-30	1.61735e-29	1.79247	0.155619
619	Al1_v1_07463	1.06611e-30	1.61735e-29	1.72362	0.149641
620	Al1_v1_03730	1.07227e-30	1.62275e-29	3.32475	0.28866
621	Al1_v1_05168	1.23091e-30	1.85985e-29	2.04994	0.178163
622	Al1_v1_04038	1.31007e-30	1.97627e-29	4.79073	0.416564
623	Al1_v1_03567	1.38292e-30	2.08282e-29	4.9841	0.433553
624	Al1_v1_02379	1.4706e-30	2.21133e-29	-4.9546	0.431187
625	Al1_v1_02171	1.7949e-30	2.69464e-29	-2.3348	0.203497
626	Al1_v1_08264	1.88504e-30	2.82546e-29	-1.79082	0.156142
627	Al1_v1_02832	2.03556e-30	3.04619e-29	-1.8783	0.163865
628	Al1_v1_02019	2.30541e-30	3.44454e-29	1.92879	0.168428
629	Al1_v1_00141	2.31859e-30	3.45872e-29	-4.05222	0.353868
630	Al1_v1_07873	2.61653e-30	3.89697e-29	-4.068	0.355572
631	Al1_v1_00741	2.73848e-30	4.07213e-29	1.69891	0.148548
632	Al1_v1_01730	2.76385e-30	4.10336e-29	-2.05184	0.17942
633	Al1_v1_02302	2.86088e-30	4.2407e-29	-1.7131	0.149838
634	Al1_v1_06601	3.39452e-30	5.02378e-29	-4.05028	0.354723
635	Al1_v1_11860	3.46929e-30	5.12636e-29	-2.08488	0.182624
636	Al1_v1_04718	3.47905e-30	5.13269e-29	1.81483	0.158972
637	Al1_v1_02215	3.54755e-30	5.22554e-29	4.09484	0.358747
638	Al1_v1_02547	3.7667e-30	5.53965e-29	-3.26239	0.285947
639	Al1_v1_07684	4.45459e-30	6.54107e-29	-1.74389	0.153047
640	Al1_v1_11795	4.51813e-30	6.624e-29	4.54914	0.399284
641	Al1_v1_01944	4.54634e-30	6.65497e-29	2.0265	0.177877
642	Al1_v1_13434	5.16744e-30	7.55235e-29	4.47832	0.393472
643	Al1_v1_03081	5.69635e-30	8.31242e-29	2.25138	0.197958
644	Al1_v1_04996	6.21907e-30	9.06111e-29	-2.78594	0.245125
645	Al1_v1_08612	7.6064e-30	1.10652e-28	1.71297	0.150952
646	Al1_v1_04604	8.15468e-30	1.18445e-28	-4.02291	0.354701
647	Al1_v1_08760	8.5601e-30	1.2395e-28	-2.89769	0.255585
648	Al1_v1_10847	8.54934e-30	1.2395e-28	1.71112	0.150925
649	Al1_v1_11622	8.59219e-30	1.24223e-28	4.48569	0.395664
650	Al1_v1_02319	9.01668e-30	1.30159e-28	-2.30415	0.203315
651	Al1_v1_11738	9.1917e-30	1.32482e-28	-2.25314	0.198844
652	Al1_v1_00733	9.54166e-30	1.37315e-28	5.0447	0.445333
653	Al1_v1_04783	1.20088e-29	1.72555e-28	2.00421	0.177242
654	Al1_v1_07264	1.24346e-29	1.784e-28	2.20243	0.194824
655	Al1_v1_09020	1.29506e-29	1.85519e-28	3.42935	0.303452
656	Al1_v1_02848	1.47202e-29	2.10548e-28	1.71778	0.152152
657	Al1_v1_01435	1.7362e-29	2.47957e-28	4.80896	0.426501
658	Al1_v1_07555	2.13595e-29	3.04584e-28	-1.75254	0.155683
659	Al1_v1_05771	3.09746e-29	4.41023e-28	-2.53794	0.22611
660	Al1_v1_13374	3.2183e-29	4.57535e-28	-5.57281	0.496644
661	Al1_v1_12148	3.74398e-29	5.31465e-28	-1.77341	0.158233
662	Al1_v1_02458	3.81528e-29	5.40767e-28	1.72824	0.154226
663	Al1_v1_05826	4.04912e-29	5.73045e-28	2.56252	0.228784
664	Al1_v1_08406	4.3441e-29	6.13866e-28	4.39238	0.392373
665	Al1_v1_03813	4.87301e-29	6.8757e-28	-2.01352	0.180033
666	Al1_v1_05599	4.92168e-29	6.93395e-28	1.8347	0.164057
667	Al1_v1_12344	5.04094e-29	7.09132e-28	1.73599	0.15526
668	Al1_v1_13167	5.4576e-29	7.66597e-28	-2.41076	0.215744
669	Al1_v1_05303	6.71964e-29	9.42457e-28	2.21668	0.198704
670	Al1_v1_05106	7.10394e-29	9.9487e-28	-1.68562	0.151167
671	Al1_v1_11637	7.34012e-29	1.02641e-27	2.27756	0.204306
672	Al1_v1_09192	7.51952e-29	1.04993e-27	-2.49609	0.223952
673	Al1_v1_05490	7.66157e-29	1.06818e-27	3.33913	0.299635
674	Al1_v1_10495	8.25323e-29	1.14896e-27	2.00429	0.179961
675	Al1_v1_09968	9.49498e-29	1.31987e-27	-2.23273	0.200697
676	Al1_v1_13082	9.88161e-29	1.37158e-27	1.87342	0.168453
677	Al1_v1_10271	1.18505e-28	1.64244e-27	4.04168	0.363949
678	Al1_v1_02016	1.18709e-28	1.64285e-27	4.86964	0.438511
679	Al1_v1_10616	1.24152e-28	1.71564e-27	2.60161	0.23436
680	Al1_v1_09365	1.26797e-28	1.74961e-27	4.35118	0.392032
681	Al1_v1_07594	1.44107e-28	1.98554e-27	-2.09489	0.18894
682	Al1_v1_08028	1.53694e-28	2.11453e-27	2.03596	0.18372
683	Al1_v1_04785	1.86571e-28	2.56309e-27	-1.66002	0.150032
684	Al1_v1_00049	2.06795e-28	2.83678e-27	-5.15369	0.466176
685	Al1_v1_04470	2.34189e-28	3.20787e-27	-2.34648	0.212465
686	Al1_v1_07976	2.6226e-28	3.58715e-27	4.6651	0.422798
687	Al1_v1_11379	2.70823e-28	3.69889e-27	1.80139	0.163302
688	Al1_v1_04558	2.9227e-28	3.986e-27	1.63617	0.148417
689	Al1_v1_13422	3.34221e-28	4.55152e-27	2.16376	0.19649
690	Al1_v1_12983	3.4997e-28	4.75909e-27	-2.04859	0.186102
691	Al1_v1_09705	3.64552e-28	4.9502e-27	2.8222	0.256465
692	Al1_v1_07790	3.68065e-28	4.99068e-27	1.66318	0.151152
693	Al1_v1_12807	4.00657e-28	5.42478e-27	-3.93366	0.357745
694	Al1_v1_05482	4.0827e-28	5.51988e-27	-1.70312	0.154913
695	Al1_v1_01094	4.27249e-28	5.76817e-27	4.08043	0.371288
696	Al1_v1_08031	4.31587e-28	5.81836e-27	1.66355	0.151383
697	Al1_v1_11781	4.32695e-28	5.82493e-27	-1.64863	0.150029
698	Al1_v1_06069	4.55495e-28	6.12308e-27	-4.25597	0.387465
699	Al1_v1_00829	4.85652e-28	6.51914e-27	2.00636	0.182756
700	Al1_v1_12525	5.00041e-28	6.70269e-27	1.71942	0.156657
701	Al1_v1_10082	5.01757e-28	6.7161e-27	4.76492	0.434145
702	Al1_v1_00507	5.07075e-28	6.77603e-27	6.26487	0.570859
703	Al1_v1_07666	5.07679e-28	6.77603e-27	3.219	0.29332
704	Al1_v1_04199	5.48253e-28	7.30719e-27	1.77252	0.161617
705	Al1_v1_11271	5.55837e-28	7.39776e-27	-1.69693	0.154742
706	Al1_v1_01018	5.72344e-28	7.60666e-27	1.75479	0.160057
707	Al1_v1_00587	7.20233e-28	9.55862e-27	-2.02254	0.18483
708	Al1_v1_01449	7.62745e-28	1.01085e-26	2.48845	0.227515
709	Al1_v1_10734	8.21123e-28	1.08669e-26	3.96444	0.362685
710	Al1_v1_01636	8.28905e-28	1.09544e-26	4.67728	0.427932
711	Al1_v1_03456	8.75276e-28	1.15509e-26	4.65479	0.426067
712	Al1_v1_10231	9.09835e-28	1.19901e-26	4.29455	0.39322
713	Al1_v1_10836	9.17872e-28	1.20791e-26	3.96491	0.363064
714	Al1_v1_07646	9.23765e-28	1.21396e-26	4.62717	0.423729
715	Al1_v1_00327	1.20479e-27	1.58105e-26	3.97633	0.364936
716	Al1_v1_09670	1.23207e-27	1.6146e-26	3.4745	0.318939
717	Al1_v1_01145	1.23597e-27	1.61745e-26	2.70024	0.247873
718	Al1_v1_06277	1.27661e-27	1.66831e-26	2.31046	0.212149
719	Al1_v1_06703	1.63105e-27	2.12853e-26	3.89914	0.358761
720	Al1_v1_01463	1.68406e-27	2.19466e-26	4.87589	0.448752
721	Al1_v1_07591	1.82632e-27	2.37675e-26	-2.27931	0.209919
722	Al1_v1_10375	1.93482e-27	2.51446e-26	-2.19625	0.202368
723	Al1_v1_06154	1.99905e-27	2.59434e-26	2.50913	0.231261
724	Al1_v1_04634	3.11111e-27	4.03199e-26	-3.89778	0.360595
725	Al1_v1_00748	3.16349e-27	4.09421e-26	3.87789	0.358807
726	Al1_v1_06667	3.22909e-27	4.17335e-26	-1.78433	0.165126
727	Al1_v1_10252	3.92748e-27	5.06899e-26	2.67352	0.247826
728	Al1_v1_00142	5.08587e-27	6.55505e-26	4.75676	0.44191
729	Al1_v1_01464	5.22673e-27	6.72735e-26	-1.96686	0.182767
730	Al1_v1_13003	5.78426e-27	7.43476e-26	-1.60515	0.149285
731	Al1_v1_08785	5.83048e-27	7.48392e-26	-1.75327	0.163072
732	Al1_v1_01962	6.07933e-27	7.79267e-26	-1.88095	0.17501
733	Al1_v1_07702	6.19269e-27	7.92715e-26	2.72328	0.253424
734	Al1_v1_11672	6.22774e-27	7.96115e-26	1.7484	0.162711
735	Al1_v1_07601	6.53059e-27	8.33694e-26	-3.69736	0.344227
736	Al1_v1_01255	7.80812e-27	9.9543e-26	4.62321	0.431087
737	Al1_v1_02182	7.94866e-27	1.01197e-25	-3.02199	0.281826
738	Al1_v1_05758	9.79119e-27	1.24486e-25	2.1655	0.202315
739	Al1_v1_13118	1.27701e-26	1.62141e-25	3.9684	0.371609
740	Al1_v1_12963	1.35089e-26	1.7129e-25	-3.9609	0.371089
741	Al1_v1_03745	1.80981e-26	2.2917e-25	-2.83305	0.266101
742	Al1_v1_02054	1.93198e-26	2.4431e-25	1.80106	0.169265
743	Al1_v1_11535	1.96909e-26	2.48668e-25	3.61542	0.339837
744	Al1_v1_07106	2.10564e-26	2.65554e-25	-3.84266	0.361409
745	Al1_v1_02213	2.40033e-26	3.02313e-25	4.55007	0.428435
746	Al1_v1_05532	2.70833e-26	3.40647e-25	-2.50207	0.235846
747	Al1_v1_02840	2.74948e-26	3.4536e-25	-1.78555	0.168329
748	Al1_v1_06161	2.82885e-26	3.54854e-25	-1.66037	0.156567
749	Al1_v1_01331	3.45579e-26	4.3292e-25	2.91858	0.275698
750	Al1_v1_00751	3.9771e-26	4.97562e-25	1.73524	0.164121
751	Al1_v1_02239	4.11938e-26	5.14675e-25	1.94583	0.184096
752	Al1_v1_03835	4.20361e-26	5.24501e-25	2.65966	0.251676
753	Al1_v1_08582	4.33987e-26	5.40784e-25	-2.66522	0.252274
754	Al1_v1_02786	4.38471e-26	5.45646e-25	3.12241	0.295576
755	Al1_v1_08213	4.60271e-26	5.72016e-25	4.20756	0.398471
756	Al1_v1_03084	4.6408e-26	5.75987e-25	1.62517	0.15392
757	Al1_v1_02188	5.07454e-26	6.28988e-25	-3.88234	0.367991
758	Al1_v1_08687	5.3036e-26	6.56513e-25	4.22509	0.400637
759	Al1_v1_06599	5.69359e-26	7.0386e-25	3.63013	0.344438
760	Al1_v1_00584	6.54961e-26	8.08618e-25	-1.61428	0.153359
761	Al1_v1_05531	6.59453e-26	8.13095e-25	3.88294	0.368909
762	Al1_v1_01887	7.0081e-26	8.62953e-25	-1.5679	0.149044
763	Al1_v1_12664	8.49446e-26	1.04461e-24	2.52494	0.240434
764	Al1_v1_08098	8.95869e-26	1.10025e-24	-2.37747	0.2265
765	Al1_v1_12869	9.20376e-26	1.12887e-24	5.48251	0.522442
766	Al1_v1_01040	1.00682e-25	1.23329e-24	1.62392	0.154872
767	Al1_v1_01008	1.04068e-25	1.2731e-24	-1.89963	0.181221
768	Al1_v1_03780	1.0911e-25	1.33305e-24	-2.25394	0.215113
769	Al1_v1_04623	1.13972e-25	1.39063e-24	1.67257	0.159691
770	Al1_v1_01025	1.23056e-25	1.49953e-24	1.71391	0.163752
771	Al1_v1_06216	1.31971e-25	1.60607e-24	-1.57618	0.150688
772	Al1_v1_12095	1.79481e-25	2.18144e-24	2.60907	0.250133
773	Al1_v1_11998	1.96194e-25	2.38149e-24	5.84748	0.561056
774	Al1_v1_00480	2.2105e-25	2.67973e-24	4.55979	0.437981
775	Al1_v1_07513	2.2144e-25	2.681e-24	4.48182	0.430498
776	Al1_v1_08961	2.52537e-25	3.05355e-24	-1.89709	0.182443
777	Al1_v1_09725	2.53239e-25	3.05809e-24	3.86556	0.371761
778	Al1_v1_06532	2.72922e-25	3.29155e-24	3.98171	0.383194
779	Al1_v1_05021	2.90276e-25	3.49635e-24	1.54322	0.148602
780	Al1_v1_00553	2.9566e-25	3.55664e-24	1.65558	0.159447
781	Al1_v1_04710	3.61967e-25	4.3487e-24	-2.11318	0.203898
782	Al1_v1_09609	4.6551e-25	5.58552e-24	3.80996	0.368475
783	Al1_v1_09000	4.69799e-25	5.62978e-24	4.59804	0.444731
784	Al1_v1_11958	4.87102e-25	5.8297e-24	1.53728	0.148739
785	Al1_v1_01385	5.61002e-25	6.70558e-24	-4.89458	0.474193
786	Al1_v1_03446	6.14868e-25	7.34009e-24	6.75043	0.654549
787	Al1_v1_13136	6.24241e-25	7.44251e-24	4.15419	0.402864
788	Al1_v1_06410	6.4538e-25	7.68477e-24	3.50006	0.339533
789	Al1_v1_12991	6.79133e-25	8.07643e-24	-2.71343	0.263349
790	Al1_v1_05240	6.82104e-25	8.10149e-24	3.67295	0.356489
791	Al1_v1_10020	6.916e-25	8.20389e-24	1.96599	0.19084
792	Al1_v1_03589	8.40917e-25	9.96253e-24	3.79438	0.368996
793	Al1_v1_05416	9.19773e-25	1.0883e-23	-1.53945	0.149834
794	Al1_v1_01968	9.75696e-25	1.15302e-23	1.87316	0.182416
795	Al1_v1_00859	9.88937e-25	1.16719e-23	-4.51187	0.439439
796	Al1_v1_08046	1.04447e-24	1.23118e-23	-3.85667	0.375818
797	Al1_v1_07657	1.06519e-24	1.25404e-23	1.82799	0.178163
798	Al1_v1_03406	1.11002e-24	1.30518e-23	-2.97056	0.289635
799	Al1_v1_05484	1.13759e-24	1.33593e-23	-3.73275	0.364035
800	Al1_v1_03863	1.4743e-24	1.72917e-23	-2.38215	0.232888
801	Al1_v1_03727	1.47945e-24	1.73304e-23	-1.63619	0.159966
802	Al1_v1_03162	1.51211e-24	1.7691e-23	3.53476	0.345655
803	Al1_v1_01917	1.57768e-24	1.84351e-23	-3.82749	0.374431
804	Al1_v1_07654	1.62181e-24	1.89271e-23	3.77792	0.369678
805	Al1_v1_07549	1.64865e-24	1.92165e-23	-2.80462	0.274481
806	Al1_v1_01899	1.91983e-24	2.23496e-23	-4.58626	0.449495
807	Al1_v1_11190	1.93649e-24	2.25156e-23	3.78377	0.370875
808	Al1_v1_08281	1.94027e-24	2.25316e-23	-2.64374	0.259137
809	Al1_v1_06549	1.94471e-24	2.25553e-23	-2.8159	0.276018
810	Al1_v1_08089	2.07757e-24	2.40664e-23	2.20125	0.215905
811	Al1_v1_09513	2.16166e-24	2.50097e-23	3.78052	0.370944
812	Al1_v1_01877	2.52013e-24	2.91211e-23	4.70441	0.462274
813	Al1_v1_01096	2.60759e-24	3.00948e-23	-3.72832	0.366479
814	Al1_v1_12173	2.7055e-24	3.11863e-23	-2.32967	0.229078
815	Al1_v1_01253	2.82736e-24	3.25511e-23	3.76482	0.370354
816	Al1_v1_10024	3.60827e-24	4.14906e-23	-1.79669	0.177159
817	Al1_v1_02857	3.68999e-24	4.23784e-23	1.50562	0.14849
818	Al1_v1_13368	3.72414e-24	4.27183e-23	3.75179	0.37005
819	Al1_v1_03039	3.87437e-24	4.43873e-23	4.05163	0.399777
820	Al1_v1_11892	4.06377e-24	4.65005e-23	-3.71584	0.366813
821	Al1_v1_08897	4.19166e-24	4.79054e-23	-1.54897	0.152954
822	Al1_v1_12457	4.44425e-24	5.07304e-23	2.21967	0.219306
823	Al1_v1_05258	4.51786e-24	5.1508e-23	1.98746	0.196395
824	Al1_v1_08745	5.05199e-24	5.75277e-23	-1.59896	0.158176
825	Al1_v1_09913	5.08068e-24	5.77842e-23	-3.75567	0.371547
826	Al1_v1_08936	5.75587e-24	6.53842e-23	2.87699	0.284964
827	Al1_v1_12444	6.13181e-24	6.95705e-23	2.24263	0.222268
828	Al1_v1_00065	6.31053e-24	7.15117e-23	5.5895	0.554132
829	Al1_v1_08187	6.75116e-24	7.64127e-23	-2.43422	0.241482
830	Al1_v1_10648	7.08554e-24	8.01008e-23	2.85977	0.283832
831	Al1_v1_01862	7.24206e-24	8.17172e-23	3.7327	0.37055
832	Al1_v1_03375	7.24594e-24	8.17172e-23	2.01832	0.200362
833	Al1_v1_08877	7.38964e-24	8.32377e-23	-2.63889	0.262017
834	Al1_v1_05820	7.63643e-24	8.59144e-23	3.77242	0.374686
835	Al1_v1_12751	7.98796e-24	8.97618e-23	2.7583	0.274083
836	Al1_v1_03404	8.1213e-24	9.11509e-23	3.73389	0.371083
837	Al1_v1_05119	8.15838e-24	9.14576e-23	1.50833	0.149908
838	Al1_v1_01658	8.39093e-24	9.39523e-23	-4.11273	0.408863
839	Al1_v1_02217	8.78076e-24	9.82001e-23	4.55428	0.452961
840	Al1_v1_10610	9.56108e-24	1.068e-22	4.36684	0.434682
841	Al1_v1_01309	1.01203e-23	1.12912e-22	-3.69084	0.367597
842	Al1_v1_05073	1.04968e-23	1.16973e-22	2.99193	0.298095
843	Al1_v1_04385	1.07591e-23	1.19754e-22	-1.72956	0.172363
844	Al1_v1_04810	1.15289e-23	1.28171e-22	1.77946	0.177456
845	Al1_v1_10027	1.20608e-23	1.33925e-22	3.72889	0.372028
846	Al1_v1_08949	1.22737e-23	1.36127e-22	1.68424	0.168064
847	Al1_v1_01918	1.26821e-23	1.40491e-22	1.74304	0.173988
848	Al1_v1_09638	1.34104e-23	1.48384e-22	6.45277	0.644462
849	Al1_v1_13162	1.40498e-23	1.55275e-22	-1.5291	0.152787
850	Al1_v1_12324	1.52816e-23	1.68691e-22	3.74373	0.374384
851	Al1_v1_03901	1.53277e-23	1.69001e-22	-3.70103	0.370124
852	Al1_v1_09015	1.54649e-23	1.70314e-22	3.19111	0.319158
853	Al1_v1_01154	1.70123e-23	1.87136e-22	2.84314	0.284624
854	Al1_v1_09143	1.75303e-23	1.92607e-22	2.31307	0.231629
855	Al1_v1_07327	1.8455e-23	2.0253e-22	6.21791	0.622973
856	Al1_v1_03009	1.85166e-23	2.02969e-22	2.10637	0.211044
857	Al1_v1_10686	1.86901e-23	2.04632e-22	1.69824	0.170169
858	Al1_v1_04870	1.89053e-23	2.06746e-22	-2.80869	0.281471
859	Al1_v1_06078	1.92529e-23	2.10302e-22	1.58405	0.158773
860	Al1_v1_05422	1.95331e-23	2.13116e-22	-2.39481	0.240072
861	Al1_v1_13209	2.01439e-23	2.19524e-22	1.55122	0.155553
862	Al1_v1_05346	2.11067e-23	2.2975e-22	3.73673	0.374884
863	Al1_v1_10290	2.38632e-23	2.59454e-22	-1.51226	0.151902
864	Al1_v1_10365	2.4504e-23	2.66112e-22	4.00215	0.40211
865	Al1_v1_02973	2.91246e-23	3.15926e-22	-1.70721	0.171826
866	Al1_v1_06482	2.94033e-23	3.18581e-22	-4.01966	0.404608
867	Al1_v1_03888	3.3184e-23	3.5913e-22	-4.02915	0.406056
868	Al1_v1_02209	3.34668e-23	3.61773e-22	5.25049	0.529187
869	Al1_v1_06805	3.35187e-23	3.61917e-22	1.99534	0.201109
870	Al1_v1_04929	3.51996e-23	3.79629e-22	1.56786	0.158102
871	Al1_v1_10859	3.6594e-23	3.94216e-22	3.85989	0.389382
872	Al1_v1_09923	3.66759e-23	3.94645e-22	1.48747	0.150058
873	Al1_v1_11619	3.68027e-23	3.95555e-22	-2.97155	0.299784
874	Al1_v1_04943	4.04436e-23	4.3419e-22	-1.5297	0.15447
875	Al1_v1_11995	4.18979e-23	4.49289e-22	1.83282	0.185145
876	Al1_v1_03883	4.19538e-23	4.49375e-22	2.41291	0.243747
877	Al1_v1_09368	4.2085e-23	4.50266e-22	-1.82321	0.184183
878	Al1_v1_04834	4.28966e-23	4.58427e-22	-1.4877	0.150318
879	Al1_v1_03974	4.54902e-23	4.85591e-22	4.10455	0.414973
880	Al1_v1_09420	4.7413e-23	5.05542e-22	-1.60935	0.162775
881	Al1_v1_07912	6.00216e-23	6.39253e-22	-2.13166	0.21612
882	Al1_v1_05579	6.1153e-23	6.50566e-22	-1.4758	0.149653
883	Al1_v1_08477	6.24864e-23	6.63998e-22	-1.82457	0.185061
884	Al1_v1_12810	6.28802e-23	6.67426e-22	4.01552	0.407308
885	Al1_v1_06822	6.3094e-23	6.68939e-22	4.68534	0.475267
886	Al1_v1_04562	6.80997e-23	7.21196e-22	6.05998	0.615185
887	Al1_v1_09391	6.82955e-23	7.22454e-22	-1.48553	0.15081
888	Al1_v1_10748	7.09987e-23	7.50203e-22	4.28831	0.435518
889	Al1_v1_10444	7.80317e-23	8.2359e-22	3.22111	0.327449
890	Al1_v1_08991	7.91616e-23	8.34577e-22	-4.43214	0.450626
891	Al1_v1_12518	8.3267e-23	8.76874e-22	-1.47508	0.150052
892	Al1_v1_04042	8.43483e-23	8.87265e-22	-3.61803	0.368092
893	Al1_v1_02521	8.46171e-23	8.89095e-22	-1.90859	0.194183
894	Al1_v1_02143	9.30507e-23	9.75525e-22	2.42622	0.247089
895	Al1_v1_03929	9.29895e-23	9.75525e-22	2.37586	0.241958
896	Al1_v1_09800	9.53751e-23	9.98778e-22	-1.91197	0.194766
897	Al1_v1_08323	9.92282e-23	1.03797e-21	2.41741	0.246354
898	Al1_v1_10144	1.03221e-22	1.07854e-21	4.35254	0.443739
899	Al1_v1_13005	1.03758e-22	1.08294e-21	-1.6676	0.170021
900	Al1_v1_08260	1.09342e-22	1.13995e-21	6.70189	0.68366
901	Al1_v1_04439	1.0954e-22	1.14074e-21	3.67642	0.375039
902	Al1_v1_11900	1.2154e-22	1.26431e-21	1.45547	0.148634
903	Al1_v1_03942	1.29091e-22	1.34137e-21	-1.46527	0.149729
904	Al1_v1_04938	1.33121e-22	1.38172e-21	-1.92746	0.19702
905	Al1_v1_13263	1.37274e-22	1.42325e-21	2.87374	0.29384
906	Al1_v1_02423	1.39242e-22	1.44206e-21	3.0599	0.312921
907	Al1_v1_01132	1.39989e-22	1.4482e-21	2.84427	0.290886
908	Al1_v1_09663	1.41632e-22	1.46358e-21	4.29212	0.439011
909	Al1_v1_11532	1.48642e-22	1.53433e-21	-2.37544	0.243089
910	Al1_v1_04894	1.69511e-22	1.74783e-21	-1.85543	0.190134
911	Al1_v1_11512	1.72878e-22	1.78059e-21	1.47865	0.151554
912	Al1_v1_03802	1.78997e-22	1.84159e-21	3.68961	0.378302
913	Al1_v1_03349	1.90746e-22	1.96032e-21	2.2901	0.234964
914	Al1_v1_04244	1.92951e-22	1.98081e-21	3.97257	0.407634
915	Al1_v1_06259	2.06039e-22	2.11286e-21	1.51369	0.155429
916	Al1_v1_06511	2.09364e-22	2.14461e-21	3.03338	0.311527
917	Al1_v1_09732	2.11191e-22	2.16096e-21	2.35374	0.24175
918	Al1_v1_13144	2.16305e-22	2.21088e-21	3.8715	0.397737
919	Al1_v1_06055	2.23402e-22	2.28094e-21	3.07178	0.315685
920	Al1_v1_05053	2.31893e-22	2.36506e-21	1.81835	0.186943
921	Al1_v1_12446	2.34249e-22	2.38649e-21	3.86415	0.397313
922	Al1_v1_10783	2.46203e-22	2.50556e-21	2.29952	0.236561
923	Al1_v1_09227	2.46859e-22	2.50951e-21	-1.54822	0.159276
924	Al1_v1_07441	2.55028e-22	2.58974e-21	-1.45501	0.149737
925	Al1_v1_08594	2.6165e-22	2.65412e-21	-3.71476	0.382395
926	Al1_v1_04762	2.71724e-22	2.75334e-21	3.53832	0.364377
927	Al1_v1_09333	2.72936e-22	2.76263e-21	2.61341	0.269143
928	Al1_v1_09710	3.28976e-22	3.32627e-21	2.91473	0.300764
929	Al1_v1_06580	3.33328e-22	3.36665e-21	2.98429	0.307984
930	Al1_v1_07231	3.54625e-22	3.5779e-21	3.65613	0.377566
931	Al1_v1_07331	3.65616e-22	3.68483e-21	3.68463	0.380632
932	Al1_v1_03122	3.71824e-22	3.74338e-21	3.77445	0.389979
933	Al1_v1_02195	3.9151e-22	3.93734e-21	-1.47456	0.152436
934	Al1_v1_12425	3.9363e-22	3.95443e-21	3.22269	0.333172
935	Al1_v1_10089	4.34888e-22	4.36423e-21	3.29899	0.34142
936	Al1_v1_02673	5.34519e-22	5.35832e-21	-2.31585	0.240198
937	Al1_v1_10208	6.07625e-22	6.08468e-21	4.17438	0.433556
938	Al1_v1_03048	6.81032e-22	6.8125e-21	2.71632	0.282464
939	Al1_v1_11728	7.1445e-22	7.13918e-21	-2.12924	0.221529
940	Al1_v1_11828	7.81316e-22	7.79903e-21	1.7826	0.185642
941	Al1_v1_10183	7.98835e-22	7.96543e-21	-1.4712	0.153249
942	Al1_v1_01352	8.24451e-22	8.21213e-21	-3.15454	0.328706
943	Al1_v1_13173	9.58224e-22	9.53448e-21	1.43395	0.149661
944	Al1_v1_13190	1.00262e-21	9.96563e-21	3.92488	0.409839
945	Al1_v1_05339	1.02691e-21	1.01963e-20	4.59836	0.480289
946	Al1_v1_05541	1.03227e-21	1.02387e-20	-2.43442	0.254284
947	Al1_v1_10437	1.03346e-21	1.02397e-20	1.61439	0.168631
948	Al1_v1_02665	1.05057e-21	1.03982e-20	1.42644	0.149026
949	Al1_v1_02891	1.0559e-21	1.04399e-20	3.4177	0.357079
950	Al1_v1_09390	1.06546e-21	1.05234e-20	3.93016	0.410661
951	Al1_v1_01995	1.06733e-21	1.05307e-20	-1.92284	0.20092
952	Al1_v1_01290	1.08519e-21	1.06958e-20	-3.58268	0.374426
953	Al1_v1_01935	1.11461e-21	1.09742e-20	2.45034	0.25616
954	Al1_v1_09082	1.13262e-21	1.11398e-20	1.53295	0.160283
955	Al1_v1_06424	1.14365e-21	1.12365e-20	3.62676	0.379248
956	Al1_v1_11497	1.15639e-21	1.13498e-20	3.84356	0.401967
957	Al1_v1_06669	1.15999e-21	1.13733e-20	-3.3626	0.35168
958	Al1_v1_00130	1.1914e-21	1.1669e-20	-3.54698	0.37107
959	Al1_v1_10684	1.26442e-21	1.23712e-20	5.44474	0.569972
960	Al1_v1_13322	1.34964e-21	1.31914e-20	3.89997	0.40855
961	Al1_v1_13381	1.44236e-21	1.40829e-20	-4.40291	0.46157
962	Al1_v1_03450	1.45652e-21	1.42064e-20	3.6023	0.377679
963	Al1_v1_07155	1.52941e-21	1.49018e-20	3.60282	0.377935
964	Al1_v1_10391	1.59191e-21	1.54947e-20	1.66688	0.174932
965	Al1_v1_12892	1.62914e-21	1.58406e-20	3.99683	0.419556
966	Al1_v1_05075	1.65814e-21	1.61059e-20	-1.48636	0.156056
967	Al1_v1_06953	1.66113e-21	1.61183e-20	-4.65168	0.4884
968	Al1_v1_01124	1.6881e-21	1.63555e-20	-2.28183	0.239621
969	Al1_v1_03837	1.68906e-21	1.63555e-20	1.42885	0.150048
970	Al1_v1_00317	1.82164e-21	1.76211e-20	5.03209	0.528873
971	Al1_v1_02120	1.85459e-21	1.79213e-20	-3.52137	0.370169
972	Al1_v1_01826	1.91317e-21	1.84684e-20	-2.55501	0.268675
973	Al1_v1_05903	1.97779e-21	1.90726e-20	-4.03635	0.424602
974	Al1_v1_07946	2.04309e-21	1.9682e-20	1.64982	0.173614
975	Al1_v1_08130	2.33331e-21	2.24548e-20	-1.46444	0.154331
976	Al1_v1_03182	2.36789e-21	2.27643e-20	2.9761	0.313689
977	Al1_v1_00726	2.44315e-21	2.34397e-20	3.60085	0.379669
978	Al1_v1_03054	2.44163e-21	2.34397e-20	-1.73741	0.183189
979	Al1_v1_12530	2.49568e-21	2.39193e-20	2.56658	0.27068
980	Al1_v1_04198	2.52737e-21	2.41983e-20	-2.9332	0.309389
981	Al1_v1_00941	2.72477e-21	2.60617e-20	-1.92267	0.202968
982	Al1_v1_06444	3.07601e-21	2.93912e-20	1.49895	0.158449
983	Al1_v1_11949	3.32736e-21	3.17605e-20	-1.48462	0.157071
984	Al1_v1_06492	3.33469e-21	3.17981e-20	-3.51239	0.371616
985	Al1_v1_09990	3.3886e-21	3.22794e-20	3.94384	0.417338
986	Al1_v1_08386	3.47379e-21	3.30574e-20	5.80095	0.614026
987	Al1_v1_05763	3.49742e-21	3.32485e-20	-2.00685	0.212439
988	Al1_v1_04056	3.68718e-21	3.50114e-20	-1.46506	0.155178
989	Al1_v1_10043	3.69032e-21	3.50114e-20	1.93531	0.204988
990	Al1_v1_05545	3.78087e-21	3.58342e-20	-2.61464	0.277018
991	Al1_v1_00159	4.03071e-21	3.81636e-20	3.40573	0.36109
992	Al1_v1_03141	4.49108e-21	4.24796e-20	2.51715	0.2672
993	Al1_v1_01055	4.55192e-21	4.30118e-20	1.54778	0.164324
994	Al1_v1_04537	4.89092e-21	4.61685e-20	-1.79933	0.191184
995	Al1_v1_02658	4.92264e-21	4.64212e-20	2.89618	0.307749
996	Al1_v1_12438	5.09012e-21	4.79524e-20	3.90729	0.415346
997	Al1_v1_02780	5.12927e-21	4.82727e-20	-1.56312	0.166174
998	Al1_v1_11673	5.62591e-21	5.28937e-20	2.60322	0.277034
999	Al1_v1_07305	6.47157e-21	6.07836e-20	-1.92812	0.205512
1000	Al1_v1_12615	6.54636e-21	6.14245e-20	3.8605	0.411531
1001	Al1_v1_09431	6.7622e-21	6.33864e-20	-1.81969	0.194051
1002	Al1_v1_06618	6.98843e-21	6.54415e-20	3.85706	0.411467
1003	Al1_v1_03502	7.00117e-21	6.54955e-20	-2.94846	0.314545
1004	Al1_v1_04153	7.02734e-21	6.56748e-20	1.71397	0.182856
1005	Al1_v1_07700	7.17212e-21	6.69612e-20	4.40307	0.469851
1006	Al1_v1_06333	7.26813e-21	6.77901e-20	2.05088	0.218882
1007	Al1_v1_00365	7.3988e-21	6.89403e-20	-2.48797	0.265585
1008	Al1_v1_08716	7.41598e-21	6.90319e-20	1.77374	0.189347
1009	Al1_v1_01520	7.6266e-21	7.0922e-20	4.26106	0.455013
1010	Al1_v1_05196	7.66217e-21	7.11823e-20	-2.64661	0.28263
1011	Al1_v1_08682	7.75729e-21	7.19947e-20	-5.09853	0.544545
1012	Al1_v1_06851	8.18453e-21	7.58849e-20	-1.56461	0.167209
1013	Al1_v1_05654	8.35723e-21	7.74096e-20	-1.79938	0.192344
1014	Al1_v1_09410	8.41294e-21	7.78488e-20	6.34223	0.677999
1015	Al1_v1_12046	1.13143e-20	1.04593e-19	1.88378	0.202058
1016	Al1_v1_03089	1.19969e-20	1.10794e-19	-1.76541	0.189488
1017	Al1_v1_08555	1.24546e-20	1.14908e-19	-2.38137	0.25571
1018	Al1_v1_09036	1.28641e-20	1.18569e-19	3.40069	0.365299
1019	Al1_v1_09917	1.34331e-20	1.23693e-19	2.39359	0.257244
1020	Al1_v1_02015	1.37793e-20	1.26756e-19	-1.53913	0.165462
1021	Al1_v1_12279	1.42941e-20	1.31363e-19	1.68433	0.181147
1022	Al1_v1_13339	1.46745e-20	1.34726e-19	3.59957	0.387244
1023	Al1_v1_05065	1.65055e-20	1.51389e-19	-1.38452	0.149149
1024	Al1_v1_02888	1.81523e-20	1.66331e-19	3.56897	0.384891
1025	Al1_v1_08952	1.84191e-20	1.68611e-19	-2.78682	0.300591
1026	Al1_v1_07665	1.86492e-20	1.70551e-19	-1.80826	0.19507
1027	Al1_v1_09412	1.86889e-20	1.70748e-19	3.85034	0.415374
1028	Al1_v1_01765	1.87173e-20	1.70841e-19	1.51347	0.163276
1029	Al1_v1_00333	1.88475e-20	1.71862e-19	-2.97989	0.321501
1030	Al1_v1_02502	1.8937e-20	1.72511e-19	-1.39398	0.150405
1031	Al1_v1_01705	1.95568e-20	1.77984e-19	1.39648	0.150731
1032	Al1_v1_11316	2.1377e-20	1.94361e-19	-1.73185	0.187121
1033	Al1_v1_12818	2.36093e-20	2.14449e-19	2.12147	0.229482
1034	Al1_v1_06112	2.40585e-20	2.18318e-19	3.98112	0.430737
1035	Al1_v1_04742	2.46344e-20	2.23328e-19	1.36727	0.147971
1036	Al1_v1_04128	2.53039e-20	2.29176e-19	5.71976	0.61921
1037	Al1_v1_04471	2.66392e-20	2.41038e-19	-4.40812	0.477498
1038	Al1_v1_06067	2.94112e-20	2.65863e-19	4.87839	0.529048
1039	Al1_v1_13101	3.0024e-20	2.7114e-19	-2.50345	0.271557
1040	Al1_v1_10921	3.02976e-20	2.73348e-19	2.57064	0.278875
1041	Al1_v1_09445	3.04262e-20	2.74245e-19	5.22264	0.566604
1042	Al1_v1_02456	3.31012e-20	2.98069e-19	1.9999	0.217182
1043	Al1_v1_00467	3.32132e-20	2.98791e-19	2.53536	0.275342
1044	Al1_v1_11967	3.43807e-20	3.08998e-19	-1.5566	0.169116
1045	Al1_v1_04960	3.579e-20	3.21357e-19	3.79684	0.412699
1046	Al1_v1_12231	3.60043e-20	3.22972e-19	1.52536	0.165812
1047	Al1_v1_13192	3.62362e-20	3.24742e-19	1.75274	0.190543
1048	Al1_v1_00311	3.79835e-20	3.40075e-19	-1.93087	0.210023
1049	Al1_v1_08599	3.98716e-20	3.5664e-19	1.71744	0.186914
1050	Al1_v1_04605	4.15051e-20	3.70897e-19	-1.81537	0.197664
1051	Al1_v1_08703	4.17106e-20	3.72379e-19	3.35528	0.365358
1052	Al1_v1_01476	4.17594e-20	3.72461e-19	-2.578	0.280724
1053	Al1_v1_02792	4.2425e-20	3.78038e-19	1.89757	0.206668
1054	Al1_v1_01769	4.33987e-20	3.86347e-19	-2.50683	0.273096
1055	Al1_v1_02720	4.61214e-20	4.10197e-19	1.78757	0.194879
1056	Al1_v1_05688	4.63971e-20	4.12257e-19	-1.37592	0.150011
1057	Al1_v1_01801	4.66578e-20	4.1379e-19	-1.39312	0.151897
1058	Al1_v1_07983	4.66244e-20	4.1379e-19	3.50781	0.382466
1059	Al1_v1_12500	4.67243e-20	4.13989e-19	4.23692	0.461975
1060	Al1_v1_06850	4.78463e-20	4.2353e-19	-3.73104	0.40693
1061	Al1_v1_03070	5.09483e-20	4.50564e-19	-1.3995	0.152751
1062	Al1_v1_06218	5.26191e-20	4.64901e-19	-1.36948	0.14953
1063	Al1_v1_07425	5.76304e-20	5.08698e-19	1.95845	0.214069
1064	Al1_v1_13080	5.91644e-20	5.21748e-19	-2.00003	0.218681
1065	Al1_v1_04615	6.17514e-20	5.4405e-19	-1.359	0.148667
1066	Al1_v1_12484	6.37482e-20	5.61116e-19	1.61523	0.176764
1067	Al1_v1_05349	6.5979e-20	5.80207e-19	4.05896	0.444376
1068	Al1_v1_12673	6.7188e-20	5.90285e-19	-2.85734	0.312889
1069	Al1_v1_03179	7.10685e-20	6.23794e-19	-3.43415	0.376303
1070	Al1_v1_01841	7.4195e-20	6.50628e-19	-4.147	0.454648
1071	Al1_v1_03279	7.45511e-20	6.5314e-19	3.64373	0.399495
1072	Al1_v1_08693	7.73482e-20	6.77014e-19	-3.4592	0.379429
1073	Al1_v1_00217	8.06063e-20	7.04217e-19	5.15181	0.565365
1074	Al1_v1_07624	8.05681e-20	7.04217e-19	-5.15631	0.565855
1075	Al1_v1_06442	9.35581e-20	8.1661e-19	2.39021	0.26277
1076	Al1_v1_09702	1.03203e-19	8.99955e-19	-1.92672	0.212065
1077	Al1_v1_04059	1.11337e-19	9.69988e-19	1.86003	0.204911
1078	Al1_v1_05124	1.11688e-19	9.72142e-19	2.78689	0.30703
1079	Al1_v1_07602	1.1377e-19	9.89342e-19	3.48996	0.384573
1080	Al1_v1_08030	1.1477e-19	9.97118e-19	-2.00068	0.220486
1081	Al1_v1_01984	1.19398e-19	1.03637e-18	-1.60062	0.176481
1082	Al1_v1_07866	1.21761e-19	1.0559e-18	1.5754	0.173741
1083	Al1_v1_10517	1.27404e-19	1.10382e-18	4.13657	0.456445
1084	Al1_v1_09543	1.39955e-19	1.21144e-18	-1.37569	0.151971
1085	Al1_v1_03281	1.50469e-19	1.30124e-18	-1.79655	0.198637
1086	Al1_v1_04621	1.53585e-19	1.32697e-18	-3.67029	0.405908
1087	Al1_v1_05673	1.5973e-19	1.37879e-18	1.3529	0.149692
1088	Al1_v1_00500	1.67131e-19	1.44136e-18	-2.378	0.263259
1089	Al1_v1_07032	1.71043e-19	1.47373e-18	-1.73224	0.191823
1090	Al1_v1_10134	1.71546e-19	1.47671e-18	-1.83645	0.203371
1091	Al1_v1_05619	1.81928e-19	1.56465e-18	2.11678	0.234581
1092	Al1_v1_01501	1.82635e-19	1.56929e-18	-3.83386	0.424888
1093	Al1_v1_04424	2.13147e-19	1.82966e-18	3.72711	0.413835
1094	Al1_v1_07389	2.13327e-19	1.82966e-18	3.44911	0.382971
1095	Al1_v1_01811	2.21489e-19	1.89793e-18	-1.40799	0.156407
1096	Al1_v1_12528	2.23012e-19	1.90924e-18	1.35131	0.150123
1097	Al1_v1_12803	2.24647e-19	1.92148e-18	3.48146	0.386807
1098	Al1_v1_09583	2.36956e-19	2.02492e-18	4.09134	0.454862
1099	Al1_v1_08944	2.43099e-19	2.07552e-18	-1.58169	0.175903
1100	Al1_v1_09774	2.4666e-19	2.10401e-18	1.33822	0.148852
1101	Al1_v1_02310	2.62479e-19	2.23691e-18	1.68918	0.188033
1102	Al1_v1_05125	3.02871e-19	2.5788e-18	1.51879	0.169363
1103	Al1_v1_09754	3.13622e-19	2.66792e-18	2.45046	0.273372
1104	Al1_v1_05681	3.27587e-19	2.7842e-18	-1.40133	0.156416
1105	Al1_v1_11344	3.52317e-19	2.99167e-18	-1.49564	0.167092
1106	Al1_v1_06079	3.8348e-19	3.25334e-18	1.35313	0.151329
1107	Al1_v1_08360	3.86784e-19	3.2784e-18	2.15416	0.240939
1108	Al1_v1_03895	3.94244e-19	3.33862e-18	-2.46077	0.275298
1109	Al1_v1_04021	4.00811e-19	3.39117e-18	3.45863	0.387012
1110	Al1_v1_03027	4.08646e-19	3.45434e-18	1.50391	0.168324
1111	Al1_v1_00768	4.16541e-19	3.51792e-18	-3.88332	0.434742
1112	Al1_v1_02624	4.27952e-19	3.61104e-18	3.97715	0.445395
1113	Al1_v1_11278	4.28338e-19	3.61104e-18	3.628	0.406298
1114	Al1_v1_13205	4.30311e-19	3.62442e-18	-1.97105	0.22075
1115	Al1_v1_13357	4.34494e-19	3.65637e-18	-4.15384	0.465269
1116	Al1_v1_00449	4.46162e-19	3.7512e-18	1.32022	0.147926
1117	Al1_v1_09078	4.5763e-19	3.84417e-18	-1.45978	0.163615
1118	Al1_v1_10224	4.58829e-19	3.8508e-18	3.95114	0.442865
1119	Al1_v1_13106	4.7008e-19	3.9417e-18	1.96117	0.219885
1120	Al1_v1_00538	4.84175e-19	4.05626e-18	3.68689	0.413521
1121	Al1_v1_05208	5.33359e-19	4.46433e-18	-2.78732	0.313002
1122	Al1_v1_13139	5.54166e-19	4.63435e-18	3.94231	0.442913
1123	Al1_v1_00757	5.93156e-19	4.956e-18	3.53963	0.39801
1124	Al1_v1_05551	6.39179e-19	5.33458e-18	-1.387	0.156105
1125	Al1_v1_10342	6.39603e-19	5.33458e-18	-2.23362	0.251394
1126	Al1_v1_10228	6.78782e-19	5.65632e-18	4.03296	0.454249
1127	Al1_v1_06931	6.80723e-19	5.66244e-18	-3.36084	0.378558
1128	Al1_v1_08404	6.80569e-19	5.66244e-18	-1.3301	0.149819
1129	Al1_v1_06507	7.78259e-19	6.46803e-18	2.48948	0.280881
1130	Al1_v1_06756	8.75791e-19	7.27217e-18	-1.67871	0.189687
1131	Al1_v1_12321	8.9581e-19	7.43181e-18	2.2315	0.252221
1132	Al1_v1_09818	9.02336e-19	7.47934e-18	-1.69987	0.19215
1133	Al1_v1_04151	9.46064e-19	7.83488e-18	5.11332	0.578345
1134	Al1_v1_11470	9.59194e-19	7.93661e-18	3.42327	0.387257
1135	Al1_v1_05977	9.757e-19	8.06608e-18	-1.34488	0.152173
1136	Al1_v1_11648	1.01422e-18	8.3771e-18	2.76425	0.312927
1137	Al1_v1_12319	1.02295e-18	8.44178e-18	2.04888	0.231969
1138	Al1_v1_02887	1.02601e-18	8.45288e-18	3.23936	0.366766
1139	Al1_v1_12376	1.02609e-18	8.45288e-18	-1.87325	0.212093
1140	Al1_v1_06762	1.03289e-18	8.50139e-18	3.67296	0.415893
1141	Al1_v1_08798	1.04154e-18	8.56512e-18	3.11367	0.352601
1142	Al1_v1_08412	1.12741e-18	9.2631e-18	2.76142	0.313026
1143	Al1_v1_00594	1.20771e-18	9.91419e-18	-1.31211	0.148867
1144	Al1_v1_13294	1.24929e-18	1.02465e-17	2.08965	0.237186
1145	Al1_v1_08932	1.28478e-18	1.05285e-17	-3.35266	0.380679
1146	Al1_v1_00464	1.50444e-18	1.23177e-17	-2.98814	0.339973
1147	Al1_v1_05586	1.56409e-18	1.2795e-17	1.74764	0.198936
1148	Al1_v1_08980	1.63625e-18	1.33736e-17	3.36203	0.382924
1149	Al1_v1_13189	1.64242e-18	1.34124e-17	-2.50714	0.285568
1150	Al1_v1_02773	1.652e-18	1.34789e-17	-1.5909	0.18122
1151	Al1_v1_11980	1.72068e-18	1.4027e-17	1.3811	0.157404
1152	Al1_v1_01892	1.82271e-18	1.48459e-17	-1.50317	0.171443
1153	Al1_v1_08052	1.90398e-18	1.54944e-17	-6.40482	0.730907
1154	Al1_v1_10317	1.91069e-18	1.55356e-17	-2.28092	0.260306
1155	Al1_v1_01943	1.97858e-18	1.60736e-17	-1.30529	0.149031
1156	Al1_v1_00060	1.99558e-18	1.61977e-17	5.09647	0.581953
1157	Al1_v1_12907	2.11855e-18	1.7181e-17	3.41892	0.390698
1158	Al1_v1_05901	2.18547e-18	1.77083e-17	3.41229	0.390097
1159	Al1_v1_13011	2.3951e-18	1.93902e-17	-3.21796	0.368316
1160	Al1_v1_03732	2.51328e-18	2.03294e-17	-2.70134	0.309378
1161	Al1_v1_10334	2.56423e-18	2.07237e-17	-1.67283	0.191636
1162	Al1_v1_10605	2.63343e-18	2.12646e-17	-3.69817	0.4238
1163	Al1_v1_03231	2.69244e-18	2.17224e-17	1.54136	0.176686
1164	Al1_v1_12312	2.75916e-18	2.22416e-17	-1.75698	0.201467
1165	Al1_v1_09340	2.82341e-18	2.274e-17	-1.55622	0.178499
1166	Al1_v1_13085	3.32455e-18	2.67532e-17	4.03233	0.463496
1167	Al1_v1_05605	3.70044e-18	2.97525e-17	1.291	0.148602
1168	Al1_v1_04690	3.72387e-18	2.99153e-17	-1.95609	0.225176
1169	Al1_v1_12942	3.85083e-18	3.09088e-17	-4.19147	0.482715
1170	Al1_v1_10793	3.86584e-18	3.10027e-17	3.41857	0.393723
1171	Al1_v1_05689	3.88672e-18	3.11436e-17	-1.39838	0.161065
1172	Al1_v1_07611	3.91147e-18	3.13151e-17	2.81316	0.324047
1173	Al1_v1_12894	4.10472e-18	3.28342e-17	-1.83809	0.211862
1174	Al1_v1_05544	4.2367e-18	3.38384e-17	-3.31625	0.382398
1175	Al1_v1_09136	4.23747e-18	3.38384e-17	4.48617	0.517303
1176	Al1_v1_04594	4.24821e-18	3.38954e-17	-1.5044	0.173479
1177	Al1_v1_12809	4.35739e-18	3.4737e-17	3.39132	0.391199
1178	Al1_v1_10654	4.37709e-18	3.48643e-17	-1.78918	0.2064
1179	Al1_v1_10547	4.55504e-18	3.6251e-17	-1.29279	0.149215
1180	Al1_v1_02727	4.58557e-18	3.64631e-17	1.2883	0.148708
1181	Al1_v1_06425	4.74413e-18	3.76919e-17	-1.3146	0.151812
1182	Al1_v1_11141	4.79489e-18	3.80629e-17	4.04372	0.467042
1183	Al1_v1_11624	5.18412e-18	4.1118e-17	1.5735	0.181923
1184	Al1_v1_09098	5.56884e-18	4.41322e-17	1.67862	0.194261
1185	Al1_v1_01926	5.96192e-18	4.72074e-17	1.55046	0.179591
1186	Al1_v1_03389	6.00365e-18	4.74977e-17	-4.26695	0.49429
1187	Al1_v1_11488	6.01344e-18	4.75351e-17	3.35978	0.389211
1188	Al1_v1_10192	6.19872e-18	4.89584e-17	-1.51405	0.175464
1189	Al1_v1_05390	6.57881e-18	5.19167e-17	3.82849	0.444037
1190	Al1_v1_03988	6.72562e-18	5.30306e-17	-2.03863	0.236514
1191	Al1_v1_13102	6.82008e-18	5.37304e-17	1.99261	0.231218
1192	Al1_v1_02522	7.11336e-18	5.59939e-17	-1.55813	0.180903
1193	Al1_v1_07553	7.14432e-18	5.61904e-17	3.97596	0.461646
1194	Al1_v1_10283	7.27619e-18	5.71796e-17	1.29952	0.150924
1195	Al1_v1_04948	7.81383e-18	6.13533e-17	-1.52201	0.176931
1196	Al1_v1_06050	8.05445e-18	6.31897e-17	-1.44938	0.168556
1197	Al1_v1_04680	8.6347e-18	6.76854e-17	-2.51714	0.293003
1198	Al1_v1_02252	1.08265e-17	8.47957e-17	-2.01206	0.234922
1199	Al1_v1_09804	1.08507e-17	8.49141e-17	1.36277	0.159118
1200	Al1_v1_00508	1.09456e-17	8.55139e-17	-1.2765	0.149062
1201	Al1_v1_01979	1.09452e-17	8.55139e-17	4.67119	0.545474
1202	Al1_v1_04563	1.12607e-17	8.79031e-17	5.20076	0.607547
1203	Al1_v1_06891	1.13653e-17	8.86452e-17	-2.23553	0.261184
1204	Al1_v1_05188	1.14095e-17	8.89161e-17	1.38485	0.161805
1205	Al1_v1_00544	1.15821e-17	9.01867e-17	1.74237	0.203619
1206	Al1_v1_05360	1.16555e-17	9.06827e-17	2.27308	0.265661
1207	Al1_v1_05640	1.17232e-17	9.11342e-17	-1.68158	0.196547
1208	Al1_v1_13316	1.22149e-17	9.48777e-17	-1.60595	0.187811
1209	Al1_v1_11496	1.24776e-17	9.68384e-17	-2.55734	0.299159
1210	Al1_v1_03060	1.29541e-17	1.00453e-16	-1.31349	0.153731
1211	Al1_v1_02809	1.30624e-17	1.01209e-16	1.5286	0.178927
1212	Al1_v1_01267	1.33362e-17	1.03246e-16	1.52781	0.178884
1213	Al1_v1_01603	1.33562e-17	1.03315e-16	3.96215	0.463921
1214	Al1_v1_12928	1.34713e-17	1.0412e-16	-2.05838	0.24104
1215	Al1_v1_11926	1.3588e-17	1.04935e-16	2.36247	0.276682
1216	Al1_v1_11883	1.4011e-17	1.08113e-16	-1.28936	0.151067
1217	Al1_v1_02644	1.45133e-17	1.11897e-16	2.83909	0.332799
1218	Al1_v1_12040	1.60786e-17	1.23863e-16	-4.90272	0.575497
1219	Al1_v1_07080	1.65588e-17	1.27458e-16	-1.95535	0.229617
1220	Al1_v1_03426	1.66216e-17	1.27837e-16	-1.44944	0.170217
1221	Al1_v1_06610	1.6981e-17	1.30494e-16	2.16397	0.254202
1222	Al1_v1_09782	1.71269e-17	1.31507e-16	1.27585	0.149892
1223	Al1_v1_10750	1.78885e-17	1.37243e-16	-1.76122	0.207038
1224	Al1_v1_08009	1.93646e-17	1.48446e-16	-1.46788	0.172742
1225	Al1_v1_05359	1.96828e-17	1.50762e-16	-2.46798	0.290499
1226	Al1_v1_07293	1.99519e-17	1.52699e-16	1.69374	0.199402
1227	Al1_v1_04892	2.00691e-17	1.53471e-16	4.87221	0.573647
1228	Al1_v1_06714	2.06186e-17	1.57544e-16	3.8792	0.456901
1229	Al1_v1_08826	2.12945e-17	1.62577e-16	-2.67791	0.315549
1230	Al1_v1_10107	2.14129e-17	1.63348e-16	3.58999	0.423056
1231	Al1_v1_10181	2.44292e-17	1.86206e-16	3.62798	0.428306
1232	Al1_v1_04208	2.56558e-17	1.95396e-16	-3.52033	0.415878
1233	Al1_v1_12672	2.59204e-17	1.97251e-16	3.81297	0.450513
1234	Al1_v1_03192	2.6355e-17	2.00396e-16	-4.76151	0.562714
1235	Al1_v1_11409	2.67408e-17	2.03165e-16	1.52492	0.180251
1236	Al1_v1_05759	2.67635e-17	2.03173e-16	1.28476	0.151865
1237	Al1_v1_06275	2.68268e-17	2.03489e-16	1.3965	0.165078
1238	Al1_v1_01804	3.0166e-17	2.28633e-16	-2.08953	0.247401
1239	Al1_v1_09603	3.04263e-17	2.3042e-16	2.45907	0.291189
1240	Al1_v1_02926	3.14203e-17	2.37755e-16	1.50994	0.178879
1241	Al1_v1_00585	3.39718e-17	2.56855e-16	1.43678	0.170395
1242	Al1_v1_06361	3.61906e-17	2.73411e-16	-1.2612	0.149704
1243	Al1_v1_06210	3.64456e-17	2.75116e-16	2.09451	0.248641
1244	Al1_v1_10465	3.71625e-17	2.80302e-16	-4.27997	0.508218
1245	Al1_v1_13431	3.79702e-17	2.86164e-16	4.14372	0.492186
1246	Al1_v1_03905	3.90511e-17	2.94074e-16	-3.99666	0.474904
1247	Al1_v1_08225	4.01422e-17	3.02048e-16	3.30889	0.393331
1248	Al1_v1_02838	4.09178e-17	3.07638e-16	-2.04878	0.243606
1249	Al1_v1_03853	4.11099e-17	3.08835e-16	5.07104	0.603
1250	Al1_v1_04978	4.20003e-17	3.15271e-16	2.0568	0.244649
1251	Al1_v1_08519	4.21709e-17	3.16299e-16	-3.25074	0.386685
1252	Al1_v1_11813	4.2675e-17	3.19824e-16	-2.75089	0.327281
1253	Al1_v1_09201	4.38783e-17	3.28579e-16	3.7088	0.441416
1254	Al1_v1_12033	4.54782e-17	3.40289e-16	1.35406	0.16124
1255	Al1_v1_12252	4.73484e-17	3.54e-16	-4.232	0.504224
1256	Al1_v1_01706	4.81395e-17	3.59628e-16	2.35649	0.28083
1257	Al1_v1_03924	5.24114e-17	3.9123e-16	-2.20836	0.263491
1258	Al1_v1_11452	5.36786e-17	4.00371e-16	-1.34908	0.16102
1259	Al1_v1_06075	5.47029e-17	4.07686e-16	1.31349	0.156814
1260	Al1_v1_10067	5.59879e-17	4.16932e-16	-1.38642	0.165575
1261	Al1_v1_12783	5.71106e-17	4.24955e-16	1.25792	0.15027
1262	Al1_v1_13375	5.82958e-17	4.33431e-16	-2.15144	0.257084
1263	Al1_v1_05687	5.84553e-17	4.34273e-16	-2.14268	0.256048
1264	Al1_v1_06366	5.93851e-17	4.40831e-16	1.50873	0.180331
1265	Al1_v1_11625	5.95196e-17	4.4148e-16	2.53534	0.303046
1266	Al1_v1_03659	6.07813e-17	4.50483e-16	-3.06987	0.367046
1267	Al1_v1_05366	6.11782e-17	4.53067e-16	-1.76433	0.210971
1268	Al1_v1_08285	6.27273e-17	4.64172e-16	3.75588	0.449269
1269	Al1_v1_04111	6.28867e-17	4.64985e-16	-1.24153	0.148514
1270	Al1_v1_01823	6.33239e-17	4.67849e-16	-1.58782	0.189957
1271	Al1_v1_03191	6.72149e-17	4.96205e-16	-1.84184	0.220532
1272	Al1_v1_10770	7.13937e-17	5.26641e-16	3.89559	0.466834
1273	Al1_v1_08005	7.30923e-17	5.38747e-16	-3.71299	0.4451
1274	Al1_v1_08606	7.55034e-17	5.56082e-16	-2.10863	0.252892
1275	Al1_v1_04084	7.56159e-17	5.56474e-16	-1.4364	0.172273
1276	Al1_v1_05244	8.07125e-17	5.93515e-16	2.44132	0.293069
1277	Al1_v1_02050	8.21347e-17	6.035e-16	2.1548	0.258738
1278	Al1_v1_13089	8.24957e-17	6.05678e-16	1.72548	0.2072
1279	Al1_v1_07675	8.25955e-17	6.05937e-16	2.52483	0.303193
1280	Al1_v1_05080	8.36805e-17	6.13417e-16	2.94398	0.353592
1281	Al1_v1_02747	8.66154e-17	6.34436e-16	1.4724	0.176933
1282	Al1_v1_07059	8.6754e-17	6.34955e-16	1.50015	0.180271
1283	Al1_v1_04513	8.98553e-17	6.57142e-16	4.59076	0.551942
1284	Al1_v1_12316	9.63433e-17	7.04041e-16	1.27743	0.153737
1285	Al1_v1_03428	9.64904e-17	7.04568e-16	-1.27828	0.153842
1286	Al1_v1_11720	9.66888e-17	7.05467e-16	-2.69186	0.323977
1287	Al1_v1_08764	1.00421e-16	7.32132e-16	-1.35415	0.163066
1288	Al1_v1_06967	1.07908e-16	7.86101e-16	3.78798	0.456617
1289	Al1_v1_04449	1.10313e-16	8.03001e-16	-2.24855	0.271134
1290	Al1_v1_07117	1.12257e-16	8.16514e-16	-1.32649	0.159991
1291	Al1_v1_04820	1.21131e-16	8.80384e-16	1.45563	0.175758
1292	Al1_v1_03397	1.27209e-16	9.23839e-16	-1.23619	0.149368
1293	Al1_v1_13163	1.2774e-16	9.26979e-16	1.22359	0.147854
1294	Al1_v1_11225	1.32486e-16	9.60678e-16	3.1255	0.377872
1295	Al1_v1_11902	1.33664e-16	9.68469e-16	3.49251	0.422297
1296	Al1_v1_02743	1.47806e-16	1.07011e-15	-1.67273	0.202552
1297	Al1_v1_12440	1.50576e-16	1.08932e-15	3.34638	0.405325
1298	Al1_v1_05570	1.51303e-16	1.09374e-15	1.50203	0.181943
1299	Al1_v1_08512	1.51737e-16	1.09603e-15	-3.19111	0.386561
1300	Al1_v1_12230	1.56358e-16	1.12854e-15	-1.6071	0.194764
1301	Al1_v1_00555	1.58175e-16	1.14078e-15	3.40465	0.412676
1302	Al1_v1_05218	1.62612e-16	1.17188e-15	3.43372	0.416367
1303	Al1_v1_08111	1.66185e-16	1.19671e-15	4.36098	0.528972
1304	Al1_v1_10512	1.7379e-16	1.25052e-15	3.50428	0.425334
1305	Al1_v1_01304	1.81357e-16	1.30397e-15	1.7109	0.207789
1306	Al1_v1_06666	1.92165e-16	1.38061e-15	-1.54133	0.187354
1307	Al1_v1_12422	1.94062e-16	1.39318e-15	3.22255	0.391766
1308	Al1_v1_01645	1.96412e-16	1.40897e-15	-2.21694	0.269561
1309	Al1_v1_00144	1.98105e-16	1.42003e-15	-4.1678	0.506833
1310	Al1_v1_01741	2.00794e-16	1.43821e-15	-1.60303	0.194978
1311	Al1_v1_12923	2.11576e-16	1.51428e-15	3.58386	0.436241
1312	Al1_v1_07520	2.13446e-16	1.5265e-15	1.39725	0.1701
1313	Al1_v1_09719	2.154e-16	1.5393e-15	3.51405	0.427854
1314	Al1_v1_08329	2.19567e-16	1.56788e-15	-3.5517	0.43256
1315	Al1_v1_00764	2.38154e-16	1.69932e-15	-1.51666	0.184934
1316	Al1_v1_10655	2.42309e-16	1.72765e-15	3.2133	0.391911
1317	Al1_v1_01155	2.49729e-16	1.7792e-15	1.55161	0.189327
1318	Al1_v1_05597	2.61409e-16	1.861e-15	1.2659	0.154568
1319	Al1_v1_06164	2.63469e-16	1.87424e-15	-1.3851	0.169142
1320	Al1_v1_09823	2.67846e-16	1.90394e-15	3.11677	0.380698
1321	Al1_v1_03064	2.68059e-16	1.90401e-15	-1.32032	0.161272
1322	Al1_v1_09662	2.6914e-16	1.91024e-15	-1.30811	0.15979
1323	Al1_v1_04202	2.73321e-16	1.93845e-15	-1.36562	0.166853
1324	Al1_v1_02783	2.78232e-16	1.97179e-15	-1.22957	0.15027
1325	Al1_v1_06552	2.89286e-16	2.04858e-15	-1.37676	0.168355
1326	Al1_v1_12215	2.90612e-16	2.05642e-15	2.13197	0.260723
1327	Al1_v1_11298	2.9093e-16	2.05712e-15	2.21987	0.271477
1328	Al1_v1_00264	2.93208e-16	2.07167e-15	-1.54251	0.188662
1329	Al1_v1_08586	2.99947e-16	2.11768e-15	-3.17934	0.388989
1330	Al1_v1_05898	3.19972e-16	2.25736e-15	3.20784	0.392851
1331	Al1_v1_05057	3.23839e-16	2.28293e-15	1.81552	0.222379
1332	Al1_v1_09492	3.25984e-16	2.29633e-15	3.00513	0.368127
1333	Al1_v1_03198	3.5685e-16	2.5102e-15	-2.65611	0.325808
1334	Al1_v1_05201	3.5688e-16	2.5102e-15	-1.59517	0.195669
1335	Al1_v1_12382	3.58494e-16	2.51966e-15	1.36809	0.167826
1336	Al1_v1_13336	3.59044e-16	2.52164e-15	1.82465	0.223838
1337	Al1_v1_02417	3.68479e-16	2.58597e-15	-4.36363	0.535514
1338	Al1_v1_06272	3.70844e-16	2.60062e-15	1.69414	0.207928
1339	Al1_v1_03147	3.77389e-16	2.64454e-15	2.18489	0.268229
1340	Al1_v1_09176	3.97935e-16	2.78644e-15	-1.46594	0.180109
1341	Al1_v1_12860	4.01317e-16	2.80802e-15	2.94747	0.362179
1342	Al1_v1_05979	4.32744e-16	3.02566e-15	-2.16446	0.266263
1343	Al1_v1_04904	4.3556e-16	3.04308e-15	-1.57916	0.194281
1344	Al1_v1_04322	4.43263e-16	3.09459e-15	1.64863	0.202881
1345	Al1_v1_10102	4.52873e-16	3.15934e-15	4.4607	0.549109
1346	Al1_v1_06175	4.58967e-16	3.19947e-15	1.80736	0.22253
1347	Al1_v1_12409	4.84361e-16	3.37399e-15	-2.15445	0.265478
1348	Al1_v1_09179	4.95331e-16	3.44784e-15	1.87139	0.230676
1349	Al1_v1_08924	5.08842e-16	3.53926e-15	1.79154	0.220922
1350	Al1_v1_08977	5.12552e-16	3.56243e-15	2.25609	0.278239
1351	Al1_v1_05543	5.2092e-16	3.61791e-15	2.58147	0.318443
1352	Al1_v1_09860	5.21719e-16	3.62078e-15	3.89714	0.480753
1353	Al1_v1_01297	5.32046e-16	3.68972e-15	3.87388	0.478024
1354	Al1_v1_05902	5.57289e-16	3.86192e-15	-3.1526	0.389292
1355	Al1_v1_11360	5.6403e-16	3.90575e-15	-1.24734	0.154053
1356	Al1_v1_04054	5.77139e-16	3.99358e-15	3.67428	0.453949
1357	Al1_v1_06088	5.84495e-16	4.0415e-15	3.67021	0.453532
1358	Al1_v1_04403	6.17975e-16	4.26985e-15	-1.55816	0.192705
1359	Al1_v1_00492	6.29508e-16	4.34633e-15	-1.51965	0.187995
1360	Al1_v1_08426	6.50061e-16	4.48495e-15	-1.47075	0.182034
1361	Al1_v1_05627	6.82194e-16	4.70318e-15	-1.29285	0.160131
1362	Al1_v1_00846	7.23671e-16	4.98546e-15	-3.47873	0.431258
1363	Al1_v1_08055	7.2663e-16	5.00218e-15	-3.88211	0.481295
1364	Al1_v1_13335	7.30345e-16	5.02407e-15	3.21441	0.398547
1365	Al1_v1_08372	7.8065e-16	5.36618e-15	3.43818	0.426721
1366	Al1_v1_07787	7.87093e-16	5.40651e-15	4.07238	0.505498
1367	Al1_v1_06455	7.89212e-16	5.4171e-15	-3.14771	0.390736
1368	Al1_v1_10443	8.00649e-16	5.49158e-15	-1.58846	0.197224
1369	Al1_v1_01871	8.0316e-16	5.50478e-15	3.86497	0.479899
1370	Al1_v1_02420	8.24254e-16	5.64524e-15	-5.0543	0.627821
1371	Al1_v1_02640	8.62761e-16	5.90466e-15	3.82381	0.475305
1372	Al1_v1_11874	8.93391e-16	6.10983e-15	1.32036	0.164209
1373	Al1_v1_11856	9.14165e-16	6.24735e-15	-1.71469	0.213327
1374	Al1_v1_04766	9.16823e-16	6.26095e-15	-1.45915	0.181543
1375	Al1_v1_01387	9.27586e-16	6.32985e-15	-3.14788	0.391718
1376	Al1_v1_09724	9.28734e-16	6.33307e-15	-1.35201	0.168246
1377	Al1_v1_01056	1.00207e-15	6.82817e-15	1.33652	0.166511
1378	Al1_v1_00987	1.00613e-15	6.85086e-15	-1.23496	0.153868
1379	Al1_v1_03710	1.04142e-15	7.08602e-15	7.43145	0.926398
1380	Al1_v1_05192	1.04851e-15	7.12913e-15	-1.19325	0.148765
1381	Al1_v1_01628	1.06256e-15	7.21943e-15	-1.42902	0.178195
1382	Al1_v1_10600	1.08504e-15	7.36678e-15	1.42912	0.178265
1383	Al1_v1_08376	1.10152e-15	7.47329e-15	3.18832	0.397796
1384	Al1_v1_00916	1.10381e-15	7.48343e-15	-3.5546	0.443508
1385	Al1_v1_10155	1.10935e-15	7.51553e-15	-1.37192	0.171188
1386	Al1_v1_04696	1.11843e-15	7.57157e-15	3.21631	0.401381
1387	Al1_v1_06808	1.16247e-15	7.86405e-15	1.19655	0.149413
1388	Al1_v1_09967	1.16528e-15	7.8774e-15	2.09193	0.261228
1389	Al1_v1_13197	1.19876e-15	8.09788e-15	1.55294	0.194006
1390	Al1_v1_03233	1.2052e-15	8.13554e-15	-1.20457	0.150497
1391	Al1_v1_02994	1.22901e-15	8.29027e-15	-1.23244	0.154026
1392	Al1_v1_07789	1.25672e-15	8.4711e-15	3.1958	0.399536
1393	Al1_v1_09881	1.28776e-15	8.67415e-15	-1.21494	0.151947
1394	Al1_v1_11855	1.33941e-15	9.01555e-15	2.71453	0.339702
1395	Al1_v1_12306	1.36432e-15	9.17667e-15	2.39603	0.299929
1396	Al1_v1_12325	1.37012e-15	9.20902e-15	-1.6855	0.211
1397	Al1_v1_07076	1.40463e-15	9.43422e-15	4.57787	0.573304
1398	Al1_v1_08616	1.41915e-15	9.52498e-15	-1.48843	0.186432
1399	Al1_v1_07134	1.45428e-15	9.75376e-15	3.55121	0.444972
1400	Al1_v1_06325	1.47705e-15	9.89943e-15	2.3813	0.298452
1401	Al1_v1_08794	1.47866e-15	9.90315e-15	-1.52061	0.190583
1402	Al1_v1_08363	1.48083e-15	9.91059e-15	3.68765	0.462197
1403	Al1_v1_13158	1.50143e-15	1.00413e-14	1.88176	0.235903
1404	Al1_v1_08308	1.51131e-15	1.01002e-14	1.82478	0.228783
1405	Al1_v1_02475	1.5125e-15	1.01009e-14	-1.39994	0.175521
1406	Al1_v1_02854	1.61991e-15	1.08105e-14	-2.1108	0.264928
1407	Al1_v1_05368	1.62215e-15	1.08178e-14	2.90478	0.364589
1408	Al1_v1_13050	1.63058e-15	1.08663e-14	3.18687	0.400027
1409	Al1_v1_09259	1.72253e-15	1.14709e-14	2.21796	0.278644
1410	Al1_v1_05139	1.81916e-15	1.21058e-14	1.1769	0.14798
1411	Al1_v1_04582	1.86235e-15	1.23844e-14	3.64615	0.458625
1412	Al1_v1_06846	1.90993e-15	1.26918e-14	1.69894	0.213782
1413	Al1_v1_11999	2.08536e-15	1.38478e-14	3.2906	0.414634
1414	Al1_v1_06840	2.09632e-15	1.39107e-14	-1.31418	0.165607
1415	Al1_v1_07586	2.16024e-15	1.43248e-14	2.84149	0.358242
1416	Al1_v1_00848	2.22746e-15	1.47601e-14	-3.10734	0.391946
1417	Al1_v1_12856	2.2523e-15	1.49141e-14	-3.60361	0.454622
1418	Al1_v1_08487	2.27809e-15	1.50743e-14	-1.50916	0.190426
1419	Al1_v1_04905	2.31854e-15	1.53311e-14	-1.54744	0.195309
1420	Al1_v1_07495	2.33381e-15	1.54212e-14	3.16142	0.39906
1421	Al1_v1_05250	2.38408e-15	1.57423e-14	2.96639	0.374567
1422	Al1_v1_08939	2.4856e-15	1.64011e-14	2.2635	0.286
1423	Al1_v1_06171	2.48891e-15	1.64114e-14	1.47464	0.186329
1424	Al1_v1_12698	2.50832e-15	1.65278e-14	3.17412	0.401116
1425	Al1_v1_13288	2.64693e-15	1.74289e-14	-2.00079	0.253056
1426	Al1_v1_03065	2.69597e-15	1.77393e-14	-1.43395	0.181415
1427	Al1_v1_07145	2.76962e-15	1.82112e-14	1.26039	0.159525
1428	Al1_v1_02390	2.85602e-15	1.87661e-14	-4.44311	0.56263
1429	Al1_v1_07362	2.91672e-15	1.91516e-14	-1.39839	0.177137
1430	Al1_v1_03063	2.96363e-15	1.9446e-14	1.5796	0.200141
1431	Al1_v1_11835	3.07646e-15	2.01722e-14	1.25291	0.158842
1432	Al1_v1_09745	3.1266e-15	2.04867e-14	1.39247	0.176581
1433	Al1_v1_07662	3.18554e-15	2.08583e-14	3.3958	0.430752
1434	Al1_v1_12052	3.23722e-15	2.11819e-14	2.24009	0.284225
1435	Al1_v1_09199	3.24097e-15	2.11916e-14	3.45127	0.437909
1436	Al1_v1_00593	3.24936e-15	2.12317e-14	-1.18083	0.149833
1437	Al1_v1_04661	3.29314e-15	2.15028e-14	1.74951	0.222039
1438	Al1_v1_01861	3.49958e-15	2.28349e-14	3.97263	0.504675
1439	Al1_v1_09054	3.61572e-15	2.35763e-14	-3.72153	0.473022
1440	Al1_v1_12967	3.63641e-15	2.36947e-14	1.64862	0.209565
1441	Al1_v1_06138	3.66911e-15	2.38913e-14	1.34778	0.171348
1442	Al1_v1_09961	3.70404e-15	2.41019e-14	-1.82291	0.231788
1443	Al1_v1_10523	3.76838e-15	2.45036e-14	3.57575	0.454791
1444	Al1_v1_00769	3.78709e-15	2.46082e-14	-2.30873	0.293665
1445	Al1_v1_12008	3.8569e-15	2.50445e-14	-3.26578	0.41552
1446	Al1_v1_00255	3.86843e-15	2.5102e-14	-3.85232	0.490172
1447	Al1_v1_07929	3.87648e-15	2.51368e-14	3.17488	0.403987
1448	Al1_v1_10200	4.00202e-15	2.5933e-14	3.76566	0.479405
1449	Al1_v1_04852	4.15168e-15	2.68842e-14	3.17883	0.404933
1450	Al1_v1_12442	4.21845e-15	2.72977e-14	1.31695	0.167802
1451	Al1_v1_13346	4.26267e-15	2.75649e-14	-1.73623	0.221261
1452	Al1_v1_10987	4.32872e-15	2.79727e-14	-3.51801	0.448438
1453	Al1_v1_02559	4.81336e-15	3.10831e-14	-1.19515	0.152604
1454	Al1_v1_11468	4.83773e-15	3.1219e-14	-3.38097	0.431738
1455	Al1_v1_02568	4.84252e-15	3.12284e-14	-4.34797	0.55523
1456	Al1_v1_10498	4.8489e-15	3.12481e-14	1.56645	0.200037
1457	Al1_v1_02170	4.8659e-15	3.13361e-14	-3.07322	0.392477
1458	Al1_v1_02896	4.95662e-15	3.18985e-14	3.87664	0.495227
1459	Al1_v1_06744	4.96202e-15	3.19113e-14	3.13439	0.400414
1460	Al1_v1_08209	5.04448e-15	3.24194e-14	3.35113	0.428216
1461	Al1_v1_10075	5.19965e-15	3.33938e-14	2.57391	0.329061
1462	Al1_v1_08141	5.31733e-15	3.41262e-14	-1.16302	0.14874
1463	Al1_v1_02609	5.50826e-15	3.53274e-14	4.84283	0.619705
1464	Al1_v1_08886	5.51316e-15	3.53347e-14	1.21669	0.155695
1465	Al1_v1_06919	5.5235e-15	3.53768e-14	3.34606	0.428193
1466	Al1_v1_03343	5.72725e-15	3.66567e-14	-4.4637	0.57155
1467	Al1_v1_05088	5.91703e-15	3.78456e-14	-1.22655	0.157135
1468	Al1_v1_01932	6.11548e-15	3.90882e-14	-1.79935	0.23064
1469	Al1_v1_00549	6.38251e-15	4.07672e-14	1.18325	0.151774
1470	Al1_v1_08185	6.40779e-15	4.09009e-14	2.68577	0.344522
1471	Al1_v1_03998	6.45832e-15	4.11954e-14	1.63341	0.209555
1472	Al1_v1_12239	6.67943e-15	4.25768e-14	-3.75224	0.481649
1473	Al1_v1_03877	6.73054e-15	4.28735e-14	1.20042	0.154108
1474	Al1_v1_05461	6.86727e-15	4.37148e-14	-1.33779	0.1718
1475	Al1_v1_03381	6.89238e-15	4.38449e-14	-1.74649	0.224299
1476	Al1_v1_02512	6.98692e-15	4.43979e-14	3.43897	0.441759
1477	Al1_v1_03783	6.98878e-15	4.43979e-14	-3.93597	0.505604
1478	Al1_v1_02999	7.00053e-15	4.44425e-14	-1.20306	0.154546
1479	Al1_v1_00687	7.42316e-15	4.70936e-14	-2.77777	0.357176
1480	Al1_v1_04384	7.83674e-15	4.96503e-14	-1.18838	0.152941
1481	Al1_v1_06474	7.83588e-15	4.96503e-14	-1.32088	0.169992
1482	Al1_v1_04508	8.12089e-15	5.14159e-14	-3.06159	0.394246
1483	Al1_v1_11787	8.18631e-15	5.17951e-14	-2.10765	0.271441
1484	Al1_v1_06207	8.42118e-15	5.32452e-14	-1.22263	0.157534
1485	Al1_v1_06116	8.89088e-15	5.61772e-14	4.63168	0.597313
1486	Al1_v1_12039	9.37063e-15	5.91686e-14	1.23166	0.158975
1487	Al1_v1_03270	9.73654e-15	6.14378e-14	-3.67494	0.474636
1488	Al1_v1_02998	9.74309e-15	6.14378e-14	2.84036	0.36685
1489	Al1_v1_01567	1.01457e-14	6.39333e-14	2.9873	0.386084
1490	Al1_v1_13238	1.04588e-14	6.58624e-14	3.35361	0.433645
1491	Al1_v1_04520	1.04985e-14	6.60679e-14	1.14705	0.148331
1492	Al1_v1_10599	1.05723e-14	6.64881e-14	1.28876	0.166674
1493	Al1_v1_08002	1.07668e-14	6.76659e-14	3.13149	0.405116
1494	Al1_v1_11746	1.15333e-14	7.24347e-14	-1.30048	0.168432
1495	Al1_v1_00248	1.15943e-14	7.27685e-14	-4.89862	0.634501
1496	Al1_v1_02190	1.162e-14	7.28812e-14	-2.10533	0.272706
1497	Al1_v1_06695	1.19296e-14	7.47731e-14	-1.82656	0.236699
1498	Al1_v1_08994	1.22792e-14	7.6913e-14	-1.24538	0.161463
1499	Al1_v1_00632	1.24385e-14	7.78591e-14	2.13991	0.277497
1500	Al1_v1_02277	1.28497e-14	8.03788e-14	-4.28773	0.556319
1501	Al1_v1_12209	1.30943e-14	8.18545e-14	2.16976	0.281608
1502	Al1_v1_06342	1.34575e-14	8.4069e-14	-1.30146	0.16899
1503	Al1_v1_10992	1.38697e-14	8.65866e-14	-2.48659	0.323037
1504	Al1_v1_10845	1.39631e-14	8.71113e-14	-2.76043	0.358651
1505	Al1_v1_10026	1.46051e-14	9.10562e-14	1.49316	0.194145
1506	Al1_v1_12259	1.47867e-14	9.21272e-14	-1.27622	0.165972
1507	Al1_v1_03547	1.5277e-14	9.51186e-14	-2.39559	0.311715
1508	Al1_v1_06399	1.53144e-14	9.52883e-14	-1.38256	0.179907
1509	Al1_v1_08167	1.53885e-14	9.56858e-14	4.73814	0.616603
1510	Al1_v1_04779	1.54454e-14	9.59765e-14	3.6709	0.477747
1511	Al1_v1_01775	1.57511e-14	9.7811e-14	-1.1612	0.151172
1512	Al1_v1_11069	1.60803e-14	9.97894e-14	3.31409	0.4316
1513	Al1_v1_02444	1.65182e-14	1.02439e-13	-3.30715	0.430889
1514	Al1_v1_06129	1.6554e-14	1.02593e-13	-1.62853	0.212189
1515	Al1_v1_09042	1.76034e-14	1.09025e-13	-1.69454	0.221017
1516	Al1_v1_12281	1.76762e-14	1.09404e-13	-1.24261	0.162083
1517	Al1_v1_08681	1.81863e-14	1.12487e-13	-2.87761	0.375528
1518	Al1_v1_11987	1.86806e-14	1.15468e-13	2.88914	0.377202
1519	Al1_v1_11836	1.94984e-14	1.20443e-13	2.50281	0.326999
1520	Al1_v1_02142	1.9625e-14	1.21066e-13	5.09363	0.665568
1521	Al1_v1_07838	1.96199e-14	1.21066e-13	3.22904	0.421926
1522	Al1_v1_09283	2.02913e-14	1.25094e-13	-1.14758	0.150035
1523	Al1_v1_10179	2.03113e-14	1.25135e-13	1.79304	0.234427
1524	Al1_v1_09016	2.08612e-14	1.28439e-13	3.56359	0.466121
1525	Al1_v1_05259	2.09593e-14	1.28958e-13	-1.26941	0.166054
1526	Al1_v1_02461	2.10251e-14	1.29278e-13	-1.49382	0.195419
1527	Al1_v1_02381	2.10976e-14	1.29639e-13	2.4631	0.322237
1528	Al1_v1_07980	2.13738e-14	1.3125e-13	1.2368	0.161841
1529	Al1_v1_11256	2.17872e-14	1.33702e-13	-1.37301	0.179723
1530	Al1_v1_09276	2.2131e-14	1.35722e-13	-1.83027	0.23964
1531	Al1_v1_02578	2.26119e-14	1.38581e-13	-1.49874	0.196303
1532	Al1_v1_10811	2.42528e-14	1.48541e-13	-2.99314	0.392502
1533	Al1_v1_11635	2.48123e-14	1.51868e-13	3.90089	0.511736
1534	Al1_v1_01627	2.48791e-14	1.52177e-13	-1.34042	0.17585
1535	Al1_v1_12899	2.52644e-14	1.54434e-13	6.50049	0.853023
1536	Al1_v1_02029	2.61532e-14	1.59762e-13	-3.0027	0.394258
1537	Al1_v1_00935	2.64864e-14	1.61693e-13	2.34761	0.30831
1538	Al1_v1_12607	2.7314e-14	1.66637e-13	3.13359	0.411748
1539	Al1_v1_10277	2.76552e-14	1.68609e-13	3.17983	0.417912
1540	Al1_v1_07014	2.782e-14	1.69504e-13	3.1006	0.40754
1541	Al1_v1_12452	2.83647e-14	1.7271e-13	3.11213	0.409191
1542	Al1_v1_00071	2.84434e-14	1.73077e-13	3.50525	0.4609
1543	Al1_v1_03615	2.86473e-14	1.74204e-13	-2.42567	0.318987
1544	Al1_v1_00497	2.87618e-14	1.74788e-13	3.97115	0.52226
1545	Al1_v1_00303	2.89762e-14	1.75977e-13	2.72224	0.358057
1546	Al1_v1_01641	2.9115e-14	1.76705e-13	1.45761	0.191735
1547	Al1_v1_06061	2.95361e-14	1.79145e-13	3.4945	0.459782
1548	Al1_v1_05512	2.95684e-14	1.79225e-13	-3.76862	0.495859
1549	Al1_v1_07516	2.9734e-14	1.80112e-13	-3.2137	0.422885
1550	Al1_v1_13187	3.12195e-14	1.88989e-13	-1.38313	0.182155
1551	Al1_v1_01859	3.21022e-14	1.94207e-13	2.96619	0.390826
1552	Al1_v1_10347	3.27975e-14	1.98286e-13	-3.01336	0.397186
1553	Al1_v1_09203	3.31371e-14	2.00209e-13	-1.97752	0.2607
1554	Al1_v1_01103	3.37041e-14	2.03504e-13	2.21726	0.292389
1555	Al1_v1_02537	3.38184e-14	2.04063e-13	-2.19672	0.289698
1556	Al1_v1_00158	3.43918e-14	2.07257e-13	4.45484	0.587662
1557	Al1_v1_03277	3.43813e-14	2.07257e-13	2.09866	0.276844
1558	Al1_v1_02024	3.5496e-14	2.13773e-13	-1.46219	0.192989
1559	Al1_v1_05343	3.60394e-14	2.16907e-13	2.62666	0.346775
1560	Al1_v1_13355	3.66818e-14	2.20632e-13	-4.44536	0.587059
1561	Al1_v1_12214	3.67975e-14	2.21186e-13	-3.1334	0.413823
1562	Al1_v1_04340	3.71154e-14	2.22954e-13	3.39359	0.448252
1563	Al1_v1_10057	3.75877e-14	2.25646e-13	1.35218	0.178645
1564	Al1_v1_13380	3.8065e-14	2.28366e-13	-3.37379	0.445829
1565	Al1_v1_07639	3.86272e-14	2.3159e-13	1.93612	0.255914
1566	Al1_v1_02342	3.87045e-14	2.31906e-13	-2.99342	0.395679
1567	Al1_v1_01796	3.89259e-14	2.33084e-13	-3.60172	0.476132
1568	Al1_v1_03117	4.0139e-14	2.40194e-13	1.88829	0.249756
1569	Al1_v1_02669	4.12111e-14	2.46452e-13	-2.98375	0.394827
1570	Al1_v1_12124	4.22937e-14	2.52765e-13	-2.99342	0.396283
1571	Al1_v1_00335	4.32325e-14	2.58211e-13	-6.44529	0.853581
1572	Al1_v1_02560	4.33354e-14	2.58662e-13	1.59679	0.211479
1573	Al1_v1_10581	4.33635e-14	2.58665e-13	3.48021	0.460926
1574	Al1_v1_04668	4.35632e-14	2.59691e-13	2.73387	0.362107
1575	Al1_v1_01909	4.53363e-14	2.70089e-13	1.56475	0.207398
1576	Al1_v1_11698	4.5621e-14	2.71613e-13	1.25068	0.165787
1577	Al1_v1_12819	4.67272e-14	2.78023e-13	2.08316	0.276254
1578	Al1_v1_03462	4.79158e-14	2.84913e-13	3.65112	0.484396
1579	Al1_v1_05344	4.90252e-14	2.91326e-13	-1.56027	0.207084
1580	Al1_v1_09091	4.96081e-14	2.94603e-13	1.3714	0.182054
1581	Al1_v1_00177	5.0277e-14	2.98387e-13	1.51806	0.201569
1582	Al1_v1_04794	5.21133e-14	3.09089e-13	1.44706	0.192262
1583	Al1_v1_02895	5.35911e-14	3.17653e-13	1.4725	0.195736
1584	Al1_v1_07940	5.47379e-14	3.24246e-13	-1.1809	0.157033
1585	Al1_v1_00025	5.59071e-14	3.30963e-13	-2.08163	0.276911
1586	Al1_v1_12255	5.71171e-14	3.37913e-13	-1.70508	0.226904
1587	Al1_v1_09405	5.79142e-14	3.42412e-13	1.31613	0.175187
1588	Al1_v1_01150	5.81388e-14	3.43524e-13	-2.84596	0.378845
1589	Al1_v1_03335	5.82914e-14	3.44209e-13	-1.37092	0.1825
1590	Al1_v1_13086	5.91028e-14	3.48781e-13	-2.9977	0.399158
1591	Al1_v1_09243	6.04634e-14	3.56586e-13	3.56841	0.47534
1592	Al1_v1_06635	6.24254e-14	3.67926e-13	1.13206	0.150883
1593	Al1_v1_00440	6.3613e-14	3.7469e-13	-1.49435	0.199236
1594	Al1_v1_02540	6.41284e-14	3.77488e-13	2.87128	0.38287
1595	Al1_v1_09981	6.56058e-14	3.85943e-13	-1.34703	0.17969
1596	Al1_v1_01459	6.60948e-14	3.88576e-13	-1.97751	0.26383
1597	Al1_v1_04818	6.70717e-14	3.94072e-13	-2.96977	0.396314
1598	Al1_v1_11513	6.72912e-14	3.95115e-13	-1.29818	0.173252
1599	Al1_v1_05154	6.81998e-14	4.002e-13	1.41858	0.189364
1600	Al1_v1_03359	6.85987e-14	4.02289e-13	1.866	0.249115
1601	Al1_v1_08770	6.89689e-14	4.04207e-13	-1.2963	0.173075
1602	Al1_v1_10377	7.11338e-14	4.16634e-13	1.65793	0.221478
1603	Al1_v1_01718	7.18318e-14	4.2046e-13	-2.08955	0.279184
1604	Al1_v1_08898	7.20349e-14	4.21239e-13	1.11654	0.149188
1605	Al1_v1_13061	7.20546e-14	4.21239e-13	3.2409	0.433039
1606	Al1_v1_05610	7.43343e-14	4.34295e-13	-1.1814	0.157941
1607	Al1_v1_11467	7.4989e-14	4.37848e-13	2.86187	0.382662
1608	Al1_v1_05983	7.65286e-14	4.46559e-13	-1.20345	0.160972
1609	Al1_v1_06012	8.0629e-14	4.70194e-13	1.43035	0.191497
1610	Al1_v1_01678	8.37004e-14	4.87802e-13	-2.27807	0.305193
1611	Al1_v1_04736	8.39699e-14	4.89069e-13	1.71126	0.229271
1612	Al1_v1_06525	8.42161e-14	4.90198e-13	2.22295	0.29784
1613	Al1_v1_12407	8.55435e-14	4.97616e-13	-1.60332	0.214879
1614	Al1_v1_03338	8.56737e-14	4.97756e-13	3.36089	0.450443
1615	Al1_v1_06123	8.56643e-14	4.97756e-13	-3.14274	0.421205
1616	Al1_v1_06260	8.6733e-14	5.03599e-13	2.73583	0.366749
1617	Al1_v1_06065	8.85425e-14	5.13787e-13	1.20792	0.161985
1618	Al1_v1_11519	9.41032e-14	5.45717e-13	1.16416	0.156285
1619	Al1_v1_12190	9.59613e-14	5.56149e-13	1.38913	0.186552
1620	Al1_v1_07879	9.8914e-14	5.72907e-13	-3.23104	0.434143
1621	Al1_v1_06559	1.00164e-13	5.79787e-13	-1.9459	0.261521
1622	Al1_v1_00402	1.01432e-13	5.86769e-13	1.93818	0.260542
1623	Al1_v1_11427	1.02547e-13	5.92853e-13	1.27394	0.171284
1624	Al1_v1_11851	1.05763e-13	6.1107e-13	-1.2718	0.17109
1625	Al1_v1_03689	1.06321e-13	6.13911e-13	1.14106	0.153517
1626	Al1_v1_03073	1.07025e-13	6.17597e-13	-1.24429	0.167425
1627	Al1_v1_02562	1.08195e-13	6.23515e-13	3.45685	0.465226
1628	Al1_v1_03420	1.08206e-13	6.23515e-13	1.20933	0.162753
1629	Al1_v1_12296	1.0825e-13	6.23515e-13	1.22671	0.165092
1630	Al1_v1_07708	1.09082e-13	6.27922e-13	1.76348	0.237364
1631	Al1_v1_07699	1.13789e-13	6.54618e-13	-3.23239	0.435408
1632	Al1_v1_05398	1.14028e-13	6.55592e-13	-2.81603	0.379337
1633	Al1_v1_13280	1.19462e-13	6.86411e-13	2.70338	0.364465
1634	Al1_v1_09273	1.25983e-13	7.23438e-13	4.67467	0.630831
1635	Al1_v1_08232	1.26449e-13	7.25668e-13	-1.22094	0.164772
1636	Al1_v1_04498	1.29563e-13	7.43089e-13	-1.31872	0.178046
1637	Al1_v1_07485	1.29858e-13	7.44323e-13	3.41943	0.461691
1638	Al1_v1_05518	1.31558e-13	7.53605e-13	-1.30579	0.176349
1639	Al1_v1_00838	1.34302e-13	7.67922e-13	-1.55848	0.210553
1640	Al1_v1_06901	1.34277e-13	7.67922e-13	-2.94878	0.398382
1641	Al1_v1_10502	1.34141e-13	7.67922e-13	2.7073	0.365752
1642	Al1_v1_00747	1.36703e-13	7.81173e-13	3.64442	0.492523
1643	Al1_v1_04827	1.47023e-13	8.39633e-13	-2.94464	0.398472
1644	Al1_v1_07843	1.50783e-13	8.60582e-13	1.31384	0.177872
1645	Al1_v1_05228	1.53554e-13	8.75864e-13	2.80091	0.379319
1646	Al1_v1_07304	1.60658e-13	9.15829e-13	-5.81175	0.787711
1647	Al1_v1_00901	1.60835e-13	9.16284e-13	-2.94573	0.399265
1648	Al1_v1_02227	1.62549e-13	9.25483e-13	3.20867	0.434988
1649	Al1_v1_03045	1.62845e-13	9.26609e-13	1.15464	0.156536
1650	Al1_v1_04454	1.67468e-13	9.52334e-13	1.17576	0.159479
1651	Al1_v1_06796	1.7783e-13	1.01065e-12	3.2108	0.435985
1652	Al1_v1_00597	1.82019e-13	1.03383e-12	-3.44717	0.468278
1653	Al1_v1_07443	1.88029e-13	1.06732e-12	-1.93484	0.262992
1654	Al1_v1_05468	1.90544e-13	1.08094e-12	-1.81697	0.247029
1655	Al1_v1_05203	1.95202e-13	1.1067e-12	1.34605	0.183085
1656	Al1_v1_05647	1.99246e-13	1.12894e-12	-1.61478	0.219719
1657	Al1_v1_03955	2.03406e-13	1.15182e-12	1.73675	0.236403
1658	Al1_v1_00165	2.0372e-13	1.1529e-12	1.94253	0.264421
1659	Al1_v1_11563	2.04776e-13	1.15817e-12	-1.70942	0.232713
1660	Al1_v1_12762	2.05352e-13	1.16073e-12	1.30191	0.177245
1661	Al1_v1_02740	2.10897e-13	1.19136e-12	1.24376	0.16941
1662	Al1_v1_11850	2.12558e-13	1.20002e-12	1.32404	0.18037
1663	Al1_v1_12051	2.19917e-13	1.24082e-12	-1.20717	0.164552
1664	Al1_v1_05271	2.20494e-13	1.24332e-12	4.25834	0.580493
1665	Al1_v1_01083	2.23896e-13	1.26175e-12	1.76644	0.240867
1666	Al1_v1_07131	2.26526e-13	1.27581e-12	-1.19704	0.16326
1667	Al1_v1_01845	2.27735e-13	1.28185e-12	-1.24094	0.169263
1668	Al1_v1_09353	2.28109e-13	1.28318e-12	-4.22964	0.576938
1669	Al1_v1_02275	2.35926e-13	1.32636e-12	1.31513	0.179499
1670	Al1_v1_06349	2.39564e-13	1.34601e-12	3.41231	0.465869
1671	Al1_v1_10058	2.52223e-13	1.41628e-12	-1.15256	0.157503
1672	Al1_v1_12241	2.56467e-13	1.43925e-12	-2.9506	0.403337
1673	Al1_v1_05251	2.62288e-13	1.47104e-12	-1.42215	0.194483
1674	Al1_v1_08449	2.66303e-13	1.49267e-12	-1.33335	0.182391
1675	Al1_v1_07989	2.72412e-13	1.526e-12	-4.43081	0.606348
1676	Al1_v1_02668	2.76953e-13	1.55051e-12	3.40486	0.46609
1677	Al1_v1_10753	2.77444e-13	1.55233e-12	2.98638	0.408817
1678	Al1_v1_13277	2.87284e-13	1.60643e-12	3.01826	0.413448
1679	Al1_v1_10230	2.94327e-13	1.64483e-12	3.18623	0.436652
1680	Al1_v1_12200	3.04118e-13	1.69853e-12	-2.01586	0.276427
1681	Al1_v1_13310	3.06756e-13	1.71225e-12	3.26316	0.447535
1682	Al1_v1_09414	3.06985e-13	1.71251e-12	-1.71118	0.234688
1683	Al1_v1_01171	3.0881e-13	1.72167e-12	2.0953	0.287401
1684	Al1_v1_05419	3.22563e-13	1.79727e-12	-1.0863	0.149122
1685	Al1_v1_07575	3.35189e-13	1.86651e-12	-1.10937	0.152398
1686	Al1_v1_08755	3.35919e-13	1.86947e-12	-1.41378	0.194223
1687	Al1_v1_07603	3.42771e-13	1.90647e-12	-3.33269	0.458011
1688	Al1_v1_09633	3.57206e-13	1.98558e-12	3.63117	0.499415
1689	Al1_v1_09888	3.6562e-13	2.03115e-12	4.12352	0.567374
1690	Al1_v1_10669	3.74845e-13	2.08117e-12	1.31126	0.180506
1691	Al1_v1_02153	3.7662e-13	2.08979e-12	-1.14658	0.157851
1692	Al1_v1_12044	3.78599e-13	2.09952e-12	2.1112	0.290679
1693	Al1_v1_02996	3.87265e-13	2.14631e-12	1.23942	0.170721
1694	Al1_v1_02964	3.95451e-13	2.19039e-12	1.11527	0.153679
1695	Al1_v1_01466	4.03136e-13	2.23164e-12	-3.46197	0.477216
1696	Al1_v1_12716	4.04649e-13	2.23869e-12	3.37745	0.465599
1697	Al1_v1_08004	4.07884e-13	2.25526e-12	2.97615	0.410338
1698	Al1_v1_01187	4.2335e-13	2.3394e-12	1.62005	0.223521
1699	Al1_v1_05894	4.23603e-13	2.33942e-12	-2.89567	0.399524
1700	Al1_v1_01208	4.67333e-13	2.5794e-12	3.04063	0.420297
1701	Al1_v1_09376	4.73064e-13	2.6095e-12	-1.2731	0.176018
1702	Al1_v1_07528	4.80474e-13	2.64882e-12	3.04787	0.421518
1703	Al1_v1_13279	4.84739e-13	2.67076e-12	-1.31001	0.181203
1704	Al1_v1_02025	4.8515e-13	2.67146e-12	-1.09402	0.151329
1705	Al1_v1_05766	4.86209e-13	2.67572e-12	-1.48132	0.204911
1706	Al1_v1_06746	4.86979e-13	2.67839e-12	2.24057	0.309946
1707	Al1_v1_06706	5.04812e-13	2.77484e-12	1.26142	0.174615
1708	Al1_v1_08942	5.06674e-13	2.78344e-12	1.61951	0.224201
1709	Al1_v1_01543	5.13424e-13	2.81888e-12	3.19675	0.442659
1710	Al1_v1_10612	5.15942e-13	2.83105e-12	1.22703	0.169925
1711	Al1_v1_07728	5.24459e-13	2.87609e-12	1.07006	0.148232
1712	Al1_v1_13211	5.29297e-13	2.90093e-12	-2.57891	0.35731
1713	Al1_v1_00445	5.30328e-13	2.90488e-12	-1.2388	0.171643
1714	Al1_v1_03471	5.55864e-13	3.04298e-12	-4.02587	0.558304
1715	Al1_v1_11263	5.72438e-13	3.13188e-12	-3.45266	0.479078
1716	Al1_v1_09134	5.91865e-13	3.23629e-12	5.75486	0.799026
1717	Al1_v1_03952	5.96759e-13	3.26115e-12	1.06687	0.148151
1718	Al1_v1_12405	6.04757e-13	3.30293e-12	1.31892	0.183199
1719	Al1_v1_00223	6.21308e-13	3.39135e-12	-1.16039	0.161261
1720	Al1_v1_06521	6.25862e-13	3.41422e-12	-1.46386	0.203462
1721	Al1_v1_05648	6.27842e-13	3.42303e-12	3.91771	0.544558
1722	Al1_v1_04590	6.41771e-13	3.49695e-12	-3.14245	0.43698
1723	Al1_v1_04888	6.67203e-13	3.63341e-12	1.86891	0.260077
1724	Al1_v1_03324	6.74958e-13	3.67351e-12	-1.16206	0.161747
1725	Al1_v1_08388	6.82173e-13	3.71063e-12	1.95283	0.27187
1726	Al1_v1_11730	6.99144e-13	3.80073e-12	-1.51566	0.211107
1727	Al1_v1_08176	7.0106e-13	3.80895e-12	2.3734	0.330593
1728	Al1_v1_01535	7.15628e-13	3.88584e-12	1.39669	0.194622
1729	Al1_v1_02872	7.21739e-13	3.91676e-12	1.38107	0.192477
1730	Al1_v1_08544	7.30551e-13	3.96229e-12	-1.31887	0.183851
1731	Al1_v1_04441	7.58435e-13	4.11115e-12	-2.99275	0.417488
1732	Al1_v1_10373	7.60777e-13	4.12146e-12	-1.09862	0.153267
1733	Al1_v1_08572	7.72424e-13	4.18214e-12	1.36788	0.190885
1734	Al1_v1_04644	7.7464e-13	4.19172e-12	1.07371	0.149842
1735	Al1_v1_00226	7.78594e-13	4.21069e-12	-3.03284	0.423293
1736	Al1_v1_08219	8.02234e-13	4.33604e-12	-1.87507	0.261853
1737	Al1_v1_01484	8.14903e-13	4.40198e-12	1.07942	0.150786
1738	Al1_v1_07525	8.24206e-13	4.44967e-12	2.98234	0.416699
1739	Al1_v1_07612	8.2966e-13	4.47654e-12	-1.24167	0.173511
1740	Al1_v1_06865	8.47451e-13	4.5699e-12	-4.34818	0.60786
1741	Al1_v1_11913	8.49951e-13	4.58075e-12	3.37243	0.47148
1742	Al1_v1_08868	8.62179e-13	4.64399e-12	-1.37928	0.192882
1743	Al1_v1_06416	8.82321e-13	4.74703e-12	1.07053	0.149772
1744	Al1_v1_09921	8.81838e-13	4.74703e-12	-1.21205	0.16957
1745	Al1_v1_07068	8.85887e-13	4.76349e-12	-1.24171	0.173734
1746	Al1_v1_00797	8.95667e-13	4.81331e-12	2.96734	0.415265
1747	Al1_v1_12820	8.99022e-13	4.82858e-12	3.52899	0.493901
1748	Al1_v1_01927	9.55323e-13	5.12803e-12	-5.09641	0.714103
1749	Al1_v1_08478	9.69842e-13	5.20299e-12	-1.48465	0.208088
1750	Al1_v1_07993	1.00964e-12	5.41327e-12	3.46791	0.486438
1751	Al1_v1_10219	1.01019e-12	5.41327e-12	-3.11942	0.437561
1752	Al1_v1_05179	1.01426e-12	5.43194e-12	-2.01357	0.282466
1753	Al1_v1_11749	1.02529e-12	5.4879e-12	2.8549	0.400571
1754	Al1_v1_10704	1.05515e-12	5.64451e-12	3.54969	0.498334
1755	Al1_v1_11242	1.0645e-12	5.69129e-12	-2.88504	0.405094
1756	Al1_v1_07424	1.08603e-12	5.80306e-12	-4.55076	0.639229
1757	Al1_v1_05103	1.19647e-12	6.38959e-12	-1.10342	0.155285
1758	Al1_v1_09737	1.20257e-12	6.41852e-12	-1.80916	0.25463
1759	Al1_v1_07204	1.21274e-12	6.46907e-12	2.36863	0.333426
1760	Al1_v1_10597	1.22645e-12	6.53849e-12	1.86992	0.263282
1761	Al1_v1_11438	1.23727e-12	6.59246e-12	3.38787	0.477087
1762	Al1_v1_00790	1.30446e-12	6.94648e-12	-1.89504	0.26714
1763	Al1_v1_10100	1.31435e-12	6.99522e-12	2.29381	0.323401
1764	Al1_v1_05055	1.33019e-12	7.07548e-12	-1.49889	0.211375
1765	Al1_v1_12375	1.33537e-12	7.09903e-12	1.504	0.212111
1766	Al1_v1_13178	1.33636e-12	7.10026e-12	-2.51819	0.35515
1767	Al1_v1_07858	1.34638e-12	7.14948e-12	1.09169	0.153988
1768	Al1_v1_00568	1.36922e-12	7.2666e-12	-1.07431	0.151587
1769	Al1_v1_03669	1.3912e-12	7.37912e-12	-4.46013	0.629525
1770	Al1_v1_04597	1.40013e-12	7.42226e-12	-1.86501	0.263269
1771	Al1_v1_09194	1.40106e-12	7.42302e-12	-1.97025	0.278129
1772	Al1_v1_02434	1.40841e-12	7.45773e-12	-1.87621	0.264881
1773	Al1_v1_11889	1.41275e-12	7.4765e-12	-2.33671	0.329914
1774	Al1_v1_09165	1.41994e-12	7.51033e-12	-1.87778	0.265145
1775	Al1_v1_05973	1.48755e-12	7.86348e-12	-1.1403	0.161158
1776	Al1_v1_05122	1.51831e-12	8.02157e-12	-1.28511	0.181697
1777	Al1_v1_04254	1.55715e-12	8.22212e-12	2.71743	0.384398
1778	Al1_v1_06757	1.58549e-12	8.3671e-12	-2.8487	0.403111
1779	Al1_v1_00610	1.61465e-12	8.51614e-12	-1.04775	0.148317
1780	Al1_v1_01517	1.67789e-12	8.84472e-12	-3.21765	0.455826
1781	Al1_v1_08387	1.738e-12	9.15645e-12	1.18188	0.167546
1782	Al1_v1_08807	1.74772e-12	9.20252e-12	-1.87786	0.266239
1783	Al1_v1_07981	1.77721e-12	9.35251e-12	3.78701	0.537093
1784	Al1_v1_10238	1.84596e-12	9.70886e-12	3.79481	0.538603
1785	Al1_v1_11489	1.86033e-12	9.77899e-12	-3.34822	0.47529
1786	Al1_v1_07469	1.89254e-12	9.94274e-12	1.31841	0.187216
1787	Al1_v1_02107	1.89563e-12	9.95337e-12	2.36422	0.335733
1788	Al1_v1_09137	1.89718e-12	9.95596e-12	2.65625	0.37721
1789	Al1_v1_02324	1.92385e-12	1.00903e-11	1.80473	0.256358
1790	Al1_v1_10234	1.98894e-12	1.04258e-11	4.00244	0.568912
1791	Al1_v1_05866	1.99121e-12	1.04319e-11	-1.20599	0.171424
1792	Al1_v1_07368	2.06946e-12	1.08358e-11	3.71241	0.528101
1793	Al1_v1_04087	2.08362e-12	1.09038e-11	-1.69418	0.241035
1794	Al1_v1_11374	2.12621e-12	1.11205e-11	1.54638	0.220095
1795	Al1_v1_00411	2.14681e-12	1.1222e-11	-1.10298	0.157017
1796	Al1_v1_03170	2.17059e-12	1.134e-11	3.13797	0.446809
1797	Al1_v1_01162	2.18748e-12	1.14219e-11	-1.93002	0.274855
1798	Al1_v1_10675	2.28696e-12	1.19346e-11	1.0923	0.155693
1799	Al1_v1_00845	2.3071e-12	1.20276e-11	-1.92865	0.27495
1800	Al1_v1_13048	2.30734e-12	1.20276e-11	1.03753	0.147912
1801	Al1_v1_10575	2.30994e-12	1.20345e-11	3.01204	0.42941
1802	Al1_v1_09076	2.36634e-12	1.23215e-11	-1.53746	0.219293
1803	Al1_v1_09387	2.37385e-12	1.23538e-11	2.88671	0.411766
1804	Al1_v1_05334	2.39716e-12	1.24682e-11	3.99387	0.569805
1805	Al1_v1_11311	2.39864e-12	1.24689e-11	-1.0929	0.155926
1806	Al1_v1_12497	2.42713e-12	1.26101e-11	-3.38624	0.483235
1807	Al1_v1_11968	2.44351e-12	1.26881e-11	1.06959	0.152657
1808	Al1_v1_01551	2.45656e-12	1.27488e-11	-3.3054	0.471812
1809	Al1_v1_06262	2.46986e-12	1.28108e-11	1.15128	0.164352
1810	Al1_v1_00767	2.49454e-12	1.29317e-11	1.75591	0.250715
1811	Al1_v1_01241	2.49659e-12	1.29351e-11	-2.27142	0.324326
1812	Al1_v1_04839	2.50198e-12	1.29559e-11	-3.45781	0.493748
1813	Al1_v1_08870	2.52178e-12	1.30512e-11	1.11029	0.158565
1814	Al1_v1_01881	2.5559e-12	1.32205e-11	1.71211	0.24458
1815	Al1_v1_12781	2.55967e-12	1.32327e-11	1.24669	0.178099
1816	Al1_v1_12298	2.56368e-12	1.32461e-11	2.68326	0.383335
1817	Al1_v1_12973	2.65836e-12	1.37278e-11	-1.71631	0.245373
1818	Al1_v1_12221	2.73538e-12	1.41177e-11	-1.06577	0.152456
1819	Al1_v1_00844	2.76523e-12	1.4264e-11	-3.76558	0.538773
1820	Al1_v1_01485	2.90282e-12	1.49655e-11	2.88134	0.41266
1821	Al1_v1_05335	3.02276e-12	1.55753e-11	2.4361	0.349178
1822	Al1_v1_04701	3.16883e-12	1.6319e-11	2.18526	0.313523
1823	Al1_v1_13348	3.2403e-12	1.66779e-11	2.18794	0.314049
1824	Al1_v1_07893	3.24881e-12	1.67125e-11	2.02493	0.290665
1825	Al1_v1_04867	3.29271e-12	1.6929e-11	-3.96463	0.569251
1826	Al1_v1_01220	3.52972e-12	1.81377e-11	1.69643	0.243921
1827	Al1_v1_06228	3.54188e-12	1.81823e-11	-2.31033	0.332213
1828	Al1_v1_09721	3.54228e-12	1.81823e-11	3.44918	0.495976
1829	Al1_v1_12474	3.55905e-12	1.82584e-11	-1.24898	0.179615
1830	Al1_v1_02267	3.57035e-12	1.83063e-11	-1.3048	0.187654
1831	Al1_v1_13258	3.6296e-12	1.86e-11	1.32554	0.190701
1832	Al1_v1_09679	3.65699e-12	1.87301e-11	1.07584	0.154801
1833	Al1_v1_09397	3.68236e-12	1.88498e-11	-1.18337	0.170297
1834	Al1_v1_12206	3.69325e-12	1.88952e-11	1.18922	0.171149
1835	Al1_v1_09582	3.70983e-12	1.89697e-11	3.18783	0.458825
1836	Al1_v1_12667	3.72638e-12	1.90439e-11	-1.08143	0.155664
1837	Al1_v1_05429	3.79704e-12	1.93944e-11	-1.11891	0.161121
1838	Al1_v1_02298	3.86667e-12	1.97394e-11	3.75699	0.541199
1839	Al1_v1_07687	3.96858e-12	2.02486e-11	-2.84238	0.409665
1840	Al1_v1_11951	4.08517e-12	2.08321e-11	6.16965	0.889742
1841	Al1_v1_01186	4.25735e-12	2.16984e-11	1.21835	0.175849
1842	Al1_v1_11822	4.31588e-12	2.19847e-11	1.06758	0.154132
1843	Al1_v1_09722	4.38279e-12	2.23135e-11	2.03062	0.293262
1844	Al1_v1_01779	4.44114e-12	2.25983e-11	-1.03923	0.150126
1845	Al1_v1_06334	4.47067e-12	2.27362e-11	1.80248	0.26042
1846	Al1_v1_11584	4.47539e-12	2.27479e-11	1.24749	0.18024
1847	Al1_v1_10576	4.52637e-12	2.29946e-11	-2.50104	0.361439
1848	Al1_v1_08978	4.52916e-12	2.29962e-11	-1.04164	0.150535
1849	Al1_v1_04299	4.54659e-12	2.30723e-11	3.22894	0.466673
1850	Al1_v1_08973	4.55422e-12	2.30985e-11	-1.16186	0.167927
1851	Al1_v1_03884	4.58855e-12	2.32601e-11	-1.80865	0.26145
1852	Al1_v1_06145	4.72152e-12	2.39212e-11	-1.07732	0.155823
1853	Al1_v1_12861	5.06049e-12	2.56247e-11	-2.80202	0.405862
1854	Al1_v1_03773	5.22521e-12	2.64445e-11	1.59448	0.231106
1855	Al1_v1_12584	5.24058e-12	2.6508e-11	-1.81555	0.263165
1856	Al1_v1_06948	5.27507e-12	2.66681e-11	3.07432	0.445685
1857	Al1_v1_02565	5.32468e-12	2.69044e-11	-1.2776	0.185249
1858	Al1_v1_07571	5.44511e-12	2.74981e-11	2.76047	0.400448
1859	Al1_v1_04294	5.45598e-12	2.75382e-11	-2.43695	0.35353
1860	Al1_v1_00694	5.46083e-12	2.75478e-11	-4.55223	0.660408
1861	Al1_v1_08298	5.55028e-12	2.7984e-11	3.27286	0.474964
1862	Al1_v1_06654	5.59169e-12	2.81777e-11	-1.28415	0.186388
1863	Al1_v1_12220	5.82352e-12	2.93302e-11	1.20382	0.174874
1864	Al1_v1_08926	5.83012e-12	2.93477e-11	2.83439	0.411751
1865	Al1_v1_05264	6.56278e-12	3.3018e-11	1.16991	0.17037
1866	Al1_v1_06428	6.73473e-12	3.3865e-11	1.29501	0.18869
1867	Al1_v1_06629	6.79702e-12	3.41599e-11	1.08132	0.157584
1868	Al1_v1_12394	6.95836e-12	3.4952e-11	-1.05781	0.154234
1869	Al1_v1_07757	6.98085e-12	3.50462e-11	-2.79569	0.407651
1870	Al1_v1_09509	7.26711e-12	3.64638e-11	-1.76816	0.258039
1871	Al1_v1_08671	7.3586e-12	3.69031e-11	1.57658	0.23014
1872	Al1_v1_00185	7.37949e-12	3.69881e-11	-3.38273	0.493821
1873	Al1_v1_04579	7.40169e-12	3.70796e-11	3.09803	0.452289
1874	Al1_v1_09349	7.78039e-12	3.89559e-11	-1.33282	0.194784
1875	Al1_v1_03652	7.88436e-12	3.94554e-11	5.06648	0.740645
1876	Al1_v1_07086	8.22956e-12	4.11609e-11	3.41076	0.49905
1877	Al1_v1_07885	8.39595e-12	4.19708e-11	1.8089	0.264783
1878	Al1_v1_08503	8.53006e-12	4.26185e-11	-3.74248	0.547999
1879	Al1_v1_03817	8.63126e-12	4.31012e-11	-1.50127	0.21988
1880	Al1_v1_03414	8.77756e-12	4.38085e-11	1.89512	0.277664
1881	Al1_v1_10454	8.96842e-12	4.47372e-11	1.82633	0.267706
1882	Al1_v1_08241	9.16908e-12	4.57138e-11	3.13746	0.460107
1883	Al1_v1_08538	9.31133e-12	4.63984e-11	-1.09478	0.160601
1884	Al1_v1_04711	9.56332e-12	4.76288e-11	-1.19734	0.175746
1885	Al1_v1_02878	9.84221e-12	4.89917e-11	-1.87513	0.275399
1886	Al1_v1_06696	9.87422e-12	4.9125e-11	-1.54623	0.227108
1887	Al1_v1_03350	9.89042e-12	4.91796e-11	1.74709	0.25662
1888	Al1_v1_08177	1.00076e-11	4.9736e-11	-1.06042	0.155797
1889	Al1_v1_07481	1.0046e-11	4.99003e-11	-2.77752	0.408109
1890	Al1_v1_00625	1.00909e-11	5.0097e-11	1.36115	0.200016
1891	Al1_v1_05501	1.0109e-11	5.01414e-11	-2.26363	0.332644
1892	Al1_v1_06644	1.01106e-11	5.01414e-11	-1.04013	0.15285
1893	Al1_v1_01287	1.08622e-11	5.38403e-11	-2.07604	0.305543
1894	Al1_v1_02859	1.153e-11	5.71202e-11	-2.77484	0.408907
1895	Al1_v1_00494	1.15602e-11	5.724e-11	1.25987	0.185668
1896	Al1_v1_12779	1.17812e-11	5.83034e-11	2.99898	0.44214
1897	Al1_v1_13345	1.21293e-11	5.99945e-11	1.49824	0.221023
1898	Al1_v1_03879	1.22434e-11	6.05268e-11	-1.12865	0.166534
1899	Al1_v1_04910	1.2398e-11	6.12586e-11	1.00502	0.148332
1900	Al1_v1_10712	1.24123e-11	6.1297e-11	1.37689	0.203222
1901	Al1_v1_06837	1.27712e-11	6.30362e-11	-1.35742	0.200469
1902	Al1_v1_06013	1.28121e-11	6.3205e-11	-1.0347	0.15282
1903	Al1_v1_02944	1.28493e-11	6.33554e-11	1.01149	0.1494
1904	Al1_v1_09138	1.30823e-11	6.44699e-11	-1.3456	0.198825
1905	Al1_v1_06023	1.32128e-11	6.50792e-11	-1.6676	0.246457
1906	Al1_v1_10222	1.33022e-11	6.54849e-11	-2.75746	0.407588
1907	Al1_v1_06758	1.3611e-11	6.69703e-11	-1.23876	0.183195
1908	Al1_v1_03002	1.37912e-11	6.78211e-11	1.29383	0.191393
1909	Al1_v1_05857	1.38644e-11	6.81454e-11	-1.47299	0.21792
1910	Al1_v1_08189	1.3907e-11	6.8319e-11	2.27599	0.336742
1911	Al1_v1_10570	1.4005e-11	6.87647e-11	-1.56426	0.231473
1912	Al1_v1_03213	1.40582e-11	6.89895e-11	3.13686	0.464217
1913	Al1_v1_07222	1.44076e-11	7.06672e-11	-2.26512	0.335388
1914	Al1_v1_00739	1.45916e-11	7.15325e-11	-1.38828	0.205613
1915	Al1_v1_10603	1.49242e-11	7.31246e-11	1.13852	0.168703
1916	Al1_v1_00371	1.49662e-11	7.32921e-11	-1.33627	0.198018
1917	Al1_v1_08648	1.49762e-11	7.3303e-11	-2.29513	0.340114
1918	Al1_v1_05547	1.64017e-11	8.02384e-11	-1.31189	0.194789
1919	Al1_v1_04055	1.65853e-11	8.1094e-11	-2.79066	0.414457
1920	Al1_v1_06577	1.6759e-11	8.18583e-11	-1.40523	0.208746
1921	Al1_v1_11020	1.67522e-11	8.18583e-11	-1.73178	0.257251
1922	Al1_v1_01548	1.70878e-11	8.34208e-11	-1.20204	0.178637
1923	Al1_v1_00342	1.78036e-11	8.68702e-11	-1.23739	0.184053
1924	Al1_v1_06535	1.78539e-11	8.70701e-11	-1.8398	0.273676
1925	Al1_v1_06047	1.80953e-11	8.82019e-11	-1.15406	0.17172
1926	Al1_v1_09815	1.87851e-11	9.15164e-11	-1.03303	0.153835
1927	Al1_v1_08156	1.89322e-11	9.21853e-11	1.55859	0.232139
1928	Al1_v1_10652	1.89876e-11	9.24072e-11	1.65522	0.246547
1929	Al1_v1_02157	1.91112e-11	9.29602e-11	-1.6873	0.251361
1930	Al1_v1_05292	1.98637e-11	9.65703e-11	2.98389	0.444891
1931	Al1_v1_02718	2.00891e-11	9.76156e-11	-1.91246	0.285212
1932	Al1_v1_10450	2.01129e-11	9.76807e-11	1.22062	0.182041
1933	Al1_v1_01000	2.04437e-11	9.9236e-11	2.92361	0.436177
1934	Al1_v1_04842	2.1026e-11	1.0201e-10	3.31016	0.494149
1935	Al1_v1_12948	2.10612e-11	1.02128e-10	-3.51097	0.524145
1936	Al1_v1_08474	2.11351e-11	1.02433e-10	-1.97427	0.294757
1937	Al1_v1_10585	2.13776e-11	1.03555e-10	-1.25699	0.187715
1938	Al1_v1_12602	2.23197e-11	1.08063e-10	2.01665	0.301443
1939	Al1_v1_02378	2.25514e-11	1.09128e-10	2.53213	0.378582
1940	Al1_v1_07810	2.26236e-11	1.09421e-10	3.29892	0.493259
1941	Al1_v1_07174	2.29315e-11	1.10853e-10	-2.52115	0.377077
1942	Al1_v1_06932	2.34402e-11	1.13254e-10	3.05391	0.456979
1943	Al1_v1_09532	2.3538e-11	1.13668e-10	-1.17931	0.176485
1944	Al1_v1_06499	2.36581e-11	1.14189e-10	1.80102	0.269556
1945	Al1_v1_13075	2.37222e-11	1.1444e-10	1.13539	0.169942
1946	Al1_v1_07237	2.39719e-11	1.15585e-10	4.04446	0.605502
1947	Al1_v1_11001	2.42569e-11	1.16899e-10	-1.00249	0.150124
1948	Al1_v1_09709	2.45296e-11	1.18153e-10	1.44121	0.215875
1949	Al1_v1_03361	2.4751e-11	1.19158e-10	1.80072	0.269777
1950	Al1_v1_07073	2.51192e-11	1.20869e-10	1.25655	0.188314
1951	Al1_v1_11368	2.52695e-11	1.21529e-10	2.15504	0.323007
1952	Al1_v1_08705	2.61969e-11	1.25925e-10	-4.0714	0.610725
1953	Al1_v1_00386	2.63135e-11	1.26421e-10	-1.27715	0.191596
1954	Al1_v1_00388	2.65553e-11	1.27517e-10	2.27144	0.340826
1955	Al1_v1_09117	2.66878e-11	1.28088e-10	1.18998	0.178575
1956	Al1_v1_08578	2.69718e-11	1.29385e-10	1.89536	0.284494
1957	Al1_v1_08235	2.71475e-11	1.30161e-10	-4.1724	0.626367
1958	Al1_v1_09467	2.74945e-11	1.31758e-10	-1.33679	0.200737
1959	Al1_v1_00271	2.80428e-11	1.34316e-10	-1.57824	0.237097
1960	Al1_v1_02603	2.82599e-11	1.35287e-10	1.40545	0.211176
1961	Al1_v1_12613	2.87631e-11	1.37626e-10	2.30982	0.347197
1962	Al1_v1_00407	2.88387e-11	1.37917e-10	4.1045	0.616998
1963	Al1_v1_03032	2.96672e-11	1.41807e-10	-0.996187	0.149843
1964	Al1_v1_12561	2.96929e-11	1.41858e-10	-0.995168	0.149692
1965	Al1_v1_01307	2.97747e-11	1.42176e-10	-4.1905	0.63037
1966	Al1_v1_03636	2.99383e-11	1.42885e-10	1.42709	0.214701
1967	Al1_v1_01942	3.08298e-11	1.47065e-10	-1.01455	0.152735
1968	Al1_v1_05598	3.09577e-11	1.476e-10	4.42073	0.665579
1969	Al1_v1_08763	3.15327e-11	1.50265e-10	2.42572	0.365362
1970	Al1_v1_02154	3.2331e-11	1.53991e-10	-1.75329	0.264227
1971	Al1_v1_12594	3.2599e-11	1.55188e-10	-1.96843	0.296703
1972	Al1_v1_12315	3.2888e-11	1.56485e-10	1.3268	0.200029
1973	Al1_v1_03207	3.2951e-11	1.56705e-10	-1.53712	0.231747
1974	Al1_v1_03886	3.31624e-11	1.57631e-10	-1.29367	0.19507
1975	Al1_v1_09005	3.31852e-11	1.57659e-10	2.27554	0.34313
1976	Al1_v1_05378	3.34217e-11	1.58702e-10	-2.21594	0.334196
1977	Al1_v1_07670	3.349e-11	1.58946e-10	-2.12728	0.320839
1978	Al1_v1_07965	3.42022e-11	1.62244e-10	-1.03755	0.156558
1979	Al1_v1_03733	3.46977e-11	1.64512e-10	-1.36857	0.206573
1980	Al1_v1_09707	3.5032e-11	1.66013e-10	1.64725	0.24869
1981	Al1_v1_08283	3.52142e-11	1.66792e-10	-1.14029	0.172173
1982	Al1_v1_08479	3.601e-11	1.70475e-10	-1.04455	0.157796
1983	Al1_v1_08767	3.61043e-11	1.70835e-10	1.36686	0.206498
1984	Al1_v1_12300	3.75097e-11	1.77396e-10	1.7175	0.259692
1985	Al1_v1_05436	3.91385e-11	1.85006e-10	-2.72666	0.412673
1986	Al1_v1_08617	3.9299e-11	1.85671e-10	-1.25479	0.189927
1987	Al1_v1_00448	3.98209e-11	1.88042e-10	1.83626	0.278022
1988	Al1_v1_04805	4.09947e-11	1.93487e-10	-1.00385	0.152089
1989	Al1_v1_02229	4.19179e-11	1.97746e-10	2.83881	0.430309
1990	Al1_v1_03229	4.19775e-11	1.97892e-10	-0.983257	0.149048
1991	Al1_v1_05322	4.19911e-11	1.97892e-10	3.06627	0.464807
1992	Al1_v1_06233	4.20311e-11	1.97981e-10	2.24261	0.339958
1993	Al1_v1_09262	4.21868e-11	1.98615e-10	1.00265	0.152005
1994	Al1_v1_01349	4.24543e-11	1.99774e-10	2.78345	0.422038
1995	Al1_v1_05326	4.30316e-11	2.02389e-10	2.94562	0.446764
1996	Al1_v1_07330	4.30929e-11	2.02575e-10	4.34866	0.659584
1997	Al1_v1_10106	4.32747e-11	2.03328e-10	2.70161	0.409806
1998	Al1_v1_10227	4.3504e-11	2.04303e-10	2.42344	0.367655
[truncated: 4,033 more rows]
