# Supplementary material for: Superoxide Initiates the Hyphal Differentiation to Microsclerotia Formation of Macrophomina phaseolina
Source: Microbiol Spectr. 2022 Jan 26;10(1):e02084-21. doi: 10.1128/spectrum.02084-21 (PMC8791194; doi:10.1128/spectrum.02084-21)
Supplement: SUPPLEMENTAL FILE 6 — Supplemental material. Download SPECTRUM02084-21_Supp_6_seq16.xlsx, XLSX file, 0.02 MB [file spectrum02084-21_supp_6_seq16.xlsx]

## Sheet: Table S11
Table S11. Significant GO enrichment analysis on the up-regulated consensus transcripts.
GO term	Description	GeneRatio	BgRatio	pvalue	p.adjust	qvalue	Gene_ID	Count
GO:0005777	peroxisome	34/1257	85/10073	1.26e-10	1.06e-07	1e-07	Al1_v1_00760/Al1_v1_04148/Al1_v1_05469/Al1_v1_01926/Al1_v1_08196/Al1_v1_07977/Al1_v1_02200/Al1_v1_08851/Al1_v1_09315/Al1_v1_05240/Al1_v1_08854/Al1_v1_08387/Al1_v1_12257/Al1_v1_00580/Al1_v1_06839/Al1_v1_13411/Al1_v1_05232/Al1_v1_10437/Al1_v1_12130/Al1_v1_03878/Al1_v1_06566/Al1_v1_02894/Al1_v1_03115/Al1_v1_01208/Al1_v1_12996/Al1_v1_01339/Al1_v1_12892/Al1_v1_02848/Al1_v1_01535/Al1_v1_05759/Al1_v1_04…	34
GO:0042579	microbody	34/1257	85/10073	1.26e-10	1.06e-07	1e-07	Al1_v1_00760/Al1_v1_04148/Al1_v1_05469/Al1_v1_01926/Al1_v1_08196/Al1_v1_07977/Al1_v1_02200/Al1_v1_08851/Al1_v1_09315/Al1_v1_05240/Al1_v1_08854/Al1_v1_08387/Al1_v1_12257/Al1_v1_00580/Al1_v1_06839/Al1_v1_13411/Al1_v1_05232/Al1_v1_10437/Al1_v1_12130/Al1_v1_03878/Al1_v1_06566/Al1_v1_02894/Al1_v1_03115/Al1_v1_01208/Al1_v1_12996/Al1_v1_01339/Al1_v1_12892/Al1_v1_02848/Al1_v1_01535/Al1_v1_05759/Al1_v1_04…	34
GO:0016616	oxidoreductase activity, acting on the CH-OH group of donors, NAD or NADP as acceptor	66/1257	239/10073	1.55e-10	1.06e-07	1e-07	Al1_v1_03276/Al1_v1_03459/Al1_v1_09809/Al1_v1_00760/Al1_v1_08808/Al1_v1_08827/Al1_v1_08193/Al1_v1_08942/Al1_v1_13263/Al1_v1_04560/Al1_v1_01632/Al1_v1_10224/Al1_v1_11964/Al1_v1_08273/Al1_v1_02895/Al1_v1_07977/Al1_v1_03838/Al1_v1_12762/Al1_v1_05124/Al1_v1_10238/Al1_v1_07449/Al1_v1_07186/Al1_v1_05619/Al1_v1_02896/Al1_v1_09046/Al1_v1_02310/Al1_v1_11995/Al1_v1_05240/Al1_v1_04940/Al1_v1_05244/Al1_v1_06…	66
GO:0016614	oxidoreductase activity, acting on CH-OH group of donors	76/1257	300/10073	5.38e-10	2.76e-07	2.6e-07	Al1_v1_03276/Al1_v1_03459/Al1_v1_09809/Al1_v1_12202/Al1_v1_00760/Al1_v1_08808/Al1_v1_08827/Al1_v1_05258/Al1_v1_12845/Al1_v1_08193/Al1_v1_08942/Al1_v1_13263/Al1_v1_04560/Al1_v1_01632/Al1_v1_10224/Al1_v1_11964/Al1_v1_08273/Al1_v1_02895/Al1_v1_07977/Al1_v1_03838/Al1_v1_12762/Al1_v1_05124/Al1_v1_10238/Al1_v1_07449/Al1_v1_01111/Al1_v1_07186/Al1_v1_05619/Al1_v1_02896/Al1_v1_09046/Al1_v1_02310/Al1_v1_11…	76
GO:0019395	fatty acid oxidation	18/1257	31/10073	1.99e-09	7.9e-07	7.45e-07	Al1_v1_00581/Al1_v1_00640/Al1_v1_05469/Al1_v1_08196/Al1_v1_07977/Al1_v1_08851/Al1_v1_13082/Al1_v1_00580/Al1_v1_05989/Al1_v1_13411/Al1_v1_12130/Al1_v1_03878/Al1_v1_01139/Al1_v1_01208/Al1_v1_02848/Al1_v1_05759/Al1_v1_04501/Al1_v1_00433	18
GO:0032787	monocarboxylic acid metabolic process	70/1257	276/10073	2.5e-09	7.9e-07	7.45e-07	Al1_v1_03276/Al1_v1_06429/Al1_v1_06444/Al1_v1_02236/Al1_v1_00760/Al1_v1_00581/Al1_v1_06265/Al1_v1_04148/Al1_v1_08193/Al1_v1_00640/Al1_v1_04560/Al1_v1_05469/Al1_v1_10224/Al1_v1_00065/Al1_v1_06078/Al1_v1_08273/Al1_v1_08196/Al1_v1_07977/Al1_v1_03838/Al1_v1_07804/Al1_v1_05124/Al1_v1_08851/Al1_v1_02611/Al1_v1_11617/Al1_v1_02310/Al1_v1_04485/Al1_v1_11968/Al1_v1_05240/Al1_v1_08854/Al1_v1_07853/Al1_v1_11…	70
GO:0072329	monocarboxylic acid catabolic process	30/1257	77/10073	3.26e-09	7.9e-07	7.45e-07	Al1_v1_08193/Al1_v1_00640/Al1_v1_05469/Al1_v1_06078/Al1_v1_08196/Al1_v1_07977/Al1_v1_08851/Al1_v1_11617/Al1_v1_08854/Al1_v1_13082/Al1_v1_00580/Al1_v1_11935/Al1_v1_13308/Al1_v1_05989/Al1_v1_13343/Al1_v1_08185/Al1_v1_13411/Al1_v1_03463/Al1_v1_12130/Al1_v1_03878/Al1_v1_00732/Al1_v1_08156/Al1_v1_01208/Al1_v1_02848/Al1_v1_01535/Al1_v1_03009/Al1_v1_05759/Al1_v1_08432/Al1_v1_00433/Al1_v1_03837	30
GO:0034440	lipid oxidation	18/1257	32/10073	4.03e-09	7.9e-07	7.45e-07	Al1_v1_00581/Al1_v1_00640/Al1_v1_05469/Al1_v1_08196/Al1_v1_07977/Al1_v1_08851/Al1_v1_13082/Al1_v1_00580/Al1_v1_05989/Al1_v1_13411/Al1_v1_12130/Al1_v1_03878/Al1_v1_01139/Al1_v1_01208/Al1_v1_02848/Al1_v1_05759/Al1_v1_04501/Al1_v1_00433	18
GO:0016054	organic acid catabolic process	50/1257	172/10073	4.11e-09	7.9e-07	7.45e-07	Al1_v1_08193/Al1_v1_00640/Al1_v1_05469/Al1_v1_05309/Al1_v1_06078/Al1_v1_08196/Al1_v1_07977/Al1_v1_08851/Al1_v1_11836/Al1_v1_11617/Al1_v1_00538/Al1_v1_11995/Al1_v1_04485/Al1_v1_08854/Al1_v1_12684/Al1_v1_06319/Al1_v1_13082/Al1_v1_00580/Al1_v1_11935/Al1_v1_03366/Al1_v1_12820/Al1_v1_13308/Al1_v1_05989/Al1_v1_09364/Al1_v1_12733/Al1_v1_07793/Al1_v1_13343/Al1_v1_07858/Al1_v1_08185/Al1_v1_13411/Al1_v1_03…	50
GO:0046395	carboxylic acid catabolic process	50/1257	172/10073	4.11e-09	7.9e-07	7.45e-07	Al1_v1_08193/Al1_v1_00640/Al1_v1_05469/Al1_v1_05309/Al1_v1_06078/Al1_v1_08196/Al1_v1_07977/Al1_v1_08851/Al1_v1_11836/Al1_v1_11617/Al1_v1_00538/Al1_v1_11995/Al1_v1_04485/Al1_v1_08854/Al1_v1_12684/Al1_v1_06319/Al1_v1_13082/Al1_v1_00580/Al1_v1_11935/Al1_v1_03366/Al1_v1_12820/Al1_v1_13308/Al1_v1_05989/Al1_v1_09364/Al1_v1_12733/Al1_v1_07793/Al1_v1_13343/Al1_v1_07858/Al1_v1_08185/Al1_v1_13411/Al1_v1_03…	50
GO:0044242	cellular lipid catabolic process	31/1257	82/10073	4.24e-09	7.9e-07	7.45e-07	Al1_v1_03929/Al1_v1_04851/Al1_v1_00640/Al1_v1_05469/Al1_v1_08196/Al1_v1_07977/Al1_v1_08851/Al1_v1_11617/Al1_v1_03086/Al1_v1_13082/Al1_v1_00580/Al1_v1_11935/Al1_v1_13308/Al1_v1_05989/Al1_v1_06272/Al1_v1_08185/Al1_v1_13411/Al1_v1_03463/Al1_v1_12130/Al1_v1_03862/Al1_v1_03878/Al1_v1_08156/Al1_v1_01208/Al1_v1_02848/Al1_v1_01535/Al1_v1_03864/Al1_v1_03009/Al1_v1_05759/Al1_v1_02627/Al1_v1_00433/Al1_v1_03…	31
GO:0044282	small molecule catabolic process	59/1257	223/10073	8.61e-09	1.47e-06	1.39e-06	Al1_v1_00422/Al1_v1_08193/Al1_v1_10103/Al1_v1_00640/Al1_v1_05469/Al1_v1_05309/Al1_v1_06078/Al1_v1_08196/Al1_v1_07977/Al1_v1_03838/Al1_v1_13055/Al1_v1_08851/Al1_v1_11836/Al1_v1_11617/Al1_v1_00538/Al1_v1_11995/Al1_v1_04485/Al1_v1_11968/Al1_v1_08854/Al1_v1_12684/Al1_v1_06319/Al1_v1_13082/Al1_v1_00580/Al1_v1_11935/Al1_v1_03366/Al1_v1_12820/Al1_v1_13308/Al1_v1_05989/Al1_v1_07787/Al1_v1_09364/Al1_v1_12…	59
GO:0006631	fatty acid metabolic process	49/1257	171/10073	9.9e-09	1.56e-06	1.47e-06	Al1_v1_03276/Al1_v1_06429/Al1_v1_06444/Al1_v1_02236/Al1_v1_00760/Al1_v1_00581/Al1_v1_06265/Al1_v1_00640/Al1_v1_04560/Al1_v1_05469/Al1_v1_10224/Al1_v1_00065/Al1_v1_08273/Al1_v1_08196/Al1_v1_07977/Al1_v1_03838/Al1_v1_07804/Al1_v1_08851/Al1_v1_02611/Al1_v1_11617/Al1_v1_02310/Al1_v1_08387/Al1_v1_13082/Al1_v1_00580/Al1_v1_07717/Al1_v1_11935/Al1_v1_13308/Al1_v1_05989/Al1_v1_02891/Al1_v1_05360/Al1_v1_08…	49
GO:0009062	fatty acid catabolic process	24/1257	56/10073	1.34e-08	1.96e-06	1.85e-06	Al1_v1_00640/Al1_v1_05469/Al1_v1_08196/Al1_v1_07977/Al1_v1_08851/Al1_v1_11617/Al1_v1_13082/Al1_v1_00580/Al1_v1_11935/Al1_v1_13308/Al1_v1_05989/Al1_v1_08185/Al1_v1_13411/Al1_v1_03463/Al1_v1_12130/Al1_v1_03878/Al1_v1_08156/Al1_v1_01208/Al1_v1_02848/Al1_v1_01535/Al1_v1_03009/Al1_v1_05759/Al1_v1_00433/Al1_v1_03837	24
GO:0006635	fatty acid beta-oxidation	14/1257	23/10073	5.67e-08	7.75e-06	7.31e-06	Al1_v1_00640/Al1_v1_05469/Al1_v1_08196/Al1_v1_07977/Al1_v1_08851/Al1_v1_13082/Al1_v1_00580/Al1_v1_05989/Al1_v1_13411/Al1_v1_12130/Al1_v1_03878/Al1_v1_01208/Al1_v1_02848/Al1_v1_05759	14
GO:0016042	lipid catabolic process	38/1257	132/10073	3.93e-07	5.04e-05	4.75e-05	Al1_v1_03929/Al1_v1_04851/Al1_v1_11679/Al1_v1_00640/Al1_v1_05469/Al1_v1_08196/Al1_v1_07977/Al1_v1_08851/Al1_v1_11617/Al1_v1_03086/Al1_v1_13305/Al1_v1_04681/Al1_v1_13082/Al1_v1_00580/Al1_v1_11935/Al1_v1_13308/Al1_v1_05989/Al1_v1_06272/Al1_v1_08185/Al1_v1_13411/Al1_v1_07872/Al1_v1_03463/Al1_v1_12130/Al1_v1_03862/Al1_v1_03878/Al1_v1_08156/Al1_v1_01208/Al1_v1_02848/Al1_v1_01535/Al1_v1_03864/Al1_v1_03…	38
GO:0005975	carbohydrate metabolic process	95/1257	491/10073	5.71e-06	0.000666331	0.000628559	Al1_v1_03422/Al1_v1_00148/Al1_v1_00422/Al1_v1_04023/Al1_v1_05599/Al1_v1_01566/Al1_v1_05539/Al1_v1_03163/Al1_v1_01567/Al1_v1_00581/Al1_v1_08364/Al1_v1_12193/Al1_v1_01180/Al1_v1_04148/Al1_v1_04851/Al1_v1_10103/Al1_v1_06334/Al1_v1_03196/Al1_v1_01760/Al1_v1_09465/Al1_v1_01632/Al1_v1_06078/Al1_v1_12354/Al1_v1_12981/Al1_v1_10238/Al1_v1_07449/Al1_v1_09674/Al1_v1_07186/Al1_v1_13055/Al1_v1_05639/Al1_v1_02…	95
GO:0006805	xenobiotic metabolic process	13/1257	27/10073	6.17e-06	0.000666331	0.000628559	Al1_v1_06078/Al1_v1_06618/Al1_v1_11438/Al1_v1_06301/Al1_v1_03982/Al1_v1_10208/Al1_v1_10387/Al1_v1_00580/Al1_v1_04363/Al1_v1_03878/Al1_v1_09563/Al1_v1_10015/Al1_v1_11279	13
GO:0071466	cellular response to xenobiotic stimulus	13/1257	27/10073	6.17e-06	0.000666331	0.000628559	Al1_v1_06078/Al1_v1_06618/Al1_v1_11438/Al1_v1_06301/Al1_v1_03982/Al1_v1_10208/Al1_v1_10387/Al1_v1_00580/Al1_v1_04363/Al1_v1_03878/Al1_v1_09563/Al1_v1_10015/Al1_v1_11279	13
GO:0044255	cellular lipid metabolic process	86/1257	444/10073	1.53e-05	0.00156806	0.00147917	Al1_v1_03276/Al1_v1_06429/Al1_v1_06444/Al1_v1_02236/Al1_v1_03929/Al1_v1_12127/Al1_v1_00760/Al1_v1_07807/Al1_v1_00581/Al1_v1_06265/Al1_v1_06603/Al1_v1_04851/Al1_v1_03080/Al1_v1_00640/Al1_v1_04560/Al1_v1_01632/Al1_v1_05469/Al1_v1_10224/Al1_v1_00065/Al1_v1_08273/Al1_v1_08196/Al1_v1_07977/Al1_v1_07623/Al1_v1_09294/Al1_v1_10495/Al1_v1_03838/Al1_v1_11573/Al1_v1_07804/Al1_v1_02146/Al1_v1_12261/Al1_v1_08…	86
GO:0044262	cellular carbohydrate metabolic process	38/1257	153/10073	1.88e-05	0.00183723	0.00173309	Al1_v1_03422/Al1_v1_00422/Al1_v1_04023/Al1_v1_05599/Al1_v1_01566/Al1_v1_05539/Al1_v1_08364/Al1_v1_12193/Al1_v1_04148/Al1_v1_10103/Al1_v1_03196/Al1_v1_01760/Al1_v1_09465/Al1_v1_01632/Al1_v1_10238/Al1_v1_03874/Al1_v1_00741/Al1_v1_11545/Al1_v1_08530/Al1_v1_09630/Al1_v1_07787/Al1_v1_07236/Al1_v1_00186/Al1_v1_03160/Al1_v1_00817/Al1_v1_09137/Al1_v1_00544/Al1_v1_07707/Al1_v1_09106/Al1_v1_00829/Al1_v1_09…	38
GO:0009410	response to xenobiotic stimulus	13/1257	30/10073	2.57e-05	0.00232117	0.00218959	Al1_v1_06078/Al1_v1_06618/Al1_v1_11438/Al1_v1_06301/Al1_v1_03982/Al1_v1_10208/Al1_v1_10387/Al1_v1_00580/Al1_v1_04363/Al1_v1_03878/Al1_v1_09563/Al1_v1_10015/Al1_v1_11279	13
GO:0004316	3-oxoacyl-[acyl-carrier-protein] reductase (NADPH) activity	19/1257	56/10073	2.6e-05	0.00232117	0.00218959	Al1_v1_03276/Al1_v1_00760/Al1_v1_13263/Al1_v1_04560/Al1_v1_10224/Al1_v1_08273/Al1_v1_02895/Al1_v1_03838/Al1_v1_05619/Al1_v1_02896/Al1_v1_09046/Al1_v1_02310/Al1_v1_06210/Al1_v1_05825/Al1_v1_00441/Al1_v1_06979/Al1_v1_08985/Al1_v1_03025/Al1_v1_04562	19
GO:0030258	lipid modification	22/1257	72/10073	3.97e-05	0.00339034	0.00319815	Al1_v1_00581/Al1_v1_00640/Al1_v1_05469/Al1_v1_08196/Al1_v1_07977/Al1_v1_08851/Al1_v1_13082/Al1_v1_00580/Al1_v1_05989/Al1_v1_05121/Al1_v1_13411/Al1_v1_12130/Al1_v1_03878/Al1_v1_01139/Al1_v1_05331/Al1_v1_01208/Al1_v1_02848/Al1_v1_05759/Al1_v1_08875/Al1_v1_04501/Al1_v1_00433/Al1_v1_09987	22
GO:0044275	cellular carbohydrate catabolic process	15/1257	40/10073	4.87e-05	0.00399643	0.00376989	Al1_v1_05599/Al1_v1_05539/Al1_v1_10103/Al1_v1_03196/Al1_v1_01760/Al1_v1_10238/Al1_v1_03874/Al1_v1_09630/Al1_v1_07787/Al1_v1_03160/Al1_v1_09137/Al1_v1_02381/Al1_v1_08432/Al1_v1_01018/Al1_v1_05221	15
GO:0006081	cellular aldehyde metabolic process	14/1257	36/10073	5.43e-05	0.00413672	0.00390223	Al1_v1_04148/Al1_v1_07623/Al1_v1_11968/Al1_v1_08854/Al1_v1_05244/Al1_v1_02436/Al1_v1_09663/Al1_v1_13343/Al1_v1_10053/Al1_v1_01139/Al1_v1_03141/Al1_v1_02894/Al1_v1_13209/Al1_v1_04750	14
GO:0050660	flavin adenine dinucleotide binding	61/1257	299/10073	5.75e-05	0.00413672	0.00390223	Al1_v1_03462/Al1_v1_12951/Al1_v1_02991/Al1_v1_12202/Al1_v1_05258/Al1_v1_12428/Al1_v1_12845/Al1_v1_08400/Al1_v1_03730/Al1_v1_05728/Al1_v1_09407/Al1_v1_01111/Al1_v1_00407/Al1_v1_12457/Al1_v1_11836/Al1_v1_09134/Al1_v1_12191/Al1_v1_07250/Al1_v1_09705/Al1_v1_08530/Al1_v1_02386/Al1_v1_13102/Al1_v1_11134/Al1_v1_13308/Al1_v1_11699/Al1_v1_03349/Al1_v1_05305/Al1_v1_08185/Al1_v1_06822/Al1_v1_07074/Al1_v1_03…	61
GO:0004022	alcohol dehydrogenase (NAD+) activity	13/1257	32/10073	5.85e-05	0.00413672	0.00390223	Al1_v1_03459/Al1_v1_09809/Al1_v1_08808/Al1_v1_11995/Al1_v1_10387/Al1_v1_09663/Al1_v1_05597/Al1_v1_13347/Al1_v1_01139/Al1_v1_06112/Al1_v1_07695/Al1_v1_08732/Al1_v1_01641	13
GO:0018455	alcohol dehydrogenase [NAD(P)+] activity	13/1257	32/10073	5.85e-05	0.00413672	0.00390223	Al1_v1_03459/Al1_v1_09809/Al1_v1_08808/Al1_v1_11995/Al1_v1_10387/Al1_v1_09663/Al1_v1_05597/Al1_v1_13347/Al1_v1_01139/Al1_v1_06112/Al1_v1_07695/Al1_v1_08732/Al1_v1_01641	13
GO:0004364	glutathione transferase activity	10/1257	21/10073	8.47e-05	0.00578795	0.00545985	Al1_v1_00290/Al1_v1_11460/Al1_v1_02172/Al1_v1_11379/Al1_v1_10208/Al1_v1_07327/Al1_v1_07793/Al1_v1_02128/Al1_v1_09408/Al1_v1_09036	10
GO:0009636	response to toxic substance	23/1257	82/10073	0.000117184	0.00775307	0.00731358	Al1_v1_02311/Al1_v1_02107/Al1_v1_13326/Al1_v1_06078/Al1_v1_08061/Al1_v1_04047/Al1_v1_02200/Al1_v1_07186/Al1_v1_00507/Al1_v1_01853/Al1_v1_05244/Al1_v1_09708/Al1_v1_04439/Al1_v1_00580/Al1_v1_07858/Al1_v1_10053/Al1_v1_08844/Al1_v1_03878/Al1_v1_01139/Al1_v1_12892/Al1_v1_11687/Al1_v1_08111/Al1_v1_09675	23
GO:0050661	NADP binding	21/1257	72/10073	0.000124795	0.00799856	0.00754515	Al1_v1_03462/Al1_v1_08400/Al1_v1_03730/Al1_v1_05124/Al1_v1_09407/Al1_v1_07186/Al1_v1_00407/Al1_v1_09134/Al1_v1_12191/Al1_v1_04940/Al1_v1_10387/Al1_v1_11134/Al1_v1_04424/Al1_v1_08844/Al1_v1_05322/Al1_v1_03141/Al1_v1_06805/Al1_v1_07731/Al1_v1_08432/Al1_v1_02207/Al1_v1_06832	21
GO:0000041	transition metal ion transport	14/1257	39/10073	0.000150111	0.0093296	0.00880074	Al1_v1_11053/Al1_v1_13387/Al1_v1_04876/Al1_v1_05356/Al1_v1_03446/Al1_v1_11166/Al1_v1_13345/Al1_v1_04013/Al1_v1_08265/Al1_v1_07712/Al1_v1_01156/Al1_v1_02930/Al1_v1_02209/Al1_v1_00582	14
GO:0098754	detoxification	18/1257	58/10073	0.000157285	0.00948798	0.00895015	Al1_v1_02107/Al1_v1_13326/Al1_v1_06078/Al1_v1_04047/Al1_v1_02200/Al1_v1_00507/Al1_v1_01853/Al1_v1_05244/Al1_v1_09708/Al1_v1_04439/Al1_v1_00580/Al1_v1_10053/Al1_v1_08844/Al1_v1_03878/Al1_v1_01139/Al1_v1_12892/Al1_v1_11687/Al1_v1_08111	18
GO:0016746	acyltransferase activity	57/1257	285/10073	0.000174063	0.0102001	0.00962189	Al1_v1_03276/Al1_v1_06429/Al1_v1_06444/Al1_v1_00760/Al1_v1_10316/Al1_v1_02809/Al1_v1_04148/Al1_v1_03080/Al1_v1_13263/Al1_v1_04560/Al1_v1_10224/Al1_v1_08273/Al1_v1_02895/Al1_v1_03838/Al1_v1_11573/Al1_v1_06852/Al1_v1_08851/Al1_v1_05619/Al1_v1_02611/Al1_v1_02896/Al1_v1_09046/Al1_v1_02310/Al1_v1_08854/Al1_v1_06210/Al1_v1_13082/Al1_v1_07733/Al1_v1_02054/Al1_v1_00580/Al1_v1_05989/Al1_v1_09117/Al1_v1_04…	57
GO:1901615	organic hydroxy compound metabolic process	40/1257	181/10073	0.000189092	0.010773	0.0101623	Al1_v1_05769/Al1_v1_00760/Al1_v1_08808/Al1_v1_08827/Al1_v1_10103/Al1_v1_01632/Al1_v1_03838/Al1_v1_10238/Al1_v1_07186/Al1_v1_01968/Al1_v1_02310/Al1_v1_01789/Al1_v1_11438/Al1_v1_11968/Al1_v1_03982/Al1_v1_05240/Al1_v1_05244/Al1_v1_01079/Al1_v1_08530/Al1_v1_00580/Al1_v1_07787/Al1_v1_12733/Al1_v1_05360/Al1_v1_03160/Al1_v1_09137/Al1_v1_00544/Al1_v1_07707/Al1_v1_09923/Al1_v1_01139/Al1_v1_00732/Al1_v1_04…	40
GO:0006790	sulfur compound metabolic process	39/1257	180/10073	0.000346863	0.0192275	0.0181375	Al1_v1_09967/Al1_v1_06429/Al1_v1_06444/Al1_v1_02236/Al1_v1_06024/Al1_v1_04878/Al1_v1_06084/Al1_v1_06514/Al1_v1_11964/Al1_v1_08061/Al1_v1_10495/Al1_v1_08669/Al1_v1_07186/Al1_v1_04485/Al1_v1_07853/Al1_v1_07717/Al1_v1_10356/Al1_v1_13318/Al1_v1_07793/Al1_v1_07858/Al1_v1_08265/Al1_v1_04363/Al1_v1_12130/Al1_v1_01665/Al1_v1_06806/Al1_v1_08844/Al1_v1_12477/Al1_v1_13207/Al1_v1_09563/Al1_v1_03870/Al1_v1_05…	39
GO:0016846	carbon-sulfur lyase activity	12/1257	33/10073	0.000386215	0.0208454	0.0196638	Al1_v1_09468/Al1_v1_06084/Al1_v1_11395/Al1_v1_11968/Al1_v1_07888/Al1_v1_12477/Al1_v1_03870/Al1_v1_07906/Al1_v1_09317/Al1_v1_09387/Al1_v1_11585/Al1_v1_00425	12
GO:0070887	cellular response to chemical stimulus	55/1257	282/10073	0.000433842	0.0228156	0.0215223	Al1_v1_02311/Al1_v1_12367/Al1_v1_00581/Al1_v1_06603/Al1_v1_01257/Al1_v1_13326/Al1_v1_01632/Al1_v1_06078/Al1_v1_08061/Al1_v1_07826/Al1_v1_04047/Al1_v1_02200/Al1_v1_06102/Al1_v1_07186/Al1_v1_06618/Al1_v1_00507/Al1_v1_07948/Al1_v1_01853/Al1_v1_11438/Al1_v1_06301/Al1_v1_03982/Al1_v1_05244/Al1_v1_11545/Al1_v1_10208/Al1_v1_09708/Al1_v1_04439/Al1_v1_10387/Al1_v1_00580/Al1_v1_10053/Al1_v1_04363/Al1_v1_08…	55
GO:0015919	peroxisomal membrane transport	8/1257	17/10073	0.00049301	0.0250624	0.0236417	Al1_v1_05469/Al1_v1_08387/Al1_v1_12257/Al1_v1_05232/Al1_v1_10437/Al1_v1_03115/Al1_v1_12996/Al1_v1_05759	8
GO:0016413	O-acetyltransferase activity	6/1257	10/10073	0.000501003	0.0250624	0.0236417	Al1_v1_02809/Al1_v1_11573/Al1_v1_05989/Al1_v1_00829/Al1_v1_01339/Al1_v1_03837	6
GO:0000981	DNA-binding transcription factor activity, RNA polymerase II-specific	58/1257	306/10073	0.000650084	0.0317458	0.0299462	Al1_v1_03422/Al1_v1_03271/Al1_v1_10843/Al1_v1_01031/Al1_v1_13077/Al1_v1_02239/Al1_v1_04953/Al1_v1_07293/Al1_v1_11958/Al1_v1_11429/Al1_v1_12830/Al1_v1_07657/Al1_v1_10107/Al1_v1_08949/Al1_v1_09354/Al1_v1_03359/Al1_v1_06610/Al1_v1_07611/Al1_v1_10252/Al1_v1_06416/Al1_v1_07528/Al1_v1_02740/Al1_v1_04724/Al1_v1_06178/Al1_v1_09721/Al1_v1_11659/Al1_v1_11742/Al1_v1_11422/Al1_v1_11850/Al1_v1_04854/Al1_v1_05…	58
GO:0016747	acyltransferase activity, transferring groups other than amino-acyl groups	49/1257	249/10073	0.000709374	0.0337489	0.0318358	Al1_v1_03276/Al1_v1_00760/Al1_v1_10316/Al1_v1_02809/Al1_v1_03080/Al1_v1_13263/Al1_v1_04560/Al1_v1_10224/Al1_v1_08273/Al1_v1_02895/Al1_v1_03838/Al1_v1_11573/Al1_v1_06852/Al1_v1_08851/Al1_v1_05619/Al1_v1_02611/Al1_v1_02896/Al1_v1_09046/Al1_v1_02310/Al1_v1_08854/Al1_v1_06210/Al1_v1_13082/Al1_v1_07733/Al1_v1_02054/Al1_v1_00580/Al1_v1_05989/Al1_v1_09117/Al1_v1_04991/Al1_v1_05825/Al1_v1_03933/Al1_v1_03…	49
GO:0016052	carbohydrate catabolic process	34/1257	156/10073	0.000724014	0.0337489	0.0318358	Al1_v1_00422/Al1_v1_04023/Al1_v1_05599/Al1_v1_05539/Al1_v1_03163/Al1_v1_08364/Al1_v1_01180/Al1_v1_10103/Al1_v1_03196/Al1_v1_01760/Al1_v1_06078/Al1_v1_12354/Al1_v1_10238/Al1_v1_13055/Al1_v1_05639/Al1_v1_05244/Al1_v1_03874/Al1_v1_11545/Al1_v1_09630/Al1_v1_07787/Al1_v1_07236/Al1_v1_03160/Al1_v1_00817/Al1_v1_09137/Al1_v1_07233/Al1_v1_02381/Al1_v1_01420/Al1_v1_11406/Al1_v1_02384/Al1_v1_00168/Al1_v1_08…	34
GO:0019748	secondary metabolic process	27/1257	115/10073	0.000757033	0.0345039	0.032548	Al1_v1_05769/Al1_v1_11298/Al1_v1_00760/Al1_v1_08808/Al1_v1_04878/Al1_v1_13263/Al1_v1_04560/Al1_v1_01926/Al1_v1_06078/Al1_v1_08273/Al1_v1_03982/Al1_v1_10498/Al1_v1_02645/Al1_v1_07155/Al1_v1_05244/Al1_v1_00580/Al1_v1_05360/Al1_v1_00840/Al1_v1_08292/Al1_v1_06233/Al1_v1_02711/Al1_v1_03878/Al1_v1_12477/Al1_v1_02455/Al1_v1_04579/Al1_v1_01373/Al1_v1_04691	27
GO:1990748	cellular detoxification	13/1257	40/10073	0.000776249	0.0345149	0.0325584	Al1_v1_13326/Al1_v1_04047/Al1_v1_02200/Al1_v1_00507/Al1_v1_01853/Al1_v1_05244/Al1_v1_09708/Al1_v1_04439/Al1_v1_10053/Al1_v1_08844/Al1_v1_01139/Al1_v1_12892/Al1_v1_08111	13
GO:0043574	peroxisomal transport	8/1257	18/10073	0.000790932	0.0345149	0.0325584	Al1_v1_05469/Al1_v1_08387/Al1_v1_12257/Al1_v1_05232/Al1_v1_10437/Al1_v1_03115/Al1_v1_12996/Al1_v1_05759	8
GO:0006066	alcohol metabolic process	31/1257	140/10073	0.000924318	0.0394954	0.0372565	Al1_v1_00760/Al1_v1_08808/Al1_v1_08827/Al1_v1_10103/Al1_v1_01632/Al1_v1_03838/Al1_v1_10238/Al1_v1_07186/Al1_v1_02310/Al1_v1_11438/Al1_v1_03982/Al1_v1_05244/Al1_v1_08530/Al1_v1_07787/Al1_v1_12733/Al1_v1_05360/Al1_v1_03160/Al1_v1_09137/Al1_v1_00544/Al1_v1_07707/Al1_v1_09923/Al1_v1_01139/Al1_v1_04705/Al1_v1_06244/Al1_v1_08228/Al1_v1_05394/Al1_v1_11279/Al1_v1_02627/Al1_v1_00433/Al1_v1_05221/Al1_v1_13…	31
GO:0005782	peroxisomal matrix	6/1257	11/10073	0.00098597	0.0404445	0.0381518	Al1_v1_04148/Al1_v1_05469/Al1_v1_08196/Al1_v1_08387/Al1_v1_13411/Al1_v1_10437	6
GO:0031907	microbody lumen	6/1257	11/10073	0.00098597	0.0404445	0.0381518	Al1_v1_04148/Al1_v1_05469/Al1_v1_08196/Al1_v1_08387/Al1_v1_13411/Al1_v1_10437	6
GO:0019751	GO:0019751	14/1257	46/10073	0.00102866	0.0413681	0.0390231	Al1_v1_08827/Al1_v1_10103/Al1_v1_01632/Al1_v1_08530/Al1_v1_07787/Al1_v1_12733/Al1_v1_03160/Al1_v1_00544/Al1_v1_07707/Al1_v1_09923/Al1_v1_06244/Al1_v1_02627/Al1_v1_05221/Al1_v1_13026	14
GO:0016722	oxidoreductase activity, acting on metal ions	8/1257	19/10073	0.00121788	0.0480362	0.0453132	Al1_v1_11053/Al1_v1_13387/Al1_v1_04876/Al1_v1_08669/Al1_v1_11166/Al1_v1_04013/Al1_v1_08844/Al1_v1_00582	8
