# Supplementary material for: Superoxide Initiates the Hyphal Differentiation to Microsclerotia Formation of Macrophomina phaseolina
Source: Microbiol Spectr. 2022 Jan 26;10(1):e02084-21. doi: 10.1128/spectrum.02084-21 (PMC8791194; doi:10.1128/spectrum.02084-21)
Supplement: SUPPLEMENTAL FILE 7 — Supplemental material. Download SPECTRUM02084-21_Supp_7_seq17.xlsx, XLSX file, 0.03 MB [file spectrum02084-21_supp_7_seq17.xlsx]

## Sheet: Table S12
Table S12. Significant GO enrichment analysis on the down-regulated consensus transcripts.
GO term	Description	GeneRatio	BgRatio	pvalue	p.adjust	qvalue	Gene_ID	Count
GO:0003735	structural constituent of ribosome	97/1200	156/10073	4.11e-51	9.47e-48	8.47e-48	Al1_v1_04747/Al1_v1_01964/Al1_v1_10140/Al1_v1_05107/Al1_v1_03209/Al1_v1_09019/Al1_v1_03195/Al1_v1_02948/Al1_v1_03202/Al1_v1_01611/Al1_v1_11726/Al1_v1_04720/Al1_v1_07220/Al1_v1_02935/Al1_v1_13189/Al1_v1_11316/Al1_v1_01797/Al1_v1_12479/Al1_v1_07882/Al1_v1_00532/Al1_v1_06414/Al1_v1_08541/Al1_v1_03818/Al1_v1_08879/Al1_v1_05463/Al1_v1_09172/Al1_v1_00439/Al1_v1_13279/Al1_v1_02811/Al1_v1_07207/Al1_v1_06…	97
GO:0022626	cytosolic ribosome	77/1200	103/10073	6.27e-50	7.22e-47	6.46e-47	Al1_v1_04747/Al1_v1_01964/Al1_v1_10140/Al1_v1_05107/Al1_v1_03209/Al1_v1_09019/Al1_v1_03195/Al1_v1_02948/Al1_v1_03202/Al1_v1_01611/Al1_v1_11726/Al1_v1_04720/Al1_v1_07220/Al1_v1_02935/Al1_v1_13189/Al1_v1_11316/Al1_v1_01797/Al1_v1_12479/Al1_v1_07882/Al1_v1_00532/Al1_v1_06414/Al1_v1_08541/Al1_v1_08879/Al1_v1_05463/Al1_v1_00439/Al1_v1_02811/Al1_v1_07207/Al1_v1_06240/Al1_v1_07365/Al1_v1_05191/Al1_v1_11…	77
GO:0044391	ribosomal subunit	86/1200	133/10073	2.12e-47	1.63e-44	1.46e-44	Al1_v1_04747/Al1_v1_01964/Al1_v1_10140/Al1_v1_05107/Al1_v1_03209/Al1_v1_09019/Al1_v1_03195/Al1_v1_02948/Al1_v1_03202/Al1_v1_01611/Al1_v1_11726/Al1_v1_04720/Al1_v1_07220/Al1_v1_02935/Al1_v1_13189/Al1_v1_11316/Al1_v1_01797/Al1_v1_12479/Al1_v1_07882/Al1_v1_00532/Al1_v1_06414/Al1_v1_08541/Al1_v1_08879/Al1_v1_05463/Al1_v1_09172/Al1_v1_00439/Al1_v1_02811/Al1_v1_07207/Al1_v1_06240/Al1_v1_07365/Al1_v1_05…	86
GO:0005840	ribosome	98/1200	176/10073	1.65e-45	9.51e-43	8.5e-43	Al1_v1_04747/Al1_v1_01964/Al1_v1_10140/Al1_v1_05107/Al1_v1_03209/Al1_v1_09019/Al1_v1_03195/Al1_v1_02948/Al1_v1_03202/Al1_v1_01611/Al1_v1_11726/Al1_v1_04720/Al1_v1_07220/Al1_v1_02935/Al1_v1_13189/Al1_v1_11316/Al1_v1_01797/Al1_v1_12479/Al1_v1_07882/Al1_v1_00532/Al1_v1_06414/Al1_v1_08541/Al1_v1_03818/Al1_v1_08879/Al1_v1_05463/Al1_v1_09172/Al1_v1_00439/Al1_v1_13279/Al1_v1_02811/Al1_v1_07207/Al1_v1_06…	98
GO:0005198	structural molecule activity	107/1200	225/10073	4.76e-41	2.19e-38	1.96e-38	Al1_v1_04747/Al1_v1_01964/Al1_v1_10140/Al1_v1_05107/Al1_v1_03209/Al1_v1_09019/Al1_v1_00974/Al1_v1_03195/Al1_v1_02948/Al1_v1_03202/Al1_v1_01611/Al1_v1_11726/Al1_v1_04720/Al1_v1_07220/Al1_v1_02935/Al1_v1_13189/Al1_v1_11316/Al1_v1_01797/Al1_v1_12479/Al1_v1_07882/Al1_v1_00532/Al1_v1_06414/Al1_v1_08541/Al1_v1_08487/Al1_v1_03818/Al1_v1_08879/Al1_v1_05463/Al1_v1_09172/Al1_v1_00439/Al1_v1_13279/Al1_v1_02…	107
GO:0006412	translation	124/1200	344/10073	1.77e-32	6.8e-30	6.08e-30	Al1_v1_05993/Al1_v1_04935/Al1_v1_03070/Al1_v1_02502/Al1_v1_03924/Al1_v1_13288/Al1_v1_02542/Al1_v1_04747/Al1_v1_01964/Al1_v1_10140/Al1_v1_10237/Al1_v1_05107/Al1_v1_07269/Al1_v1_02718/Al1_v1_03209/Al1_v1_09019/Al1_v1_03195/Al1_v1_02948/Al1_v1_03202/Al1_v1_01611/Al1_v1_12173/Al1_v1_11726/Al1_v1_04720/Al1_v1_07220/Al1_v1_02935/Al1_v1_09532/Al1_v1_13189/Al1_v1_11316/Al1_v1_01797/Al1_v1_12479/Al1_v1_07…	124
GO:0043043	peptide biosynthetic process	126/1200	368/10073	1.82e-30	5.99e-28	5.35e-28	Al1_v1_08052/Al1_v1_02420/Al1_v1_05993/Al1_v1_04935/Al1_v1_03070/Al1_v1_02502/Al1_v1_03924/Al1_v1_13288/Al1_v1_02542/Al1_v1_04747/Al1_v1_01964/Al1_v1_10140/Al1_v1_10237/Al1_v1_05107/Al1_v1_07269/Al1_v1_02718/Al1_v1_03209/Al1_v1_09019/Al1_v1_03195/Al1_v1_02948/Al1_v1_03202/Al1_v1_01611/Al1_v1_12173/Al1_v1_11726/Al1_v1_04720/Al1_v1_07220/Al1_v1_02935/Al1_v1_09532/Al1_v1_13189/Al1_v1_11316/Al1_v1_01…	126
GO:0022625	cytosolic large ribosomal subunit	43/1200	55/10073	9.91e-30	2.85e-27	2.55e-27	Al1_v1_01964/Al1_v1_05107/Al1_v1_03209/Al1_v1_03202/Al1_v1_01611/Al1_v1_04720/Al1_v1_07220/Al1_v1_02935/Al1_v1_01797/Al1_v1_12479/Al1_v1_06414/Al1_v1_08879/Al1_v1_05463/Al1_v1_06240/Al1_v1_07365/Al1_v1_05191/Al1_v1_11844/Al1_v1_10138/Al1_v1_06238/Al1_v1_07180/Al1_v1_01173/Al1_v1_02525/Al1_v1_11827/Al1_v1_07827/Al1_v1_03746/Al1_v1_05034/Al1_v1_05464/Al1_v1_08264/Al1_v1_13210/Al1_v1_12417/Al1_v1_08…	43
GO:0006518	peptide metabolic process	129/1200	399/10073	2.09e-28	5.34e-26	4.77e-26	Al1_v1_08052/Al1_v1_02420/Al1_v1_05993/Al1_v1_04935/Al1_v1_03070/Al1_v1_02502/Al1_v1_03924/Al1_v1_05251/Al1_v1_13288/Al1_v1_02542/Al1_v1_04747/Al1_v1_01964/Al1_v1_10140/Al1_v1_10237/Al1_v1_05107/Al1_v1_07269/Al1_v1_02718/Al1_v1_03209/Al1_v1_09019/Al1_v1_03195/Al1_v1_02948/Al1_v1_03202/Al1_v1_01611/Al1_v1_12173/Al1_v1_11726/Al1_v1_04720/Al1_v1_07220/Al1_v1_02935/Al1_v1_09532/Al1_v1_13189/Al1_v1_11…	129
GO:0015934	large ribosomal subunit	51/1200	80/10073	4.77e-28	1.1e-25	9.82e-26	Al1_v1_01964/Al1_v1_05107/Al1_v1_03209/Al1_v1_03202/Al1_v1_01611/Al1_v1_04720/Al1_v1_07220/Al1_v1_02935/Al1_v1_01797/Al1_v1_12479/Al1_v1_06414/Al1_v1_08879/Al1_v1_05463/Al1_v1_09172/Al1_v1_06240/Al1_v1_07365/Al1_v1_05191/Al1_v1_11844/Al1_v1_10138/Al1_v1_06238/Al1_v1_07180/Al1_v1_01173/Al1_v1_02525/Al1_v1_11827/Al1_v1_07827/Al1_v1_03746/Al1_v1_05034/Al1_v1_09078/Al1_v1_05464/Al1_v1_08264/Al1_v1_13…	51
GO:0043604	amide biosynthetic process	131/1200	419/10073	3.01e-27	6.29e-25	5.63e-25	Al1_v1_08052/Al1_v1_02420/Al1_v1_05993/Al1_v1_08555/Al1_v1_04935/Al1_v1_03070/Al1_v1_02502/Al1_v1_03924/Al1_v1_13288/Al1_v1_02878/Al1_v1_02542/Al1_v1_04747/Al1_v1_01964/Al1_v1_10140/Al1_v1_10237/Al1_v1_05107/Al1_v1_07269/Al1_v1_02718/Al1_v1_08526/Al1_v1_03209/Al1_v1_09019/Al1_v1_09521/Al1_v1_03195/Al1_v1_02948/Al1_v1_03202/Al1_v1_01611/Al1_v1_12173/Al1_v1_11726/Al1_v1_04720/Al1_v1_07220/Al1_v1_02…	131
GO:0022627	cytosolic small ribosomal subunit	34/1200	42/10073	1.15e-24	2.2e-22	1.97e-22	Al1_v1_04747/Al1_v1_10140/Al1_v1_09019/Al1_v1_03195/Al1_v1_02948/Al1_v1_11726/Al1_v1_13189/Al1_v1_11316/Al1_v1_07882/Al1_v1_00532/Al1_v1_08541/Al1_v1_00439/Al1_v1_02811/Al1_v1_07207/Al1_v1_09989/Al1_v1_02471/Al1_v1_02546/Al1_v1_05209/Al1_v1_13076/Al1_v1_08359/Al1_v1_02544/Al1_v1_04731/Al1_v1_09995/Al1_v1_01550/Al1_v1_05482/Al1_v1_10194/Al1_v1_05444/Al1_v1_12411/Al1_v1_01892/Al1_v1_03593/Al1_v1_04…	34
GO:0015935	small ribosomal subunit	35/1200	55/10073	1.36e-19	2.4e-17	2.15e-17	Al1_v1_04747/Al1_v1_10140/Al1_v1_09019/Al1_v1_03195/Al1_v1_02948/Al1_v1_11726/Al1_v1_13189/Al1_v1_11316/Al1_v1_07882/Al1_v1_00532/Al1_v1_08541/Al1_v1_00439/Al1_v1_02811/Al1_v1_07207/Al1_v1_09989/Al1_v1_02471/Al1_v1_02546/Al1_v1_05209/Al1_v1_13076/Al1_v1_08359/Al1_v1_02544/Al1_v1_04731/Al1_v1_09995/Al1_v1_01550/Al1_v1_05482/Al1_v1_10194/Al1_v1_05444/Al1_v1_12411/Al1_v1_01892/Al1_v1_03593/Al1_v1_04…	35
GO:1990904	ribonucleoprotein complex	118/1200	438/10073	1.16e-18	1.91e-16	1.71e-16	Al1_v1_05993/Al1_v1_09825/Al1_v1_02542/Al1_v1_04747/Al1_v1_01964/Al1_v1_10570/Al1_v1_10140/Al1_v1_10237/Al1_v1_05107/Al1_v1_00395/Al1_v1_03209/Al1_v1_09019/Al1_v1_03195/Al1_v1_02948/Al1_v1_03202/Al1_v1_06164/Al1_v1_01611/Al1_v1_11726/Al1_v1_04720/Al1_v1_07220/Al1_v1_02935/Al1_v1_13189/Al1_v1_11316/Al1_v1_00246/Al1_v1_01797/Al1_v1_12479/Al1_v1_07882/Al1_v1_00532/Al1_v1_06414/Al1_v1_08541/Al1_v1_10…	118
GO:0002181	cytoplasmic translation	40/1200	75/10073	2.74e-18	4.21e-16	3.76e-16	Al1_v1_02542/Al1_v1_01964/Al1_v1_10140/Al1_v1_10237/Al1_v1_05107/Al1_v1_07269/Al1_v1_03209/Al1_v1_03202/Al1_v1_01611/Al1_v1_11726/Al1_v1_09532/Al1_v1_01797/Al1_v1_08541/Al1_v1_08879/Al1_v1_05463/Al1_v1_06240/Al1_v1_07365/Al1_v1_05191/Al1_v1_10138/Al1_v1_06238/Al1_v1_07180/Al1_v1_02525/Al1_v1_07827/Al1_v1_05866/Al1_v1_08264/Al1_v1_13210/Al1_v1_10393/Al1_v1_08267/Al1_v1_08488/Al1_v1_04537/Al1_v1_10…	40
GO:0005740	mitochondrial envelope	69/1200	264/10073	1.05e-10	1.51e-08	1.35e-08	Al1_v1_12148/Al1_v1_09341/Al1_v1_06721/Al1_v1_00311/Al1_v1_03064/Al1_v1_04928/Al1_v1_05222/Al1_v1_11711/Al1_v1_04597/Al1_v1_10560/Al1_v1_00595/Al1_v1_06022/Al1_v1_08897/Al1_v1_05192/Al1_v1_06521/Al1_v1_12318/Al1_v1_02718/Al1_v1_05416/Al1_v1_12250/Al1_v1_05366/Al1_v1_08755/Al1_v1_07612/Al1_v1_12173/Al1_v1_00946/Al1_v1_04834/Al1_v1_11781/Al1_v1_03229/Al1_v1_01561/Al1_v1_03243/Al1_v1_01548/Al1_v1_09…	69
GO:0019866	organelle inner membrane	54/1200	185/10073	1.47e-10	1.99e-08	1.78e-08	Al1_v1_12148/Al1_v1_06721/Al1_v1_00311/Al1_v1_05222/Al1_v1_04597/Al1_v1_10560/Al1_v1_06022/Al1_v1_08897/Al1_v1_05192/Al1_v1_06521/Al1_v1_12318/Al1_v1_02718/Al1_v1_05416/Al1_v1_12250/Al1_v1_08755/Al1_v1_12173/Al1_v1_00946/Al1_v1_04834/Al1_v1_11781/Al1_v1_09702/Al1_v1_03229/Al1_v1_01561/Al1_v1_01548/Al1_v1_09108/Al1_v1_05766/Al1_v1_07068/Al1_v1_10443/Al1_v1_10375/Al1_v1_09995/Al1_v1_12584/Al1_v1_08…	54
GO:0005743	mitochondrial inner membrane	52/1200	179/10073	3.9e-10	4.99e-08	4.46e-08	Al1_v1_12148/Al1_v1_06721/Al1_v1_00311/Al1_v1_05222/Al1_v1_04597/Al1_v1_10560/Al1_v1_06022/Al1_v1_08897/Al1_v1_05192/Al1_v1_06521/Al1_v1_12318/Al1_v1_02718/Al1_v1_05416/Al1_v1_12250/Al1_v1_08755/Al1_v1_12173/Al1_v1_00946/Al1_v1_04834/Al1_v1_11781/Al1_v1_03229/Al1_v1_01561/Al1_v1_01548/Al1_v1_09108/Al1_v1_05766/Al1_v1_07068/Al1_v1_10443/Al1_v1_10375/Al1_v1_09995/Al1_v1_12584/Al1_v1_08511/Al1_v1_12…	52
GO:0019843	rRNA binding	19/1200	38/10073	9.2e-09	1.12e-06	9.97e-07	Al1_v1_03202/Al1_v1_01797/Al1_v1_00532/Al1_v1_09172/Al1_v1_11844/Al1_v1_01173/Al1_v1_02471/Al1_v1_03746/Al1_v1_04731/Al1_v1_09995/Al1_v1_04537/Al1_v1_07278/Al1_v1_12411/Al1_v1_04719/Al1_v1_12345/Al1_v1_09813/Al1_v1_11525/Al1_v1_07633/Al1_v1_08944	19
GO:0031967	organelle envelope	84/1200	384/10073	1.32e-08	1.52e-06	1.36e-06	Al1_v1_02780/Al1_v1_05355/Al1_v1_12148/Al1_v1_09341/Al1_v1_06721/Al1_v1_00311/Al1_v1_03064/Al1_v1_00897/Al1_v1_04928/Al1_v1_05222/Al1_v1_11711/Al1_v1_04597/Al1_v1_10560/Al1_v1_00595/Al1_v1_06022/Al1_v1_08897/Al1_v1_11738/Al1_v1_05192/Al1_v1_06521/Al1_v1_04948/Al1_v1_12318/Al1_v1_08353/Al1_v1_02718/Al1_v1_05416/Al1_v1_12250/Al1_v1_05366/Al1_v1_08755/Al1_v1_07612/Al1_v1_12173/Al1_v1_00946/Al1_v1_04…	84
GO:0042788	polysomal ribosome	11/1200	14/10073	1.7e-08	1.86e-06	1.67e-06	Al1_v1_10140/Al1_v1_05107/Al1_v1_01611/Al1_v1_11726/Al1_v1_08541/Al1_v1_05278/Al1_v1_08267/Al1_v1_08488/Al1_v1_10194/Al1_v1_01892/Al1_v1_11576	11
GO:0031975	envelope	85/1200	394/10073	2.12e-08	2.22e-06	1.99e-06	Al1_v1_02780/Al1_v1_05355/Al1_v1_12148/Al1_v1_09341/Al1_v1_06721/Al1_v1_00311/Al1_v1_03064/Al1_v1_00897/Al1_v1_04928/Al1_v1_05222/Al1_v1_11711/Al1_v1_04597/Al1_v1_09353/Al1_v1_10560/Al1_v1_00595/Al1_v1_06022/Al1_v1_08897/Al1_v1_11738/Al1_v1_05192/Al1_v1_06521/Al1_v1_04948/Al1_v1_12318/Al1_v1_08353/Al1_v1_02718/Al1_v1_05416/Al1_v1_12250/Al1_v1_05366/Al1_v1_08755/Al1_v1_07612/Al1_v1_12173/Al1_v1_00…	85
GO:0031966	mitochondrial membrane	58/1200	233/10073	2.29e-08	2.29e-06	2.05e-06	Al1_v1_12148/Al1_v1_06721/Al1_v1_00311/Al1_v1_05222/Al1_v1_04597/Al1_v1_10560/Al1_v1_00595/Al1_v1_06022/Al1_v1_08897/Al1_v1_05192/Al1_v1_06521/Al1_v1_12318/Al1_v1_02718/Al1_v1_05416/Al1_v1_12250/Al1_v1_05366/Al1_v1_08755/Al1_v1_07612/Al1_v1_12173/Al1_v1_00946/Al1_v1_04834/Al1_v1_11781/Al1_v1_03229/Al1_v1_01561/Al1_v1_01548/Al1_v1_09108/Al1_v1_05766/Al1_v1_07068/Al1_v1_10443/Al1_v1_10375/Al1_v1_09…	58
GO:0098798	mitochondrial protein-containing complex	38/1200	130/10073	7.55e-08	7.24e-06	6.48e-06	Al1_v1_12148/Al1_v1_06721/Al1_v1_10560/Al1_v1_00595/Al1_v1_06022/Al1_v1_05192/Al1_v1_05416/Al1_v1_12250/Al1_v1_04834/Al1_v1_11781/Al1_v1_09172/Al1_v1_03229/Al1_v1_09078/Al1_v1_07068/Al1_v1_04537/Al1_v1_12532/Al1_v1_08794/Al1_v1_00508/Al1_v1_04657/Al1_v1_01021/Al1_v1_12230/Al1_v1_11949/Al1_v1_01010/Al1_v1_07197/Al1_v1_04394/Al1_v1_09115/Al1_v1_05065/Al1_v1_03428/Al1_v1_01627/Al1_v1_09194/Al1_v1_11…	38
GO:0070469	respirasome	17/1200	36/10073	1.64e-07	1.51e-05	1.35e-05	Al1_v1_12148/Al1_v1_06721/Al1_v1_06022/Al1_v1_05192/Al1_v1_05416/Al1_v1_04834/Al1_v1_11781/Al1_v1_03229/Al1_v1_01548/Al1_v1_07068/Al1_v1_12532/Al1_v1_01021/Al1_v1_11949/Al1_v1_05065/Al1_v1_03428/Al1_v1_08130/Al1_v1_08083	17
GO:0098803	respiratory chain complex	16/1200	33/10073	2.4e-07	2.13e-05	1.9e-05	Al1_v1_12148/Al1_v1_06721/Al1_v1_06022/Al1_v1_05192/Al1_v1_05416/Al1_v1_04834/Al1_v1_11781/Al1_v1_03229/Al1_v1_07068/Al1_v1_12532/Al1_v1_01021/Al1_v1_11949/Al1_v1_05065/Al1_v1_03428/Al1_v1_08130/Al1_v1_08083	16
GO:0005746	mitochondrial respirasome	16/1200	34/10073	4.04e-07	3.44e-05	3.08e-05	Al1_v1_12148/Al1_v1_06721/Al1_v1_06022/Al1_v1_05192/Al1_v1_05416/Al1_v1_04834/Al1_v1_11781/Al1_v1_03229/Al1_v1_07068/Al1_v1_12532/Al1_v1_01021/Al1_v1_11949/Al1_v1_05065/Al1_v1_03428/Al1_v1_08130/Al1_v1_08083	16
GO:0042255	ribosome assembly	20/1200	51/10073	5.74e-07	4.72e-05	4.22e-05	Al1_v1_05993/Al1_v1_04747/Al1_v1_09019/Al1_v1_01797/Al1_v1_00532/Al1_v1_05463/Al1_v1_01173/Al1_v1_02471/Al1_v1_03746/Al1_v1_12417/Al1_v1_04537/Al1_v1_07278/Al1_v1_01892/Al1_v1_03593/Al1_v1_12345/Al1_v1_05106/Al1_v1_09737/Al1_v1_03061/Al1_v1_11525/Al1_v1_01459	20
GO:0070069	cytochrome complex	8/1200	10/10073	1.43e-06	0.000113709	0.000101659	Al1_v1_06721/Al1_v1_06022/Al1_v1_05192/Al1_v1_05416/Al1_v1_04834/Al1_v1_11781/Al1_v1_12532/Al1_v1_08130	8
GO:0008535	respiratory chain complex IV assembly	11/1200	19/10073	1.99e-06	0.000153137	0.000136909	Al1_v1_00311/Al1_v1_04928/Al1_v1_05416/Al1_v1_08755/Al1_v1_10443/Al1_v1_05891/Al1_v1_08511/Al1_v1_12532/Al1_v1_04766/Al1_v1_08857/Al1_v1_00237	11
GO:0098800	inner mitochondrial membrane protein complex	22/1200	66/10073	3.95e-06	0.000293215	0.000262142	Al1_v1_12148/Al1_v1_06721/Al1_v1_06022/Al1_v1_05192/Al1_v1_05416/Al1_v1_12250/Al1_v1_04834/Al1_v1_11781/Al1_v1_03229/Al1_v1_07068/Al1_v1_12532/Al1_v1_00508/Al1_v1_04657/Al1_v1_01021/Al1_v1_11949/Al1_v1_05065/Al1_v1_03428/Al1_v1_04615/Al1_v1_08130/Al1_v1_12983/Al1_v1_08083/Al1_v1_05795	22
GO:0044283	small molecule biosynthetic process	79/1200	405/10073	4.75e-06	0.000342151	0.000305893	Al1_v1_01952/Al1_v1_13374/Al1_v1_08878/Al1_v1_11883/Al1_v1_00385/Al1_v1_08615/Al1_v1_02774/Al1_v1_08986/Al1_v1_13380/Al1_v1_07110/Al1_v1_00897/Al1_v1_06348/Al1_v1_12409/Al1_v1_04597/Al1_v1_08144/Al1_v1_02840/Al1_v1_09076/Al1_v1_01730/Al1_v1_07685/Al1_v1_00476/Al1_v1_08897/Al1_v1_08014/Al1_v1_06430/Al1_v1_00269/Al1_v1_04941/Al1_v1_08526/Al1_v1_05001/Al1_v1_09368/Al1_v1_09521/Al1_v1_04470/Al1_v1_12…	79
GO:0003729	mRNA binding	34/1200	131/10073	7e-06	0.000477396	0.000426806	Al1_v1_09825/Al1_v1_06023/Al1_v1_10237/Al1_v1_05107/Al1_v1_07269/Al1_v1_12173/Al1_v1_00246/Al1_v1_00532/Al1_v1_06414/Al1_v1_10671/Al1_v1_08122/Al1_v1_07207/Al1_v1_01173/Al1_v1_02471/Al1_v1_00736/Al1_v1_07955/Al1_v1_05866/Al1_v1_10393/Al1_v1_09995/Al1_v1_10194/Al1_v1_08562/Al1_v1_09833/Al1_v1_00809/Al1_v1_09818/Al1_v1_00679/Al1_v1_12411/Al1_v1_12221/Al1_v1_07881/Al1_v1_03367/Al1_v1_09978/Al1_v1_11…	34
GO:0090150	establishment of protein localization to membrane	23/1200	73/10073	7.05e-06	0.000477396	0.000426806	Al1_v1_04385/Al1_v1_00223/Al1_v1_00595/Al1_v1_03254/Al1_v1_09851/Al1_v1_01528/Al1_v1_03753/Al1_v1_09935/Al1_v1_07150/Al1_v1_05458/Al1_v1_05278/Al1_v1_00851/Al1_v1_04672/Al1_v1_05089/Al1_v1_01550/Al1_v1_04657/Al1_v1_08857/Al1_v1_11945/Al1_v1_02523/Al1_v1_07197/Al1_v1_09115/Al1_v1_07023/Al1_v1_09746	23
GO:0005783	endoplasmic reticulum	66/1200	325/10073	7.42e-06	0.000487917	0.000436211	Al1_v1_01952/Al1_v1_04385/Al1_v1_12682/Al1_v1_02780/Al1_v1_00385/Al1_v1_05355/Al1_v1_00897/Al1_v1_06218/Al1_v1_02878/Al1_v1_00476/Al1_v1_04092/Al1_v1_11738/Al1_v1_10140/Al1_v1_01159/Al1_v1_01741/Al1_v1_07965/Al1_v1_04941/Al1_v1_02832/Al1_v1_09521/Al1_v1_02342/Al1_v1_11726/Al1_v1_00593/Al1_v1_08541/Al1_v1_02025/Al1_v1_03753/Al1_v1_10183/Al1_v1_09702/Al1_v1_09935/Al1_v1_07150/Al1_v1_05191/Al1_v1_12…	66
GO:0009272	fungal-type cell wall biogenesis	14/1200	33/10073	9.8e-06	0.000581246	0.00051965	Al1_v1_07455/Al1_v1_03314/Al1_v1_05654/Al1_v1_03023/Al1_v1_10384/Al1_v1_01804/Al1_v1_02673/Al1_v1_03304/Al1_v1_12124/Al1_v1_09340/Al1_v1_10067/Al1_v1_11945/Al1_v1_07453/Al1_v1_01158	14
GO:0005844	polysome	13/1200	29/10073	9.83e-06	0.000581246	0.00051965	Al1_v1_10140/Al1_v1_05107/Al1_v1_01611/Al1_v1_11726/Al1_v1_08541/Al1_v1_05278/Al1_v1_02678/Al1_v1_09995/Al1_v1_08267/Al1_v1_08488/Al1_v1_10194/Al1_v1_01892/Al1_v1_11576	13
GO:0017004	cytochrome complex assembly	13/1200	29/10073	9.83e-06	0.000581246	0.00051965	Al1_v1_00311/Al1_v1_04928/Al1_v1_05192/Al1_v1_05416/Al1_v1_05366/Al1_v1_08755/Al1_v1_10443/Al1_v1_05891/Al1_v1_08511/Al1_v1_12532/Al1_v1_04766/Al1_v1_08857/Al1_v1_00237	13
GO:0033617	mitochondrial cytochrome c oxidase assembly	10/1200	18/10073	9.84e-06	0.000581246	0.00051965	Al1_v1_00311/Al1_v1_04928/Al1_v1_05416/Al1_v1_10443/Al1_v1_05891/Al1_v1_08511/Al1_v1_12532/Al1_v1_04766/Al1_v1_08857/Al1_v1_00237	10
GO:1901617	organic hydroxy compound biosynthetic process	23/1200	77/10073	1.88e-05	0.001084	0.00096913	Al1_v1_01952/Al1_v1_13374/Al1_v1_07340/Al1_v1_02780/Al1_v1_00385/Al1_v1_08615/Al1_v1_00897/Al1_v1_00476/Al1_v1_11738/Al1_v1_04941/Al1_v1_09521/Al1_v1_02342/Al1_v1_09702/Al1_v1_01352/Al1_v1_10468/Al1_v1_10353/Al1_v1_03798/Al1_v1_05484/Al1_v1_11335/Al1_v1_06404/Al1_v1_13217/Al1_v1_04632/Al1_v1_08648	23
GO:1902652	secondary alcohol metabolic process	15/1200	39/10073	1.97e-05	0.00109324	0.000977386	Al1_v1_01952/Al1_v1_13374/Al1_v1_00385/Al1_v1_08615/Al1_v1_00897/Al1_v1_00476/Al1_v1_04941/Al1_v1_09702/Al1_v1_02854/Al1_v1_03733/Al1_v1_03798/Al1_v1_01627/Al1_v1_13217/Al1_v1_04632/Al1_v1_03034	15
GO:0016126	sterol biosynthetic process	17/1200	48/10073	1.99e-05	0.00109324	0.000977386	Al1_v1_01952/Al1_v1_13374/Al1_v1_07340/Al1_v1_02780/Al1_v1_00385/Al1_v1_08615/Al1_v1_00897/Al1_v1_00476/Al1_v1_11738/Al1_v1_04941/Al1_v1_02342/Al1_v1_09702/Al1_v1_03798/Al1_v1_05484/Al1_v1_13217/Al1_v1_04632/Al1_v1_08648	17
GO:0046034	ATP metabolic process	25/1200	88/10073	2.17e-05	0.00115973	0.00103683	Al1_v1_03620/Al1_v1_05993/Al1_v1_02838/Al1_v1_12148/Al1_v1_06721/Al1_v1_06348/Al1_v1_05222/Al1_v1_11711/Al1_v1_02840/Al1_v1_01464/Al1_v1_01730/Al1_v1_06022/Al1_v1_05192/Al1_v1_12250/Al1_v1_04087/Al1_v1_04834/Al1_v1_11781/Al1_v1_03229/Al1_v1_07068/Al1_v1_05983/Al1_v1_00508/Al1_v1_04615/Al1_v1_08130/Al1_v1_08083/Al1_v1_05795	25
GO:0005789	endoplasmic reticulum membrane	46/1200	209/10073	2.24e-05	0.00117412	0.00104969	Al1_v1_13374/Al1_v1_12682/Al1_v1_07340/Al1_v1_00385/Al1_v1_02153/Al1_v1_04710/Al1_v1_05251/Al1_v1_03085/Al1_v1_11738/Al1_v1_10140/Al1_v1_01159/Al1_v1_01741/Al1_v1_09521/Al1_v1_03335/Al1_v1_00593/Al1_v1_02505/Al1_v1_06399/Al1_v1_09340/Al1_v1_03753/Al1_v1_10183/Al1_v1_09702/Al1_v1_07150/Al1_v1_12290/Al1_v1_05034/Al1_v1_07575/Al1_v1_04672/Al1_v1_10194/Al1_v1_13346/Al1_v1_00440/Al1_v1_03787/Al1_v1_05…	46
GO:0006694	steroid biosynthetic process	17/1200	50/10073	3.67e-05	0.00187606	0.00167725	Al1_v1_01952/Al1_v1_13374/Al1_v1_07340/Al1_v1_02780/Al1_v1_00385/Al1_v1_08615/Al1_v1_00897/Al1_v1_00476/Al1_v1_11738/Al1_v1_04941/Al1_v1_02342/Al1_v1_09702/Al1_v1_03798/Al1_v1_05484/Al1_v1_13217/Al1_v1_04632/Al1_v1_08648	17
GO:0042254	ribosome biogenesis	53/1200	257/10073	3.76e-05	0.00188464	0.00168492	Al1_v1_05993/Al1_v1_08615/Al1_v1_11346/Al1_v1_04747/Al1_v1_10570/Al1_v1_00395/Al1_v1_09019/Al1_v1_03195/Al1_v1_02948/Al1_v1_11726/Al1_v1_01797/Al1_v1_07882/Al1_v1_10335/Al1_v1_00532/Al1_v1_06414/Al1_v1_08122/Al1_v1_05463/Al1_v1_00439/Al1_v1_06240/Al1_v1_09235/Al1_v1_06238/Al1_v1_07180/Al1_v1_01173/Al1_v1_02471/Al1_v1_11827/Al1_v1_03746/Al1_v1_05209/Al1_v1_08673/Al1_v1_13076/Al1_v1_05034/Al1_v1_05…	53
GO:0071852	fungal-type cell wall organization or biogenesis	21/1200	70/10073	4e-05	0.00195464	0.00174751	Al1_v1_07455/Al1_v1_01137/Al1_v1_03314/Al1_v1_10290/Al1_v1_05654/Al1_v1_11694/Al1_v1_03023/Al1_v1_10384/Al1_v1_01804/Al1_v1_02673/Al1_v1_03304/Al1_v1_12124/Al1_v1_04934/Al1_v1_02832/Al1_v1_08487/Al1_v1_09340/Al1_v1_10067/Al1_v1_12394/Al1_v1_11945/Al1_v1_07453/Al1_v1_01158	21
GO:0071554	cell wall organization or biogenesis	29/1200	113/10073	4.07e-05	0.00195464	0.00174751	Al1_v1_12349/Al1_v1_07455/Al1_v1_01137/Al1_v1_03314/Al1_v1_10290/Al1_v1_05654/Al1_v1_09968/Al1_v1_11694/Al1_v1_03023/Al1_v1_10384/Al1_v1_01917/Al1_v1_02188/Al1_v1_01804/Al1_v1_02673/Al1_v1_03304/Al1_v1_05378/Al1_v1_12124/Al1_v1_04934/Al1_v1_02832/Al1_v1_04697/Al1_v1_00830/Al1_v1_08487/Al1_v1_09340/Al1_v1_10067/Al1_v1_12394/Al1_v1_11945/Al1_v1_07453/Al1_v1_05439/Al1_v1_01158	29
GO:0072657	protein localization to membrane	26/1200	98/10073	5.48e-05	0.00254118	0.00227189	Al1_v1_04385/Al1_v1_00223/Al1_v1_00595/Al1_v1_03254/Al1_v1_09851/Al1_v1_01528/Al1_v1_03753/Al1_v1_09935/Al1_v1_07150/Al1_v1_05458/Al1_v1_05278/Al1_v1_00851/Al1_v1_04672/Al1_v1_05089/Al1_v1_01550/Al1_v1_00682/Al1_v1_04657/Al1_v1_08857/Al1_v1_13134/Al1_v1_11945/Al1_v1_02523/Al1_v1_07197/Al1_v1_02999/Al1_v1_09115/Al1_v1_07023/Al1_v1_09746	26
GO:0022613	ribonucleoprotein complex biogenesis	64/1200	332/10073	5.52e-05	0.00254118	0.00227189	Al1_v1_05993/Al1_v1_08615/Al1_v1_11346/Al1_v1_02542/Al1_v1_04747/Al1_v1_10570/Al1_v1_10237/Al1_v1_00395/Al1_v1_09019/Al1_v1_03195/Al1_v1_02948/Al1_v1_01611/Al1_v1_11726/Al1_v1_09532/Al1_v1_01797/Al1_v1_07882/Al1_v1_10335/Al1_v1_00532/Al1_v1_06414/Al1_v1_08122/Al1_v1_05463/Al1_v1_00439/Al1_v1_06240/Al1_v1_09235/Al1_v1_06238/Al1_v1_07180/Al1_v1_01173/Al1_v1_02471/Al1_v1_11827/Al1_v1_03746/Al1_v1_00…	64
GO:0050136	NADH dehydrogenase (quinone) activity	10/1200	21/10073	5.66e-05	0.00255524	0.00228446	Al1_v1_03620/Al1_v1_12148/Al1_v1_04056/Al1_v1_01548/Al1_v1_07068/Al1_v1_01021/Al1_v1_11949/Al1_v1_02783/Al1_v1_03428/Al1_v1_08083	10
GO:0000028	ribosomal small subunit assembly	8/1200	14/10073	6.14e-05	0.00271841	0.00243033	Al1_v1_04747/Al1_v1_09019/Al1_v1_00532/Al1_v1_02471/Al1_v1_01892/Al1_v1_03593/Al1_v1_03061/Al1_v1_11525	8
GO:0071826	ribonucleoprotein complex subunit organization	32/1200	133/10073	6.57e-05	0.00285523	0.00255266	Al1_v1_05993/Al1_v1_02542/Al1_v1_04747/Al1_v1_10237/Al1_v1_09019/Al1_v1_01611/Al1_v1_09532/Al1_v1_01797/Al1_v1_00532/Al1_v1_05463/Al1_v1_01173/Al1_v1_02471/Al1_v1_03746/Al1_v1_00736/Al1_v1_10393/Al1_v1_12417/Al1_v1_01811/Al1_v1_07278/Al1_v1_13134/Al1_v1_01892/Al1_v1_03593/Al1_v1_12345/Al1_v1_05106/Al1_v1_04083/Al1_v1_12221/Al1_v1_09737/Al1_v1_03061/Al1_v1_11525/Al1_v1_04938/Al1_v1_01775/Al1_v1_10…	32
GO:0006620	posttranslational protein targeting to endoplasmic reticulum membrane	7/1200	11/10073	7.15e-05	0.00294043	0.00262883	Al1_v1_09851/Al1_v1_03753/Al1_v1_07150/Al1_v1_05278/Al1_v1_04672/Al1_v1_11945/Al1_v1_02523	7
GO:0051278	fungal-type cell wall polysaccharide biosynthetic process	7/1200	11/10073	7.15e-05	0.00294043	0.00262883	Al1_v1_07455/Al1_v1_03314/Al1_v1_10384/Al1_v1_02673/Al1_v1_03304/Al1_v1_12124/Al1_v1_11945	7
GO:0070592	cell wall polysaccharide biosynthetic process	7/1200	11/10073	7.15e-05	0.00294043	0.00262883	Al1_v1_07455/Al1_v1_03314/Al1_v1_10384/Al1_v1_02673/Al1_v1_03304/Al1_v1_12124/Al1_v1_11945	7
GO:0042546	cell wall biogenesis	16/1200	48/10073	8.12e-05	0.00328213	0.00293432	Al1_v1_07455/Al1_v1_03314/Al1_v1_05654/Al1_v1_03023/Al1_v1_10384/Al1_v1_01804/Al1_v1_02673/Al1_v1_03304/Al1_v1_12124/Al1_v1_00830/Al1_v1_09340/Al1_v1_10067/Al1_v1_11945/Al1_v1_07453/Al1_v1_05439/Al1_v1_01158	16
GO:0006696	ergosterol biosynthetic process	11/1200	26/10073	9.21e-05	0.0034775	0.00310898	Al1_v1_01952/Al1_v1_13374/Al1_v1_00385/Al1_v1_08615/Al1_v1_00897/Al1_v1_00476/Al1_v1_04941/Al1_v1_09702/Al1_v1_03798/Al1_v1_13217/Al1_v1_04632	11
GO:0016129	phytosteroid biosynthetic process	11/1200	26/10073	9.21e-05	0.0034775	0.00310898	Al1_v1_01952/Al1_v1_13374/Al1_v1_00385/Al1_v1_08615/Al1_v1_00897/Al1_v1_00476/Al1_v1_04941/Al1_v1_09702/Al1_v1_03798/Al1_v1_13217/Al1_v1_04632	11
GO:0044108	cellular alcohol biosynthetic process	11/1200	26/10073	9.21e-05	0.0034775	0.00310898	Al1_v1_01952/Al1_v1_13374/Al1_v1_00385/Al1_v1_08615/Al1_v1_00897/Al1_v1_00476/Al1_v1_04941/Al1_v1_09702/Al1_v1_03798/Al1_v1_13217/Al1_v1_04632	11
GO:0097384	cellular lipid biosynthetic process	11/1200	26/10073	9.21e-05	0.0034775	0.00310898	Al1_v1_01952/Al1_v1_13374/Al1_v1_00385/Al1_v1_08615/Al1_v1_00897/Al1_v1_00476/Al1_v1_04941/Al1_v1_09702/Al1_v1_03798/Al1_v1_13217/Al1_v1_04632	11
GO:0042773	ATP synthesis coupled electron transport	13/1200	35/10073	0.000107461	0.00399165	0.00356864	Al1_v1_03620/Al1_v1_12148/Al1_v1_06721/Al1_v1_05222/Al1_v1_11711/Al1_v1_01464/Al1_v1_06022/Al1_v1_05192/Al1_v1_04834/Al1_v1_11781/Al1_v1_03229/Al1_v1_07068/Al1_v1_08083	13
GO:0065003	protein-containing complex assembly	77/1200	428/10073	0.000114312	0.00417874	0.00373591	Al1_v1_08726/Al1_v1_05993/Al1_v1_04690/Al1_v1_00311/Al1_v1_00897/Al1_v1_04928/Al1_v1_10092/Al1_v1_00595/Al1_v1_02542/Al1_v1_04747/Al1_v1_05192/Al1_v1_10237/Al1_v1_09019/Al1_v1_05416/Al1_v1_03228/Al1_v1_05366/Al1_v1_08755/Al1_v1_07612/Al1_v1_01611/Al1_v1_12173/Al1_v1_04992/Al1_v1_09532/Al1_v1_00246/Al1_v1_01797/Al1_v1_00532/Al1_v1_05463/Al1_v1_06475/Al1_v1_01173/Al1_v1_02471/Al1_v1_00658/Al1_v1_03…	77
GO:0071966	fungal-type cell wall polysaccharide metabolic process	8/1200	15/10073	0.000117802	0.00423904	0.00378983	Al1_v1_07455/Al1_v1_03314/Al1_v1_03023/Al1_v1_10384/Al1_v1_02673/Al1_v1_03304/Al1_v1_12124/Al1_v1_11945	8
GO:0098796	membrane protein complex	55/1200	282/10073	0.000132033	0.00462335	0.00413341	Al1_v1_06489/Al1_v1_02153/Al1_v1_12148/Al1_v1_04710/Al1_v1_06721/Al1_v1_10092/Al1_v1_03304/Al1_v1_09414/Al1_v1_00595/Al1_v1_06022/Al1_v1_05192/Al1_v1_05416/Al1_v1_12250/Al1_v1_00974/Al1_v1_03335/Al1_v1_04834/Al1_v1_11781/Al1_v1_03229/Al1_v1_07150/Al1_v1_12290/Al1_v1_07068/Al1_v1_04672/Al1_v1_11761/Al1_v1_11854/Al1_v1_12532/Al1_v1_13346/Al1_v1_00440/Al1_v1_00508/Al1_v1_05889/Al1_v1_04657/Al1_v1_03…	55
GO:1901137	carbohydrate derivative biosynthetic process	46/1200	224/10073	0.000133614	0.00462335	0.00413341	Al1_v1_05654/Al1_v1_02741/Al1_v1_03023/Al1_v1_08726/Al1_v1_11883/Al1_v1_05355/Al1_v1_04710/Al1_v1_01804/Al1_v1_11711/Al1_v1_03085/Al1_v1_02878/Al1_v1_04092/Al1_v1_00315/Al1_v1_01741/Al1_v1_05194/Al1_v1_12250/Al1_v1_02832/Al1_v1_03335/Al1_v1_07075/Al1_v1_00593/Al1_v1_00821/Al1_v1_00830/Al1_v1_09340/Al1_v1_05014/Al1_v1_04844/Al1_v1_07939/Al1_v1_01812/Al1_v1_05983/Al1_v1_06549/Al1_v1_06876/Al1_v1_08…	46
GO:0022618	ribonucleoprotein complex assembly	30/1200	126/10073	0.000134505	0.00462335	0.00413341	Al1_v1_05993/Al1_v1_02542/Al1_v1_04747/Al1_v1_10237/Al1_v1_09019/Al1_v1_01611/Al1_v1_09532/Al1_v1_01797/Al1_v1_00532/Al1_v1_05463/Al1_v1_01173/Al1_v1_02471/Al1_v1_03746/Al1_v1_00736/Al1_v1_10393/Al1_v1_12417/Al1_v1_01811/Al1_v1_07278/Al1_v1_01892/Al1_v1_03593/Al1_v1_12345/Al1_v1_05106/Al1_v1_04083/Al1_v1_12221/Al1_v1_09737/Al1_v1_03061/Al1_v1_11525/Al1_v1_04938/Al1_v1_01775/Al1_v1_00701	30
GO:0046165	alcohol biosynthetic process	16/1200	50/10073	0.000140754	0.00476702	0.00426185	Al1_v1_01952/Al1_v1_13374/Al1_v1_00385/Al1_v1_08615/Al1_v1_00897/Al1_v1_00476/Al1_v1_04941/Al1_v1_09521/Al1_v1_09702/Al1_v1_10468/Al1_v1_10353/Al1_v1_03798/Al1_v1_11335/Al1_v1_06404/Al1_v1_13217/Al1_v1_04632	16
GO:0016125	sterol metabolic process	17/1200	56/10073	0.000181839	0.00606921	0.00542604	Al1_v1_01952/Al1_v1_13374/Al1_v1_07340/Al1_v1_02780/Al1_v1_00385/Al1_v1_08615/Al1_v1_00897/Al1_v1_00476/Al1_v1_11738/Al1_v1_04941/Al1_v1_02342/Al1_v1_09702/Al1_v1_03798/Al1_v1_05484/Al1_v1_13217/Al1_v1_04632/Al1_v1_08648	17
GO:0008204	ergosterol metabolic process	11/1200	28/10073	0.000204216	0.00642166	0.00574115	Al1_v1_01952/Al1_v1_13374/Al1_v1_00385/Al1_v1_08615/Al1_v1_00897/Al1_v1_00476/Al1_v1_04941/Al1_v1_09702/Al1_v1_03798/Al1_v1_13217/Al1_v1_04632	11
GO:0016128	phytosteroid metabolic process	11/1200	28/10073	0.000204216	0.00642166	0.00574115	Al1_v1_01952/Al1_v1_13374/Al1_v1_00385/Al1_v1_08615/Al1_v1_00897/Al1_v1_00476/Al1_v1_04941/Al1_v1_09702/Al1_v1_03798/Al1_v1_13217/Al1_v1_04632	11
GO:0044107	cellular alcohol metabolic process	11/1200	28/10073	0.000204216	0.00642166	0.00574115	Al1_v1_01952/Al1_v1_13374/Al1_v1_00385/Al1_v1_08615/Al1_v1_00897/Al1_v1_00476/Al1_v1_04941/Al1_v1_09702/Al1_v1_03798/Al1_v1_13217/Al1_v1_04632	11
GO:0006119	oxidative phosphorylation	13/1200	37/10073	0.000206341	0.00642166	0.00574115	Al1_v1_03620/Al1_v1_12148/Al1_v1_06721/Al1_v1_05222/Al1_v1_11711/Al1_v1_01464/Al1_v1_06022/Al1_v1_05192/Al1_v1_04834/Al1_v1_11781/Al1_v1_03229/Al1_v1_07068/Al1_v1_08083	13
GO:0006612	protein targeting to membrane	13/1200	37/10073	0.000206341	0.00642166	0.00574115	Al1_v1_04385/Al1_v1_09851/Al1_v1_01528/Al1_v1_03753/Al1_v1_09935/Al1_v1_07150/Al1_v1_05458/Al1_v1_05278/Al1_v1_00851/Al1_v1_04672/Al1_v1_05089/Al1_v1_11945/Al1_v1_02523	13
GO:0070925	organelle assembly	34/1200	153/10073	0.000209585	0.00643566	0.00575366	Al1_v1_05993/Al1_v1_00223/Al1_v1_04747/Al1_v1_09019/Al1_v1_00246/Al1_v1_01797/Al1_v1_00532/Al1_v1_08541/Al1_v1_05463/Al1_v1_01586/Al1_v1_11408/Al1_v1_12290/Al1_v1_01173/Al1_v1_02471/Al1_v1_03746/Al1_v1_09192/Al1_v1_09995/Al1_v1_12417/Al1_v1_04537/Al1_v1_08000/Al1_v1_07278/Al1_v1_00809/Al1_v1_03206/Al1_v1_01892/Al1_v1_00540/Al1_v1_03593/Al1_v1_12345/Al1_v1_05106/Al1_v1_02742/Al1_v1_09737/Al1_v1_03…	34
GO:0004601	peroxidase activity	14/1200	42/10073	0.000224627	0.0068068	0.00608547	Al1_v1_01124/Al1_v1_03281/Al1_v1_06546/Al1_v1_12910/Al1_v1_08469/Al1_v1_03615/Al1_v1_08446/Al1_v1_04111/Al1_v1_01230/Al1_v1_02170/Al1_v1_02152/Al1_v1_05532/Al1_v1_04711/Al1_v1_00390	14
GO:0042175	nuclear outer membrane-endoplasmic reticulum membrane network	48/1200	242/10073	0.000230196	0.0068149	0.00609272	Al1_v1_13374/Al1_v1_12682/Al1_v1_07340/Al1_v1_00385/Al1_v1_02153/Al1_v1_04710/Al1_v1_05251/Al1_v1_03085/Al1_v1_11738/Al1_v1_10140/Al1_v1_01159/Al1_v1_01741/Al1_v1_09521/Al1_v1_03335/Al1_v1_00593/Al1_v1_02505/Al1_v1_06399/Al1_v1_09340/Al1_v1_03753/Al1_v1_10183/Al1_v1_09702/Al1_v1_07150/Al1_v1_12290/Al1_v1_05034/Al1_v1_07575/Al1_v1_04672/Al1_v1_10194/Al1_v1_13346/Al1_v1_00440/Al1_v1_03787/Al1_v1_05…	48
GO:0008137	NADH dehydrogenase (ubiquinone) activity	9/1200	20/10073	0.000230813	0.0068149	0.00609272	Al1_v1_12148/Al1_v1_04056/Al1_v1_01548/Al1_v1_07068/Al1_v1_01021/Al1_v1_11949/Al1_v1_02783/Al1_v1_03428/Al1_v1_08083	9
GO:0045333	cellular respiration	23/1200	90/10073	0.000264854	0.00772099	0.00690278	Al1_v1_03620/Al1_v1_12148/Al1_v1_06721/Al1_v1_05222/Al1_v1_11711/Al1_v1_01464/Al1_v1_07685/Al1_v1_06022/Al1_v1_05192/Al1_v1_12173/Al1_v1_04834/Al1_v1_11781/Al1_v1_03229/Al1_v1_02854/Al1_v1_03733/Al1_v1_07068/Al1_v1_10375/Al1_v1_01006/Al1_v1_00576/Al1_v1_01627/Al1_v1_08130/Al1_v1_03034/Al1_v1_08083	23
GO:0034622	cellular protein-containing complex assembly	67/1200	371/10073	0.000280877	0.00808575	0.00722889	Al1_v1_05993/Al1_v1_04690/Al1_v1_00311/Al1_v1_04928/Al1_v1_00595/Al1_v1_02542/Al1_v1_04747/Al1_v1_05192/Al1_v1_10237/Al1_v1_09019/Al1_v1_05416/Al1_v1_03228/Al1_v1_05366/Al1_v1_08755/Al1_v1_07612/Al1_v1_01611/Al1_v1_04992/Al1_v1_09532/Al1_v1_01797/Al1_v1_00532/Al1_v1_05463/Al1_v1_06475/Al1_v1_01173/Al1_v1_02471/Al1_v1_00658/Al1_v1_03243/Al1_v1_03746/Al1_v1_00736/Al1_v1_06105/Al1_v1_10443/Al1_v1_03…	67
GO:0042775	mitochondrial ATP synthesis coupled electron transport	11/1200	29/10073	0.000293909	0.00826736	0.00739125	Al1_v1_12148/Al1_v1_06721/Al1_v1_05222/Al1_v1_11711/Al1_v1_01464/Al1_v1_06022/Al1_v1_05192/Al1_v1_04834/Al1_v1_11781/Al1_v1_03229/Al1_v1_07068	11
GO:0016651	oxidoreductase activity, acting on NAD(P)H	22/1200	85/10073	0.000294365	0.00826736	0.00739125	Al1_v1_03620/Al1_v1_03281/Al1_v1_12148/Al1_v1_06546/Al1_v1_00492/Al1_v1_01209/Al1_v1_04056/Al1_v1_01230/Al1_v1_12948/Al1_v1_01548/Al1_v1_05532/Al1_v1_04441/Al1_v1_07068/Al1_v1_05347/Al1_v1_01020/Al1_v1_04711/Al1_v1_01021/Al1_v1_11949/Al1_v1_02783/Al1_v1_03428/Al1_v1_00224/Al1_v1_08083	22
GO:0044038	cell wall macromolecule biosynthetic process	10/1200	25/10073	0.000334777	0.00917846	0.0082058	Al1_v1_07455/Al1_v1_03314/Al1_v1_05654/Al1_v1_10384/Al1_v1_02673/Al1_v1_03304/Al1_v1_12124/Al1_v1_00830/Al1_v1_11945/Al1_v1_05439	10
GO:0070589	cellular component macromolecule biosynthetic process	10/1200	25/10073	0.000334777	0.00917846	0.0082058	Al1_v1_07455/Al1_v1_03314/Al1_v1_05654/Al1_v1_10384/Al1_v1_02673/Al1_v1_03304/Al1_v1_12124/Al1_v1_00830/Al1_v1_11945/Al1_v1_05439	10
GO:0043933	protein-containing complex subunit organization	83/1200	485/10073	0.000348096	0.00924759	0.00826761	Al1_v1_08726/Al1_v1_05993/Al1_v1_04690/Al1_v1_04935/Al1_v1_11961/Al1_v1_00311/Al1_v1_00897/Al1_v1_04928/Al1_v1_10092/Al1_v1_00595/Al1_v1_02542/Al1_v1_04747/Al1_v1_05192/Al1_v1_10237/Al1_v1_07269/Al1_v1_09019/Al1_v1_05416/Al1_v1_03228/Al1_v1_05366/Al1_v1_08755/Al1_v1_07612/Al1_v1_01611/Al1_v1_12173/Al1_v1_04992/Al1_v1_09532/Al1_v1_00246/Al1_v1_01797/Al1_v1_00532/Al1_v1_05463/Al1_v1_06475/Al1_v1_01…	83
GO:0005747	mitochondrial respiratory chain complex I	8/1200	17/10073	0.000357194	0.00924759	0.00826761	Al1_v1_12148/Al1_v1_03229/Al1_v1_07068/Al1_v1_01021/Al1_v1_11949/Al1_v1_05065/Al1_v1_03428/Al1_v1_08083	8
GO:0030964	NADH dehydrogenase complex	8/1200	17/10073	0.000357194	0.00924759	0.00826761	Al1_v1_12148/Al1_v1_03229/Al1_v1_07068/Al1_v1_01021/Al1_v1_11949/Al1_v1_05065/Al1_v1_03428/Al1_v1_08083	8
GO:0045271	respiratory chain complex I	8/1200	17/10073	0.000357194	0.00924759	0.00826761	Al1_v1_12148/Al1_v1_03229/Al1_v1_07068/Al1_v1_01021/Al1_v1_11949/Al1_v1_05065/Al1_v1_03428/Al1_v1_08083	8
GO:0033365	protein localization to organelle	49/1200	253/10073	0.000357375	0.00924759	0.00826761	Al1_v1_10559/Al1_v1_08615/Al1_v1_13005/Al1_v1_04449/Al1_v1_00223/Al1_v1_06474/Al1_v1_04996/Al1_v1_10560/Al1_v1_00595/Al1_v1_04948/Al1_v1_07965/Al1_v1_13028/Al1_v1_01797/Al1_v1_03254/Al1_v1_09851/Al1_v1_07967/Al1_v1_03753/Al1_v1_03060/Al1_v1_07150/Al1_v1_11408/Al1_v1_05278/Al1_v1_12513/Al1_v1_00605/Al1_v1_04672/Al1_v1_05089/Al1_v1_01682/Al1_v1_04074/Al1_v1_00440/Al1_v1_05093/Al1_v1_04657/Al1_v1_03…	49
GO:0033108	mitochondrial respiratory chain complex assembly	15/1200	49/10073	0.000389223	0.00995978	0.00890433	Al1_v1_00311/Al1_v1_04928/Al1_v1_00595/Al1_v1_05192/Al1_v1_05416/Al1_v1_05366/Al1_v1_03243/Al1_v1_10443/Al1_v1_05891/Al1_v1_08511/Al1_v1_12532/Al1_v1_04766/Al1_v1_08857/Al1_v1_03428/Al1_v1_00237	15
GO:0003954	NADH dehydrogenase activity	11/1200	30/10073	0.000414602	0.0103646	0.00926622	Al1_v1_03620/Al1_v1_12148/Al1_v1_04056/Al1_v1_01548/Al1_v1_07068/Al1_v1_01020/Al1_v1_01021/Al1_v1_11949/Al1_v1_02783/Al1_v1_03428/Al1_v1_08083	11
GO:1902653	secondary alcohol biosynthetic process	11/1200	30/10073	0.000414602	0.0103646	0.00926622	Al1_v1_01952/Al1_v1_13374/Al1_v1_00385/Al1_v1_08615/Al1_v1_00897/Al1_v1_00476/Al1_v1_04941/Al1_v1_09702/Al1_v1_03798/Al1_v1_13217/Al1_v1_04632	11
GO:0006066	alcohol metabolic process	31/1200	140/10073	0.000418543	0.0103646	0.00926622	Al1_v1_01952/Al1_v1_13374/Al1_v1_12274/Al1_v1_02780/Al1_v1_00385/Al1_v1_08615/Al1_v1_01385/Al1_v1_00897/Al1_v1_06228/Al1_v1_00476/Al1_v1_11738/Al1_v1_13017/Al1_v1_10317/Al1_v1_04941/Al1_v1_09521/Al1_v1_02342/Al1_v1_00593/Al1_v1_09702/Al1_v1_02854/Al1_v1_03733/Al1_v1_05347/Al1_v1_10468/Al1_v1_10353/Al1_v1_03798/Al1_v1_11335/Al1_v1_06404/Al1_v1_01627/Al1_v1_13217/Al1_v1_04632/Al1_v1_03034/Al1_v1_08…	31
GO:0005758	mitochondrial intermembrane space	12/1200	35/10073	0.00046718	0.0114459	0.010233	Al1_v1_09341/Al1_v1_03064/Al1_v1_04928/Al1_v1_05222/Al1_v1_03243/Al1_v1_05983/Al1_v1_01006/Al1_v1_07676/Al1_v1_09115/Al1_v1_00237/Al1_v1_08083/Al1_v1_01958	12
GO:0006605	protein targeting	28/1200	123/10073	0.000488428	0.0118405	0.0105858	Al1_v1_04385/Al1_v1_00223/Al1_v1_10560/Al1_v1_00595/Al1_v1_07965/Al1_v1_13028/Al1_v1_09851/Al1_v1_01528/Al1_v1_03753/Al1_v1_09935/Al1_v1_07150/Al1_v1_05458/Al1_v1_05278/Al1_v1_00851/Al1_v1_12513/Al1_v1_04672/Al1_v1_05089/Al1_v1_00440/Al1_v1_04657/Al1_v1_03787/Al1_v1_11945/Al1_v1_02523/Al1_v1_07197/Al1_v1_09115/Al1_v1_03321/Al1_v1_08130/Al1_v1_02976/Al1_v1_09746	28
GO:1901607	alpha-amino acid biosynthetic process	29/1200	130/10073	0.000557144	0.0133657	0.0119493	Al1_v1_08878/Al1_v1_08986/Al1_v1_07110/Al1_v1_07685/Al1_v1_08897/Al1_v1_08014/Al1_v1_06430/Al1_v1_00269/Al1_v1_08526/Al1_v1_09368/Al1_v1_12173/Al1_v1_02854/Al1_v1_12051/Al1_v1_10468/Al1_v1_05791/Al1_v1_09066/Al1_v1_01664/Al1_v1_09535/Al1_v1_07670/Al1_v1_08762/Al1_v1_06756/Al1_v1_08435/Al1_v1_05362/Al1_v1_12014/Al1_v1_07406/Al1_v1_03367/Al1_v1_01627/Al1_v1_00552/Al1_v1_13162	29
GO:0072594	establishment of protein localization to organelle	37/1200	180/10073	0.0005738	0.0136233	0.0121796	Al1_v1_08615/Al1_v1_13005/Al1_v1_04449/Al1_v1_00223/Al1_v1_04996/Al1_v1_10560/Al1_v1_00595/Al1_v1_07965/Al1_v1_13028/Al1_v1_09851/Al1_v1_03753/Al1_v1_03060/Al1_v1_07150/Al1_v1_05278/Al1_v1_12513/Al1_v1_00605/Al1_v1_04672/Al1_v1_05089/Al1_v1_04074/Al1_v1_00440/Al1_v1_05093/Al1_v1_04657/Al1_v1_03787/Al1_v1_08857/Al1_v1_11324/Al1_v1_11945/Al1_v1_02523/Al1_v1_07197/Al1_v1_06239/Al1_v1_09115/Al1_v1_03…	37
GO:0031970	organelle envelope lumen	12/1200	36/10073	0.000625754	0.0147052	0.0131469	Al1_v1_09341/Al1_v1_03064/Al1_v1_04928/Al1_v1_05222/Al1_v1_03243/Al1_v1_05983/Al1_v1_01006/Al1_v1_07676/Al1_v1_09115/Al1_v1_00237/Al1_v1_08083/Al1_v1_01958	12
GO:0045229	external encapsulating structure organization	19/1200	73/10073	0.000691283	0.0159202	0.0142332	Al1_v1_12349/Al1_v1_01137/Al1_v1_03314/Al1_v1_10290/Al1_v1_09968/Al1_v1_11694/Al1_v1_03023/Al1_v1_10384/Al1_v1_01917/Al1_v1_02188/Al1_v1_02673/Al1_v1_05378/Al1_v1_12124/Al1_v1_04934/Al1_v1_02832/Al1_v1_04697/Al1_v1_08487/Al1_v1_12394/Al1_v1_01158	19
GO:0071555	cell wall organization	19/1200	73/10073	0.000691283	0.0159202	0.0142332	Al1_v1_12349/Al1_v1_01137/Al1_v1_03314/Al1_v1_10290/Al1_v1_09968/Al1_v1_11694/Al1_v1_03023/Al1_v1_10384/Al1_v1_01917/Al1_v1_02188/Al1_v1_02673/Al1_v1_05378/Al1_v1_12124/Al1_v1_04934/Al1_v1_02832/Al1_v1_04697/Al1_v1_08487/Al1_v1_12394/Al1_v1_01158	19
GO:0009060	aerobic respiration	16/1200	57/10073	0.000738426	0.0168376	0.0150533	Al1_v1_06721/Al1_v1_05222/Al1_v1_11711/Al1_v1_01464/Al1_v1_07685/Al1_v1_06022/Al1_v1_05192/Al1_v1_12173/Al1_v1_04834/Al1_v1_11781/Al1_v1_02854/Al1_v1_03733/Al1_v1_01006/Al1_v1_00576/Al1_v1_01627/Al1_v1_03034	16
GO:0034406	cell wall beta-glucan metabolic process	6/1200	11/10073	0.000766173	0.017131	0.0153156	Al1_v1_03314/Al1_v1_10384/Al1_v1_02673/Al1_v1_03304/Al1_v1_12124/Al1_v1_11945	6
GO:0070879	fungal-type cell wall beta-glucan metabolic process	6/1200	11/10073	0.000766173	0.017131	0.0153156	Al1_v1_03314/Al1_v1_10384/Al1_v1_02673/Al1_v1_03304/Al1_v1_12124/Al1_v1_11945	6
GO:0016763	pentosyltransferase activity	9/1200	23/10073	0.000805309	0.0178329	0.0159432	Al1_v1_11883/Al1_v1_07443/Al1_v1_07127/Al1_v1_01036/Al1_v1_09535/Al1_v1_00462/Al1_v1_12014/Al1_v1_12168/Al1_v1_13107	9
GO:0022904	respiratory electron transport chain	14/1200	47/10073	0.00081943	0.0179728	0.0160682	Al1_v1_03620/Al1_v1_12148/Al1_v1_06721/Al1_v1_05222/Al1_v1_11711/Al1_v1_01464/Al1_v1_06022/Al1_v1_05192/Al1_v1_04834/Al1_v1_11781/Al1_v1_03229/Al1_v1_07068/Al1_v1_10375/Al1_v1_08083	14
GO:0042273	ribosomal large subunit biogenesis	18/1200	69/10073	0.000920013	0.0199886	0.0178704	Al1_v1_05993/Al1_v1_01797/Al1_v1_06414/Al1_v1_08122/Al1_v1_05463/Al1_v1_06240/Al1_v1_06238/Al1_v1_07180/Al1_v1_01173/Al1_v1_03746/Al1_v1_05464/Al1_v1_12417/Al1_v1_07278/Al1_v1_00679/Al1_v1_12345/Al1_v1_05106/Al1_v1_09737/Al1_v1_11576	18
GO:0015980	energy derivation by oxidation of organic compounds	26/1200	116/10073	0.000977399	0.0210369	0.0188076	Al1_v1_03620/Al1_v1_02838/Al1_v1_12148/Al1_v1_06721/Al1_v1_09928/Al1_v1_05222/Al1_v1_11711/Al1_v1_01464/Al1_v1_07685/Al1_v1_06022/Al1_v1_05192/Al1_v1_02917/Al1_v1_12173/Al1_v1_04834/Al1_v1_11781/Al1_v1_03229/Al1_v1_02854/Al1_v1_03733/Al1_v1_07068/Al1_v1_10375/Al1_v1_01006/Al1_v1_00576/Al1_v1_01627/Al1_v1_08130/Al1_v1_03034/Al1_v1_08083	26
GO:0008202	steroid metabolic process	21/1200	87/10073	0.0010802	0.0230343	0.0205933	Al1_v1_01952/Al1_v1_13374/Al1_v1_07340/Al1_v1_02780/Al1_v1_00385/Al1_v1_08615/Al1_v1_05355/Al1_v1_01385/Al1_v1_00897/Al1_v1_00476/Al1_v1_11738/Al1_v1_04941/Al1_v1_02342/Al1_v1_09702/Al1_v1_08571/Al1_v1_05347/Al1_v1_03798/Al1_v1_05484/Al1_v1_13217/Al1_v1_04632/Al1_v1_08648	21
GO:0022900	electron transport chain	17/1200	65/10073	0.00122537	0.0253682	0.0226799	Al1_v1_03620/Al1_v1_12148/Al1_v1_06721/Al1_v1_05222/Al1_v1_11711/Al1_v1_01464/Al1_v1_06022/Al1_v1_08232/Al1_v1_05192/Al1_v1_04834/Al1_v1_11781/Al1_v1_03229/Al1_v1_01548/Al1_v1_07068/Al1_v1_10375/Al1_v1_13003/Al1_v1_08083	17
GO:1902600	proton transmembrane transport	17/1200	65/10073	0.00122537	0.0253682	0.0226799	Al1_v1_03620/Al1_v1_06721/Al1_v1_05533/Al1_v1_11711/Al1_v1_01464/Al1_v1_06022/Al1_v1_12250/Al1_v1_08755/Al1_v1_04834/Al1_v1_05093/Al1_v1_00508/Al1_v1_05889/Al1_v1_13168/Al1_v1_04152/Al1_v1_06487/Al1_v1_04615/Al1_v1_05795	17
GO:0009636	response to toxic substance	20/1200	82/10073	0.00122574	0.0253682	0.0226799	Al1_v1_08046/Al1_v1_01124/Al1_v1_07437/Al1_v1_00897/Al1_v1_11800/Al1_v1_12910/Al1_v1_08469/Al1_v1_08897/Al1_v1_03615/Al1_v1_08519/Al1_v1_04111/Al1_v1_01586/Al1_v1_02170/Al1_v1_02152/Al1_v1_09995/Al1_v1_01550/Al1_v1_04711/Al1_v1_12183/Al1_v1_00390/Al1_v1_04012	20
GO:1901615	rganic hydroxy compound metabolic process	36/1200	181/10073	0.00126563	0.0253682	0.0226799	Al1_v1_01952/Al1_v1_13374/Al1_v1_12274/Al1_v1_07340/Al1_v1_02780/Al1_v1_00385/Al1_v1_08615/Al1_v1_01385/Al1_v1_00897/Al1_v1_06228/Al1_v1_00476/Al1_v1_11738/Al1_v1_13017/Al1_v1_10317/Al1_v1_04941/Al1_v1_09521/Al1_v1_02342/Al1_v1_00593/Al1_v1_09702/Al1_v1_02854/Al1_v1_08579/Al1_v1_01352/Al1_v1_03733/Al1_v1_05347/Al1_v1_10468/Al1_v1_10353/Al1_v1_03798/Al1_v1_05484/Al1_v1_11335/Al1_v1_06404/Al1_v1_01…	36
GO:0009067	aspartate family amino acid biosynthetic process	14/1200	49/10073	0.00128924	0.0253682	0.0226799	Al1_v1_07110/Al1_v1_07685/Al1_v1_08897/Al1_v1_08014/Al1_v1_08526/Al1_v1_09368/Al1_v1_02854/Al1_v1_12051/Al1_v1_10468/Al1_v1_05791/Al1_v1_09066/Al1_v1_01664/Al1_v1_08435/Al1_v1_12014	14
GO:0016684	oxidoreductase activity, acting on peroxide as acceptor	14/1200	49/10073	0.00128924	0.0253682	0.0226799	Al1_v1_01124/Al1_v1_03281/Al1_v1_06546/Al1_v1_12910/Al1_v1_08469/Al1_v1_03615/Al1_v1_08446/Al1_v1_04111/Al1_v1_01230/Al1_v1_02170/Al1_v1_02152/Al1_v1_05532/Al1_v1_04711/Al1_v1_00390	14
GO:0045047	protein targeting to ER	10/1200	29/10073	0.0013126	0.0253682	0.0226799	Al1_v1_07965/Al1_v1_09851/Al1_v1_03753/Al1_v1_07150/Al1_v1_05278/Al1_v1_04672/Al1_v1_05089/Al1_v1_00440/Al1_v1_11945/Al1_v1_02523	10
GO:0072599	establishment of protein localization to endoplasmic reticulum	10/1200	29/10073	0.0013126	0.0253682	0.0226799	Al1_v1_07965/Al1_v1_09851/Al1_v1_03753/Al1_v1_07150/Al1_v1_05278/Al1_v1_04672/Al1_v1_05089/Al1_v1_00440/Al1_v1_11945/Al1_v1_02523	10
GO:0006743	ubiquinone metabolic process	8/1200	20/10073	0.00133285	0.0253682	0.0226799	Al1_v1_08615/Al1_v1_13380/Al1_v1_04597/Al1_v1_04470/Al1_v1_01561/Al1_v1_12584/Al1_v1_05468/Al1_v1_06596	8
GO:0006744	ubiquinone biosynthetic process	8/1200	20/10073	0.00133285	0.0253682	0.0226799	Al1_v1_08615/Al1_v1_13380/Al1_v1_04597/Al1_v1_04470/Al1_v1_01561/Al1_v1_12584/Al1_v1_05468/Al1_v1_06596	8
GO:0010383	cell wall polysaccharide metabolic process	8/1200	20/10073	0.00133285	0.0253682	0.0226799	Al1_v1_07455/Al1_v1_03314/Al1_v1_03023/Al1_v1_10384/Al1_v1_02673/Al1_v1_03304/Al1_v1_12124/Al1_v1_11945	8
GO:1901661	quinone metabolic process	8/1200	20/10073	0.00133285	0.0253682	0.0226799	Al1_v1_08615/Al1_v1_13380/Al1_v1_04597/Al1_v1_04470/Al1_v1_01561/Al1_v1_12584/Al1_v1_05468/Al1_v1_06596	8
GO:1901663	quinone biosynthetic process	8/1200	20/10073	0.00133285	0.0253682	0.0226799	Al1_v1_08615/Al1_v1_13380/Al1_v1_04597/Al1_v1_04470/Al1_v1_01561/Al1_v1_12584/Al1_v1_05468/Al1_v1_06596	8
GO:0046349	amino sugar biosynthetic process	6/1200	12/10073	0.00137841	0.0260204	0.0232629	Al1_v1_03023/Al1_v1_01804/Al1_v1_04092/Al1_v1_09340/Al1_v1_10067/Al1_v1_09811	6
GO:0005618	cell wall	17/1200	66/10073	0.00147097	0.0275419	0.0246232	Al1_v1_12349/Al1_v1_07455/Al1_v1_01137/Al1_v1_03314/Al1_v1_10290/Al1_v1_09968/Al1_v1_11694/Al1_v1_10384/Al1_v1_02188/Al1_v1_12586/Al1_v1_08705/Al1_v1_02673/Al1_v1_12124/Al1_v1_01730/Al1_v1_04697/Al1_v1_08487/Al1_v1_01610	17
GO:0016627	oxidoreductase activity, acting on the CH-CH group of donors	18/1200	72/10073	0.00156422	0.0290516	0.0259729	Al1_v1_11917/Al1_v1_13374/Al1_v1_04212/Al1_v1_09341/Al1_v1_05771/Al1_v1_11738/Al1_v1_01628/Al1_v1_01209/Al1_v1_12853/Al1_v1_09702/Al1_v1_03551/Al1_v1_08426/Al1_v1_05484/Al1_v1_12149/Al1_v1_11945/Al1_v1_00552/Al1_v1_04632/Al1_v1_05096	18
GO:0000315	organellar large ribosomal subunit	9/1200	25/10073	0.00161433	0.0295064	0.0263796	Al1_v1_09172/Al1_v1_09078/Al1_v1_04537/Al1_v1_08794/Al1_v1_12230/Al1_v1_01010/Al1_v1_04394/Al1_v1_09194/Al1_v1_08944	9
GO:0005762	mitochondrial large ribosomal subunit	9/1200	25/10073	0.00161433	0.0295064	0.0263796	Al1_v1_09172/Al1_v1_09078/Al1_v1_04537/Al1_v1_08794/Al1_v1_12230/Al1_v1_01010/Al1_v1_04394/Al1_v1_09194/Al1_v1_08944	9
GO:0098655	cation transmembrane transport	32/1200	158/10073	0.00169128	0.0306694	0.0274193	Al1_v1_03620/Al1_v1_13097/Al1_v1_11372/Al1_v1_11344/Al1_v1_06743/Al1_v1_06721/Al1_v1_02877/Al1_v1_05533/Al1_v1_11711/Al1_v1_04203/Al1_v1_01464/Al1_v1_09414/Al1_v1_06022/Al1_v1_12318/Al1_v1_12250/Al1_v1_08755/Al1_v1_04834/Al1_v1_07597/Al1_v1_07575/Al1_v1_08405/Al1_v1_05093/Al1_v1_00508/Al1_v1_05889/Al1_v1_03324/Al1_v1_13168/Al1_v1_02501/Al1_v1_04152/Al1_v1_06487/Al1_v1_01271/Al1_v1_04615/Al1_v1_01…	32
GO:0031300	intrinsic component of organelle membrane	34/1200	171/10073	0.00171274	0.0308159	0.0275503	Al1_v1_13374/Al1_v1_05355/Al1_v1_02153/Al1_v1_00311/Al1_v1_00604/Al1_v1_05251/Al1_v1_05501/Al1_v1_11738/Al1_v1_01159/Al1_v1_00271/Al1_v1_09521/Al1_v1_05366/Al1_v1_08755/Al1_v1_03254/Al1_v1_03753/Al1_v1_09702/Al1_v1_12290/Al1_v1_08511/Al1_v1_11761/Al1_v1_12532/Al1_v1_05484/Al1_v1_08857/Al1_v1_12149/Al1_v1_11945/Al1_v1_01672/Al1_v1_02501/Al1_v1_02879/Al1_v1_11788/Al1_v1_00447/Al1_v1_06654/Al1_v1_04…	34
GO:0009277	fungal-type cell wall	12/1200	40/10073	0.00177788	0.03174	0.0283765	Al1_v1_12349/Al1_v1_07455/Al1_v1_01137/Al1_v1_03314/Al1_v1_10290/Al1_v1_11694/Al1_v1_10384/Al1_v1_12586/Al1_v1_02673/Al1_v1_12124/Al1_v1_08487/Al1_v1_01610	12
GO:0016655	oxidoreductase activity, acting on NAD(P)H, quinone or similar compound as acceptor	11/1200	35/10073	0.00180592	0.0317483	0.0283839	Al1_v1_03620/Al1_v1_12148/Al1_v1_04056/Al1_v1_01548/Al1_v1_07068/Al1_v1_01021/Al1_v1_11949/Al1_v1_02783/Al1_v1_03428/Al1_v1_00224/Al1_v1_08083	11
GO:0044036	cell wall macromolecule metabolic process	11/1200	35/10073	0.00180592	0.0317483	0.0283839	Al1_v1_07455/Al1_v1_03314/Al1_v1_05654/Al1_v1_03023/Al1_v1_10384/Al1_v1_02673/Al1_v1_03304/Al1_v1_12124/Al1_v1_00830/Al1_v1_11945/Al1_v1_05439	11
GO:0030312	external encapsulating structure	18/1200	73/10073	0.00184991	0.0322753	0.028855	Al1_v1_12349/Al1_v1_07455/Al1_v1_01137/Al1_v1_03314/Al1_v1_10290/Al1_v1_09968/Al1_v1_11694/Al1_v1_10384/Al1_v1_02188/Al1_v1_12586/Al1_v1_08705/Al1_v1_02673/Al1_v1_09353/Al1_v1_12124/Al1_v1_01730/Al1_v1_04697/Al1_v1_08487/Al1_v1_01610	18
GO:0008652	cellular amino acid biosynthetic process	32/1200	159/10073	0.00188196	0.0325876	0.0291342	Al1_v1_08878/Al1_v1_02774/Al1_v1_08986/Al1_v1_07110/Al1_v1_07685/Al1_v1_08897/Al1_v1_08014/Al1_v1_06430/Al1_v1_00269/Al1_v1_08526/Al1_v1_09368/Al1_v1_12173/Al1_v1_02854/Al1_v1_03057/Al1_v1_12051/Al1_v1_10468/Al1_v1_05791/Al1_v1_01606/Al1_v1_09066/Al1_v1_01664/Al1_v1_09535/Al1_v1_07670/Al1_v1_08762/Al1_v1_06756/Al1_v1_08435/Al1_v1_05362/Al1_v1_12014/Al1_v1_07406/Al1_v1_03367/Al1_v1_01627/Al1_v1_00…	32
GO:0042181	ketone biosynthetic process	8/1200	21/10073	0.00193062	0.0331807	0.0296645	Al1_v1_08615/Al1_v1_13380/Al1_v1_04597/Al1_v1_04470/Al1_v1_01561/Al1_v1_12584/Al1_v1_05468/Al1_v1_06596	8
GO:0006030	chitin metabolic process	7/1200	17/10073	0.00220305	0.0373061	0.0333527	Al1_v1_10290/Al1_v1_11694/Al1_v1_02967/Al1_v1_03023/Al1_v1_01804/Al1_v1_09340/Al1_v1_10067	7
GO:0042391	regulation of membrane potential	7/1200	17/10073	0.00220305	0.0373061	0.0333527	Al1_v1_05533/Al1_v1_10092/Al1_v1_07575/Al1_v1_01550/Al1_v1_13134/Al1_v1_01829/Al1_v1_08083	7
GO:0034637	cellular carbohydrate biosynthetic process	12/1200	41/10073	0.00224583	0.037753	0.0337522	Al1_v1_07455/Al1_v1_03314/Al1_v1_10384/Al1_v1_09928/Al1_v1_02673/Al1_v1_03304/Al1_v1_12124/Al1_v1_05194/Al1_v1_10468/Al1_v1_10353/Al1_v1_11945/Al1_v1_06404	12
GO:0009113	purine nucleobase biosynthetic process	6/1200	13/10073	0.00230341	0.0381637	0.0341194	Al1_v1_11883/Al1_v1_02555/Al1_v1_07075/Al1_v1_12173/Al1_v1_12014/Al1_v1_03367	6
GO:0051274	beta-glucan biosynthetic process	6/1200	13/10073	0.00230341	0.0381637	0.0341194	Al1_v1_03314/Al1_v1_10384/Al1_v1_02673/Al1_v1_03304/Al1_v1_12124/Al1_v1_11945	6
GO:0009101	glycoprotein biosynthetic process	16/1200	63/10073	0.00234661	0.0386017	0.034511	Al1_v1_05654/Al1_v1_08726/Al1_v1_05355/Al1_v1_01804/Al1_v1_03085/Al1_v1_01741/Al1_v1_00593/Al1_v1_00821/Al1_v1_00830/Al1_v1_13346/Al1_v1_12394/Al1_v1_10315/Al1_v1_08085/Al1_v1_11788/Al1_v1_00472/Al1_v1_05610	16
GO:0046983	protein dimerization activity	41/1200	221/10073	0.00244224	0.0398899	0.0356627	Al1_v1_04003/Al1_v1_05422/Al1_v1_00049/Al1_v1_09341/Al1_v1_06546/Al1_v1_04914/Al1_v1_11346/Al1_v1_06474/Al1_v1_13288/Al1_v1_01730/Al1_v1_04095/Al1_v1_10831/Al1_v1_10845/Al1_v1_03228/Al1_v1_11078/Al1_v1_12173/Al1_v1_04992/Al1_v1_00996/Al1_v1_01478/Al1_v1_03214/Al1_v1_01352/Al1_v1_05532/Al1_v1_07939/Al1_v1_09842/Al1_v1_12051/Al1_v1_01680/Al1_v1_01550/Al1_v1_05093/Al1_v1_10916/Al1_v1_10315/Al1_v1_05…	41
GO:0045184	establishment of protein localization	76/1200	469/10073	0.00288128	0.0466579	0.0417135	Al1_v1_04385/Al1_v1_05993/Al1_v1_08615/Al1_v1_05355/Al1_v1_13005/Al1_v1_04449/Al1_v1_00223/Al1_v1_10092/Al1_v1_06474/Al1_v1_04996/Al1_v1_10560/Al1_v1_00595/Al1_v1_02953/Al1_v1_00417/Al1_v1_04948/Al1_v1_01741/Al1_v1_07965/Al1_v1_13028/Al1_v1_03254/Al1_v1_09851/Al1_v1_01528/Al1_v1_07967/Al1_v1_10671/Al1_v1_03753/Al1_v1_01586/Al1_v1_03060/Al1_v1_09935/Al1_v1_07150/Al1_v1_05458/Al1_v1_11408/Al1_v1_05…	76
GO:0098662	inorganic cation transmembrane transport	27/1200	131/10073	0.00289712	0.0466579	0.0417135	Al1_v1_03620/Al1_v1_13097/Al1_v1_11372/Al1_v1_11344/Al1_v1_06743/Al1_v1_06721/Al1_v1_02877/Al1_v1_05533/Al1_v1_11711/Al1_v1_04203/Al1_v1_01464/Al1_v1_09414/Al1_v1_06022/Al1_v1_12250/Al1_v1_08755/Al1_v1_04834/Al1_v1_07575/Al1_v1_08405/Al1_v1_05093/Al1_v1_00508/Al1_v1_05889/Al1_v1_13168/Al1_v1_04152/Al1_v1_06487/Al1_v1_04615/Al1_v1_01829/Al1_v1_05795	27
GO:0070972	protein localization to endoplasmic reticulum	11/1200	37/10073	0.00295901	0.047199	0.0421972	Al1_v1_07965/Al1_v1_09851/Al1_v1_03753/Al1_v1_07150/Al1_v1_05278/Al1_v1_04672/Al1_v1_05089/Al1_v1_00440/Al1_v1_11945/Al1_v1_02523/Al1_v1_02999	11
GO:0046112	nucleobase biosynthetic process	9/1200	27/10073	0.00297171	0.047199	0.0421972	Al1_v1_02741/Al1_v1_11883/Al1_v1_02555/Al1_v1_07075/Al1_v1_12173/Al1_v1_01812/Al1_v1_08426/Al1_v1_12014/Al1_v1_03367	9
GO:0031304	intrinsic component of mitochondrial inner membrane	10/1200	32/10073	0.00302935	0.0477848	0.042721	Al1_v1_00311/Al1_v1_08755/Al1_v1_08511/Al1_v1_12532/Al1_v1_08857/Al1_v1_12149/Al1_v1_02501/Al1_v1_02879/Al1_v1_12983/Al1_v1_05096	10
GO:0009112	nucleobase metabolic process	13/1200	48/10073	0.00320388	0.0498549	0.0445717	Al1_v1_02741/Al1_v1_11883/Al1_v1_02555/Al1_v1_00315/Al1_v1_07075/Al1_v1_12173/Al1_v1_02027/Al1_v1_01812/Al1_v1_08426/Al1_v1_00462/Al1_v1_12014/Al1_v1_03367/Al1_v1_12168	13
GO:0031505	fungal-type cell wall organizatio	13/1200	48/10073	0.00320388	0.0498549	0.0445717	Al1_v1_01137/Al1_v1_03314/Al1_v1_10290/Al1_v1_11694/Al1_v1_03023/Al1_v1_10384/Al1_v1_02673/Al1_v1_12124/Al1_v1_04934/Al1_v1_02832/Al1_v1_08487/Al1_v1_12394/Al1_v1_01158	13
