# Supplementary material for: Superoxide Initiates the Hyphal Differentiation to Microsclerotia Formation of Macrophomina phaseolina
Source: Microbiol Spectr. 2022 Jan 26;10(1):e02084-21. doi: 10.1128/spectrum.02084-21 (PMC8791194; doi:10.1128/spectrum.02084-21)
Supplement: SUPPLEMENTAL FILE 8 — Supplemental material. Download SPECTRUM02084-21_Supp_8_seq18.xlsx, XLSX file, 0.01 MB [file spectrum02084-21_supp_8_seq18.xlsx]

## Sheet: Table S13
Table S13. Annotation of ROS-related genes.
Gene ID	Description	Strain	Max Score	Total Score	Query Cover	E value	Per. Ident.	Acession
Al1_v1_00390	Fungal lignin peroxidase	Macrophomina phaseolina MS6	773	773	1	0	1	EKG20024.1
Al1_v1_00886	NADH:flavin oxidoreductase/NADH oxidase	Macrophomina phaseolina MS6	765	765	0.94	0	1	EKG20624.1
Al1_v1_01139	Alcohol dehydrogenase	Macrophomina phaseolina MS6	785	785	1	0	0.9847	EKG20737.1
Al1_v1_01256	Glutathione peroxidase	Macrophomina phaseolina MS6	355	355	0.65	5e-122	1	EKG20929.1
Al1_v1_01834	Superoxide dismutase copper/zinc binding protein	Macrophomina phaseolina MS6	309	309	1	4e-106	1	EKG14724.1
Al1_v1_02200	Catalase	Macrophomina phaseolina MS6	1202	1202	1	0	0.9983	EKG15057.1
Al1_v1_02311	Catalase-peroxidase	Macrophomina phaseolina MS6	1499	1499	0.96	0	1	EKG15241.1
Al1_v1_04047	Catalase	Macrophomina phaseolina MS6	1536	1536	1	0	1	EKG13864.1
Al1_v1_05095	Alternative oxidase	Macrophomina phaseolina MS6	738	738	1	0	1	EKG17769.1
Al1_v1_05222	Cytochrome c	Botryosphaeria dothidea	219	219	1	4.0.0E-72	0.9722	KAF4303958.1
Al1_v1_05404	NADH:flavin oxidoreductase/NADH oxidase	Macrophomina phaseolina MS6	678	1356	0.89	0	0.994	EKG18001.1
Al1_v1_06022	Cytochrome c oxidase subunit IV	Macrophomina phaseolina MS6	356	356	1	5e-124	0.9944	EKG19669.1
Al1_v1_06322	Superoxide dismutase copper/zinc binding protein	Macrophomina phaseolina MS6	291	291	0.53	3e-97	1	EKG19509.1
Al1_v1_06721	Cytochrome c oxidase subunit Va	Macrophomina phaseolina MS6	295	295	1	5e-101	1	EKG18910.1
Al1_v1_07068	NADH:ubiquinone oxidoreductase 17.2kDa subunit	Macrophomina phaseolina MS6	272	272	1	7e-92	0.931	EKG15804.1
Al1_v1_07624	NADH:flavin oxidoreductase/NADH oxidase	Macrophomina phaseolina MS6	434	434	1	1e-153	1	EKG09739.1
Al1_v1_08083	NADH-ubiquinone oxidoreductase	Lasiodiplodia theobromae	1482	1482	1	0	0.9492	XP_035365987.1
Al1_v1_08844	Glutathione reductase	Diplodia seriata	860	860	1	0	0.8991	OMP83443.1
Al1_v1_08915	Aldehyde oxidase/xanthine dehydrogenase	Macrophomina phaseolina MS6	2825	2825	1	0	0.9978	EKG21955.1
Al1_v1_09716	Catalase	Macrophomina phaseolina MS6	1475	1475	1	0	1	EKG17346.1
Al1_v1_09809	Alcohol dehydrogenase	Macrophomina phaseolina MS6	729	729	1	0	0.9972	EKG17278.1
Al1_v1_10085	NADH:flavin oxidoreductase/NADH oxidase	Macrophomina phaseolina MS6	944	944	1	0	1	EKG16952.1
Al1_v1_10208	Glutathione S-transferase	Macrophomina phaseolina MS6	555	555	1	0	1	EKG16930.1
Al1_v1_11257	Fungal lignin peroxidase	Macrophomina phaseolina MS6	691	691	1	0	0.9941	EKG13533.1
Al1_v1_11460	Glutaredoxin	Macrophomina phaseolina MS6	498	498	1	3e-178	1	EKG13452.1
Al1_v1_11781	Ubiquinol-cytochrome c reductase iron-sulfur subunit	Lasiodiplodia theobromae	427	427	1	2e-150	0.9202	XP_035371014.1
Al1_v1_12148	NADH:ubiquinone oxidoreductase 24 kDa subunit	Diplodia seriata	467	467	1	1e-164	0.9205	OMP85070.1
Al1_v1_12892	Catalase	Macrophomina phaseolina MS6	1250	1250	1	0	1	EKG22516.1
